# Supplementary material for: Multi-state Modeling of Biomolecules
Source: PLoS Comput Biol. 2014 Sep 25;10(9):e1003844. doi: 10.1371/journal.pcbi.1003844 (PMC4201162; doi:10.1371/journal.pcbi.1003844)
Supplement: Text S1 — Version history of the text file. (XML) [file pcbi.1003844.s002.xml]

<mediawiki xmlns="http://www.mediawiki.org/xml/export-0.7/" xmlns:xsi="http://www.w3.org/2001/XMLSchema-instance" xsi:schemaLocation="http://www.mediawiki.org/xml/export-0.7/ http://www.mediawiki.org/xml/export-0.7.xsd" version="0.7" xml:lang="en">
  <siteinfo>
    <sitename>PLoSWiki</sitename>
    <base>http://topicpages.ploscompbiol.org/wiki/Main_Page</base>
    <generator>MediaWiki 1.20.4</generator>
    <case>first-letter</case>
    <namespaces>
      <namespace key="-2" case="first-letter">Media</namespace>
      <namespace key="-1" case="first-letter">Special</namespace>
      <namespace key="0" case="first-letter" />
      <namespace key="1" case="first-letter">Talk</namespace>
      <namespace key="2" case="first-letter">User</namespace>
      <namespace key="3" case="first-letter">User talk</namespace>
      <namespace key="4" case="first-letter">PLoSWiki</namespace>
      <namespace key="5" case="first-letter">PLoSWiki talk</namespace>
      <namespace key="6" case="first-letter">File</namespace>
      <namespace key="7" case="first-letter">File talk</namespace>
      <namespace key="8" case="first-letter">MediaWiki</namespace>
      <namespace key="9" case="first-letter">MediaWiki talk</namespace>
      <namespace key="10" case="first-letter">Template</namespace>
      <namespace key="11" case="first-letter">Template talk</namespace>
      <namespace key="12" case="first-letter">Help</namespace>
      <namespace key="13" case="first-letter">Help talk</namespace>
      <namespace key="14" case="first-letter">Category</namespace>
      <namespace key="15" case="first-letter">Category talk</namespace>
    </namespaces>
  </siteinfo>
  <page>
    <title>Multi-state modeling of biomolecules</title>
    <ns>0</ns>
    <id>259</id>
    <revision>
      <id>2627</id>
      <timestamp>2013-05-13T20:50:04Z</timestamp>
      <contributor>
        <username>Mstefan</username>
        <id>25</id>
      </contributor>
      <comment>created list of authors</comment>
      <sha1>dmtz0tp6hao4lmoas1aie4kvt4ncrd0</sha1>
      <text xml:space="preserve" bytes="697">{{author
| first1=Melanie I 
| last1=Stefan 
| department1=Division of Biology and Biological Engineering 
| institution1=California Institute of Technology 
| address1=Pasadena, USA 
| username1=User:Mstefan 
| first2=Thomas M 
| last2=Bartol
| department2= 
| institution2=Salk Institute for Biological Studies 
| address2=La Jolla, USA
| username2=User:
| first3=Terrence J 
| last3= Sejnowski
| department3= 
| institution3=Salk Institute for Biological Studies
| address3=La Jolla, USA
| username3=User:
| first4=Mary B
| last4=Kennedy
| department4=Division of Biology and Biological Engineering
| institution4=California Institute of Technology
| address4=Pasadena, USA
| username4=User:
}}</text>
    </revision>
    <revision>
      <id>2629</id>
      <parentid>2627</parentid>
      <timestamp>2013-05-13T20:54:04Z</timestamp>
      <contributor>
        <username>Mstefan</username>
        <id>25</id>
      </contributor>
      <sha1>6tbp1hqrb1ixe5r30hgpzzdg3kbozwr</sha1>
      <text xml:space="preserve" bytes="643">{{author
| first1=Melanie I 
| last1=Stefan 
| department1=Division of Biology and Biological Engineering 
| institution1=California Institute of Technology 
| address1=Pasadena, USA 
| username1=User:Mstefan 
| first2=Thomas M 
| last2=Bartol
| department2= 
| institution2=Salk Institute for Biological Studies 
| address2=La Jolla, USA
| first3=Terrence J 
| last3= Sejnowski
| department3= 
| institution3=Salk Institute for Biological Studies
| address3=La Jolla, USA
| first4=Mary B
| last4=Kennedy
| department4=Division of Biology and Biological Engineering
| institution4=California Institute of Technology
| address4=Pasadena, USA
}}</text>
    </revision>
    <revision>
      <id>2630</id>
      <parentid>2629</parentid>
      <timestamp>2013-05-13T20:54:24Z</timestamp>
      <contributor>
        <username>Mstefan</username>
        <id>25</id>
      </contributor>
      <sha1>rijvusoyjtilmx8vlffz5ycidy46le6</sha1>
      <text xml:space="preserve" bytes="611">{{author
| first1=Melanie I 
| last1=Stefan 
| department1=Division of Biology and Biological Engineering 
| institution1=California Institute of Technology 
| address1=Pasadena, USA 
| username1=User:Mstefan 
| first2=Thomas M 
| last2=Bartol
| institution2=Salk Institute for Biological Studies 
| address2=La Jolla, USA
| first3=Terrence J 
| last3= Sejnowski
| institution3=Salk Institute for Biological Studies
| address3=La Jolla, USA
| first4=Mary B
| last4=Kennedy
| department4=Division of Biology and Biological Engineering
| institution4=California Institute of Technology
| address4=Pasadena, USA
}}</text>
    </revision>
    <revision>
      <id>2631</id>
      <parentid>2630</parentid>
      <timestamp>2013-05-13T20:54:40Z</timestamp>
      <contributor>
        <username>Mstefan</username>
        <id>25</id>
      </contributor>
      <sha1>t3dfqfghdhcp8xg6qkuatua4lzgt6jw</sha1>
      <text xml:space="preserve" bytes="611">{{author
| first1=Melanie I 
| last1=Stefan 
| department1=Division of Biology and Biological Engineering 
| institution1=California Institute of Technology 
| address1=Pasadena, USA 
| username1=User:Mstefan 
| first2=Thomas M 
| last2=Bartol
| institution2=Salk Institute for Biological Studies 
| address2=La Jolla, USA
| first2=Terrence J 
| last2= Sejnowski
| institution2=Salk Institute for Biological Studies
| address2=La Jolla, USA
| first4=Mary B
| last4=Kennedy
| department4=Division of Biology and Biological Engineering
| institution4=California Institute of Technology
| address4=Pasadena, USA
}}</text>
    </revision>
    <revision>
      <id>2632</id>
      <parentid>2631</parentid>
      <timestamp>2013-05-13T20:55:03Z</timestamp>
      <contributor>
        <username>Mstefan</username>
        <id>25</id>
      </contributor>
      <sha1>rijvusoyjtilmx8vlffz5ycidy46le6</sha1>
      <text xml:space="preserve" bytes="611">{{author
| first1=Melanie I 
| last1=Stefan 
| department1=Division of Biology and Biological Engineering 
| institution1=California Institute of Technology 
| address1=Pasadena, USA 
| username1=User:Mstefan 
| first2=Thomas M 
| last2=Bartol
| institution2=Salk Institute for Biological Studies 
| address2=La Jolla, USA
| first3=Terrence J 
| last3= Sejnowski
| institution3=Salk Institute for Biological Studies
| address3=La Jolla, USA
| first4=Mary B
| last4=Kennedy
| department4=Division of Biology and Biological Engineering
| institution4=California Institute of Technology
| address4=Pasadena, USA
}}</text>
    </revision>
    <revision>
      <id>2633</id>
      <parentid>2632</parentid>
      <timestamp>2013-05-14T20:49:32Z</timestamp>
      <contributor>
        <username>Mstefan</username>
        <id>25</id>
      </contributor>
      <sha1>6u99jr5wdfqmsfauqgosde670hf5kkj</sha1>
      <text xml:space="preserve" bytes="2285">{{author
| first1=Melanie I 
| last1=Stefan 
| department1=Division of Biology and Biological Engineering 
| institution1=California Institute of Technology 
| address1=Pasadena, USA 
| username1=User:Mstefan 
| first2=Thomas M 
| last2=Bartol
| institution2=Salk Institute for Biological Studies 
| address2=La Jolla, USA
| first3=Terrence J 
| last3= Sejnowski
| institution3=Salk Institute for Biological Studies
| address3=La Jolla, USA
| first4=Mary B
| last4=Kennedy
| department4=Division of Biology and Biological Engineering
| institution4=California Institute of Technology
| address4=Pasadena, USA
}}


Biological signaling systems rely on proteins and complexes that can undergo a number of mutually compatible modifications and can therefore exist in a very large number of functionally different states. Modeling such multi-state systems poses two problems: The problem of how to describe and specify a multi-state system (the ``specification problem'') and the problem of how to track its progress over time using a computer (the ``computation problem''). To solve the specification problem, modelers have in recent years moved away from explicit specification and towards formalisms that allow for implicit model specification, including the &amp;kappa;-calculus

----


  \cite{Danos2004}, BioNetGen \cite{Blinov2004, Faeder2005, Hlavacek2006, Faeder2009}, the Allosteric Network Compiler \cite{Ollivier2010} and others \cite{Lok2005, Ollivier2010, Yang2010}. For solving the computation problem, agent-based approaches are much more efficient compared to population-based approaches such as ODE/PDE or the Gillespie stochastic simulation algorithm, and sometimes the only possible option given current computing technology. Agent-based simulators further fall into two categories: Non-spatial simulators such as StochSim \cite{LeNovere2001c}, DYNSTOC \cite{Colvin2009}, RuleMonkey \cite{Yang2008,Colvin2010}, and NFSim \cite{Sneddon2011} and spatial simulators, including Meredys \cite{Tolle2010a} and MCell \cite{Stiles1996, Stiles2001, Kerr2008}. Modelers can thus choose from a variety of tools, depending on the problem. Development of faster and more powerful methods is ongoing, promising the ability to simulate ever more complex signaling processes in the future.</text>
    </revision>
    <revision>
      <id>2634</id>
      <parentid>2633</parentid>
      <timestamp>2013-05-14T20:57:18Z</timestamp>
      <contributor>
        <username>Mstefan</username>
        <id>25</id>
      </contributor>
      <sha1>d13of008udhc3oq047mi31bdzoaf3a6</sha1>
      <text xml:space="preserve" bytes="2447">{{author
| first1=Melanie I 
| last1=Stefan 
| department1=Division of Biology and Biological Engineering 
| institution1=California Institute of Technology 
| address1=Pasadena, USA 
| username1=User:Mstefan 
| first2=Thomas M 
| last2=Bartol
| institution2=Salk Institute for Biological Studies 
| address2=La Jolla, USA
| first3=Terrence J 
| last3= Sejnowski
| institution3=Salk Institute for Biological Studies
| address3=La Jolla, USA
| first4=Mary B
| last4=Kennedy
| department4=Division of Biology and Biological Engineering
| institution4=California Institute of Technology
| address4=Pasadena, USA
}}


Biological signaling systems rely on proteins and complexes that can undergo a number of mutually compatible modifications and can therefore exist in a very large number of functionally different states. Modeling such multi-state systems poses two problems: The problem of how to describe and specify a multi-state system (the ``specification problem'') and the problem of how to track its progress over time using a computer (the ``computation problem''). To solve the specification problem, modelers have in recent years moved away from explicit specification and towards formalisms that allow for implicit model specification, including the &amp;kappa;-calculus &lt;ref name=Danos2004&gt; Danos V, Laneve C. (2004) Formal molecular biology. Theoretical Computer Science 325:69-110.&lt;/ref&gt;

----


  \cite{Danos2004}, BioNetGen \cite{Blinov2004, Faeder2005, Hlavacek2006, Faeder2009}, the Allosteric Network Compiler \cite{Ollivier2010} and others \cite{Lok2005, Ollivier2010, Yang2010}. For solving the computation problem, agent-based approaches are much more efficient compared to population-based approaches such as ODE/PDE or the Gillespie stochastic simulation algorithm, and sometimes the only possible option given current computing technology. Agent-based simulators further fall into two categories: Non-spatial simulators such as StochSim \cite{LeNovere2001c}, DYNSTOC \cite{Colvin2009}, RuleMonkey \cite{Yang2008,Colvin2010}, and NFSim \cite{Sneddon2011} and spatial simulators, including Meredys \cite{Tolle2010a} and MCell \cite{Stiles1996, Stiles2001, Kerr2008}. Modelers can thus choose from a variety of tools, depending on the problem. Development of faster and more powerful methods is ongoing, promising the ability to simulate ever more complex signaling processes in the future.

---

== References ==
 &lt;references /&gt;</text>
    </revision>
    <revision>
      <id>2635</id>
      <parentid>2634</parentid>
      <timestamp>2013-05-14T20:58:01Z</timestamp>
      <contributor>
        <username>Mstefan</username>
        <id>25</id>
      </contributor>
      <sha1>0xry579uu8dr7qukf2qhky6f6pvgx6q</sha1>
      <text xml:space="preserve" bytes="2429">{{author
| first1=Melanie I 
| last1=Stefan 
| department1=Division of Biology and Biological Engineering 
| institution1=California Institute of Technology 
| address1=Pasadena, USA 
| username1=User:Mstefan 
| first2=Thomas M 
| last2=Bartol
| institution2=Salk Institute for Biological Studies 
| address2=La Jolla, USA
| first3=Terrence J 
| last3= Sejnowski
| institution3=Salk Institute for Biological Studies
| address3=La Jolla, USA
| first4=Mary B
| last4=Kennedy
| department4=Division of Biology and Biological Engineering
| institution4=California Institute of Technology
| address4=Pasadena, USA
}}


Biological signaling systems rely on proteins and complexes that can undergo a number of mutually compatible modifications and can therefore exist in a very large number of functionally different states. Modeling such multi-state systems poses two problems: The problem of how to describe and specify a multi-state system (the ``specification problem'') and the problem of how to track its progress over time using a computer (the ``computation problem''). To solve the specification problem, modelers have in recent years moved away from explicit specification and towards formalisms that allow for implicit model specification, including the &amp;kappa;-calculus&lt;ref name=Danos2004&gt; Danos V, Laneve C. (2004) Formal molecular biology. Theoretical Computer Science 325:69-110.&lt;/ref&gt;, BioNetGen

----


  \cite{Blinov2004, Faeder2005, Hlavacek2006, Faeder2009}, the Allosteric Network Compiler \cite{Ollivier2010} and others \cite{Lok2005, Ollivier2010, Yang2010}. For solving the computation problem, agent-based approaches are much more efficient compared to population-based approaches such as ODE/PDE or the Gillespie stochastic simulation algorithm, and sometimes the only possible option given current computing technology. Agent-based simulators further fall into two categories: Non-spatial simulators such as StochSim \cite{LeNovere2001c}, DYNSTOC \cite{Colvin2009}, RuleMonkey \cite{Yang2008,Colvin2010}, and NFSim \cite{Sneddon2011} and spatial simulators, including Meredys \cite{Tolle2010a} and MCell \cite{Stiles1996, Stiles2001, Kerr2008}. Modelers can thus choose from a variety of tools, depending on the problem. Development of faster and more powerful methods is ongoing, promising the ability to simulate ever more complex signaling processes in the future.

---

== References ==
 &lt;references /&gt;</text>
    </revision>
    <revision>
      <id>2651</id>
      <parentid>2635</parentid>
      <timestamp>2013-05-17T19:30:51Z</timestamp>
      <contributor>
        <username>Mstefan</username>
        <id>25</id>
      </contributor>
      <sha1>9t6b8ltfmojw1yp3a70t4g0fj53beus</sha1>
      <text xml:space="preserve" bytes="2466">{{author
| first1=Melanie I 
| last1=Stefan 
| department1=Division of Biology and Biological Engineering 
| institution1=California Institute of Technology 
| address1=Pasadena, USA 
| username1=User:Mstefan 
| first2=Thomas M 
| last2=Bartol
| institution2=Salk Institute for Biological Studies 
| address2=La Jolla, USA
| first3=Terrence J 
| last3= Sejnowski
| institution3=Salk Institute for Biological Studies
| address3=La Jolla, USA
| first4=Mary B
| last4=Kennedy
| department4=Division of Biology and Biological Engineering
| institution4=California Institute of Technology
| address4=Pasadena, USA
}}


Biological signaling systems rely on proteins and complexes that can undergo a number of mutually compatible modifications and can therefore exist in a very large number of functionally different states. Modeling such multi-state systems poses two problems: The problem of how to describe and specify a multi-state system (the ``specification problem'') and the problem of how to track its progress over time using a computer (the ``computation problem''). To solve the specification problem, modelers have in recent years moved away from explicit specification and towards formalisms that allow for implicit model specification, including the &amp;kappa;-calculus&lt;ref name=Danos2004&gt; Danos V, Laneve C. (2004) Formal molecular biology. Theoretical Computer Science 325:69-110.&lt;/ref&gt;, BioNetGen&lt;ref name=Blinov2004&gt;{{cite pmid|15217809}}&lt;/ref&gt;

----


  \cite{Faeder2005, Hlavacek2006, Faeder2009}, the Allosteric Network Compiler \cite{Ollivier2010} and others \cite{Lok2005, Ollivier2010, Yang2010}. For solving the computation problem, agent-based approaches are much more efficient compared to population-based approaches such as ODE/PDE or the Gillespie stochastic simulation algorithm, and sometimes the only possible option given current computing technology. Agent-based simulators further fall into two categories: Non-spatial simulators such as StochSim \cite{LeNovere2001c}, DYNSTOC \cite{Colvin2009}, RuleMonkey \cite{Yang2008,Colvin2010}, and NFSim \cite{Sneddon2011} and spatial simulators, including Meredys \cite{Tolle2010a} and MCell \cite{Stiles1996, Stiles2001, Kerr2008}. Modelers can thus choose from a variety of tools, depending on the problem. Development of faster and more powerful methods is ongoing, promising the ability to simulate ever more complex signaling processes in the future.

---

== References ==
 &lt;references /&gt;</text>
    </revision>
    <revision>
      <id>2652</id>
      <parentid>2651</parentid>
      <timestamp>2013-05-17T19:36:08Z</timestamp>
      <contributor>
        <username>Mstefan</username>
        <id>25</id>
      </contributor>
      <sha1>a5pyzf98jetgqbovv1m9iv5i3fiaifj</sha1>
      <text xml:space="preserve" bytes="2671">{{author
| first1=Melanie I 
| last1=Stefan 
| department1=Division of Biology and Biological Engineering 
| institution1=California Institute of Technology 
| address1=Pasadena, USA 
| username1=User:Mstefan 
| first2=Thomas M 
| last2=Bartol
| institution2=Salk Institute for Biological Studies 
| address2=La Jolla, USA
| first3=Terrence J 
| last3= Sejnowski
| institution3=Salk Institute for Biological Studies
| address3=La Jolla, USA
| first4=Mary B
| last4=Kennedy
| department4=Division of Biology and Biological Engineering
| institution4=California Institute of Technology
| address4=Pasadena, USA
}}


Biological signaling systems rely on proteins and complexes that can undergo a number of mutually compatible modifications and can therefore exist in a very large number of functionally different states. Modeling such multi-state systems poses two problems: The problem of how to describe and specify a multi-state system (the ``specification problem'') and the problem of how to track its progress over time using a computer (the ``computation problem''). To solve the specification problem, modelers have in recent years moved away from explicit specification and towards formalisms that allow for implicit model specification, including the &amp;kappa;-calculus&lt;ref name=Danos2004&gt; Danos V, Laneve C. (2004) Formal molecular biology. Theoretical Computer Science 325:69-110.&lt;/ref&gt;, BioNetGen&lt;ref name=Blinov2004&gt;{{cite pmid|15217809}}&lt;/ref&gt;&lt;ref name=Faeder2005&gt; Faeder JR, Blinov ML, Goldstein B, Hlavacek, WS. (2005) Rule-Based Modeling of Biochemical Networks. Complexity 10(4):22-41.&lt;/ref&gt;&lt;ref name=Hlavacek2006&gt;{{cite pmid|16849649}}&lt;/ref&gt;&lt;ref name=Faeder2009&gt;{{cite pmid|19399430}}&lt;/ref&gt;


----

, the Allosteric Network Compiler \cite{Ollivier2010} and others \cite{Lok2005, Ollivier2010, Yang2010}. For solving the computation problem, agent-based approaches are much more efficient compared to population-based approaches such as ODE/PDE or the Gillespie stochastic simulation algorithm, and sometimes the only possible option given current computing technology. Agent-based simulators further fall into two categories: Non-spatial simulators such as StochSim \cite{LeNovere2001c}, DYNSTOC \cite{Colvin2009}, RuleMonkey \cite{Yang2008,Colvin2010}, and NFSim \cite{Sneddon2011} and spatial simulators, including Meredys \cite{Tolle2010a} and MCell \cite{Stiles1996, Stiles2001, Kerr2008}. Modelers can thus choose from a variety of tools, depending on the problem. Development of faster and more powerful methods is ongoing, promising the ability to simulate ever more complex signaling processes in the future.

---

== References ==
 &lt;references /&gt;</text>
    </revision>
    <revision>
      <id>2653</id>
      <parentid>2652</parentid>
      <timestamp>2013-05-17T19:40:23Z</timestamp>
      <contributor>
        <username>Mstefan</username>
        <id>25</id>
      </contributor>
      <sha1>85pzu222422mex2vg1l9ryhcfnmwwip</sha1>
      <text xml:space="preserve" bytes="2758">{{author
| first1=Melanie I 
| last1=Stefan 
| department1=Division of Biology and Biological Engineering 
| institution1=California Institute of Technology 
| address1=Pasadena, USA 
| username1=User:Mstefan 
| first2=Thomas M 
| last2=Bartol
| institution2=Salk Institute for Biological Studies 
| address2=La Jolla, USA
| first3=Terrence J 
| last3= Sejnowski
| institution3=Salk Institute for Biological Studies
| address3=La Jolla, USA
| first4=Mary B
| last4=Kennedy
| department4=Division of Biology and Biological Engineering
| institution4=California Institute of Technology
| address4=Pasadena, USA
}}


Biological signaling systems rely on proteins and complexes that can undergo a number of mutually compatible modifications and can therefore exist in a very large number of functionally different states. Modeling such multi-state systems poses two problems: The problem of how to describe and specify a multi-state system (the ``specification problem'') and the problem of how to track its progress over time using a computer (the ``computation problem''). To solve the specification problem, modelers have in recent years moved away from explicit specification and towards formalisms that allow for implicit model specification, including the &amp;kappa;-calculus&lt;ref name=Danos2004&gt; Danos V, Laneve C. (2004) Formal molecular biology. Theoretical Computer Science 325:69-110.&lt;/ref&gt;, BioNetGen&lt;ref name=Blinov2004&gt;{{cite pmid|15217809}}&lt;/ref&gt;&lt;ref name=Faeder2005&gt; Faeder JR, Blinov ML, Goldstein B, Hlavacek, WS. (2005) Rule-Based Modeling of Biochemical Networks. Complexity 10(4):22-41.&lt;/ref&gt;&lt;ref name=Hlavacek2006&gt;{{cite pmid|16849649}}&lt;/ref&gt;&lt;ref name=Faeder2009&gt;{{cite pmid|19399430}}&lt;/ref&gt;, the Allosteric Network Compiler &lt;ref name=Ollivier2010&gt;{{cite pmid|21079669}}&lt;/ref&gt; and others &lt;ref name=Lok2005&gt;{{cite pmid|16273053}}&lt;/ref&gt;&lt;ref name=Yang2010&gt;{{cite pmid|21073243}}&lt;/ref&gt;.


----

 For solving the computation problem, agent-based approaches are much more efficient compared to population-based approaches such as ODE/PDE or the Gillespie stochastic simulation algorithm, and sometimes the only possible option given current computing technology. Agent-based simulators further fall into two categories: Non-spatial simulators such as StochSim \cite{LeNovere2001c}, DYNSTOC \cite{Colvin2009}, RuleMonkey \cite{Yang2008,Colvin2010}, and NFSim \cite{Sneddon2011} and spatial simulators, including Meredys \cite{Tolle2010a} and MCell \cite{Stiles1996, Stiles2001, Kerr2008}. Modelers can thus choose from a variety of tools, depending on the problem. Development of faster and more powerful methods is ongoing, promising the ability to simulate ever more complex signaling processes in the future.

---

== References ==
 &lt;references /&gt;</text>
    </revision>
    <revision>
      <id>2654</id>
      <parentid>2653</parentid>
      <timestamp>2013-05-17T19:40:58Z</timestamp>
      <contributor>
        <username>Mstefan</username>
        <id>25</id>
      </contributor>
      <sha1>mtj1067scdri5u1aeg1yq1y6zlcxt6d</sha1>
      <text xml:space="preserve" bytes="2756">{{author
| first1=Melanie I 
| last1=Stefan 
| department1=Division of Biology and Biological Engineering 
| institution1=California Institute of Technology 
| address1=Pasadena, USA 
| username1=User:Mstefan 
| first2=Thomas M 
| last2=Bartol
| institution2=Salk Institute for Biological Studies 
| address2=La Jolla, USA
| first3=Terrence J 
| last3= Sejnowski
| institution3=Salk Institute for Biological Studies
| address3=La Jolla, USA
| first4=Mary B
| last4=Kennedy
| department4=Division of Biology and Biological Engineering
| institution4=California Institute of Technology
| address4=Pasadena, USA
}}


Biological signaling systems rely on proteins and complexes that can undergo a number of mutually compatible modifications and can therefore exist in a very large number of functionally different states. Modeling such multi-state systems poses two problems: The problem of how to describe and specify a multi-state system (the ``specification problem'') and the problem of how to track its progress over time using a computer (the ``computation problem''). To solve the specification problem, modelers have in recent years moved away from explicit specification and towards formalisms that allow for implicit model specification, including the &amp;kappa;-calculus&lt;ref name=Danos2004&gt; Danos V, Laneve C. (2004) Formal molecular biology. Theoretical Computer Science 325:69-110.&lt;/ref&gt;, BioNetGen&lt;ref name=Blinov2004&gt;{{cite pmid|15217809}}&lt;/ref&gt;&lt;ref name=Faeder2005&gt; Faeder JR, Blinov ML, Goldstein B, Hlavacek, WS. (2005) Rule-Based Modeling of Biochemical Networks. Complexity 10(4):22-41.&lt;/ref&gt;&lt;ref name=Hlavacek2006&gt;{{cite pmid|16849649}}&lt;/ref&gt;&lt;ref name=Faeder2009&gt;{{cite pmid|19399430}}&lt;/ref&gt;, the Allosteric Network Compiler&lt;ref name=Ollivier2010&gt;{{cite pmid|21079669}}&lt;/ref&gt; and others&lt;ref name=Lok2005&gt;{{cite pmid|16273053}}&lt;/ref&gt;&lt;ref name=Yang2010&gt;{{cite pmid|21073243}}&lt;/ref&gt;.


----

 For solving the computation problem, agent-based approaches are much more efficient compared to population-based approaches such as ODE/PDE or the Gillespie stochastic simulation algorithm, and sometimes the only possible option given current computing technology. Agent-based simulators further fall into two categories: Non-spatial simulators such as StochSim \cite{LeNovere2001c}, DYNSTOC \cite{Colvin2009}, RuleMonkey \cite{Yang2008,Colvin2010}, and NFSim \cite{Sneddon2011} and spatial simulators, including Meredys \cite{Tolle2010a} and MCell \cite{Stiles1996, Stiles2001, Kerr2008}. Modelers can thus choose from a variety of tools, depending on the problem. Development of faster and more powerful methods is ongoing, promising the ability to simulate ever more complex signaling processes in the future.

---

== References ==
 &lt;references /&gt;</text>
    </revision>
    <revision>
      <id>2655</id>
      <parentid>2654</parentid>
      <timestamp>2013-05-17T19:53:56Z</timestamp>
      <contributor>
        <username>Mstefan</username>
        <id>25</id>
      </contributor>
      <sha1>krzzxntshhj99nm28tb1v0c97p6lgnn</sha1>
      <text xml:space="preserve" bytes="3333">{{author
| first1=Melanie I 
| last1=Stefan 
| department1=Division of Biology and Biological Engineering 
| institution1=California Institute of Technology 
| address1=Pasadena, USA 
| username1=User:Mstefan 
| first2=Thomas M 
| last2=Bartol
| institution2=Salk Institute for Biological Studies 
| address2=La Jolla, USA
| first3=Terrence J 
| last3= Sejnowski
| institution3=Salk Institute for Biological Studies
| address3=La Jolla, USA
| first4=Mary B
| last4=Kennedy
| department4=Division of Biology and Biological Engineering
| institution4=California Institute of Technology
| address4=Pasadena, USA
}}


Biological signaling systems rely on proteins and complexes that can undergo a number of mutually compatible modifications and can therefore exist in a very large number of functionally different states. Modeling such multi-state systems poses two problems: The problem of how to describe and specify a multi-state system (the ``specification problem'') and the problem of how to track its progress over time using a computer (the ``computation problem''). To solve the specification problem, modelers have in recent years moved away from explicit specification and towards formalisms that allow for implicit model specification, including the &amp;kappa;-calculus&lt;ref name=Danos2004&gt; Danos V, Laneve C. (2004) Formal molecular biology. Theoretical Computer Science 325:69-110.&lt;/ref&gt;, BioNetGen&lt;ref name=Blinov2004&gt;{{cite pmid|15217809}}&lt;/ref&gt;&lt;ref name=Faeder2005&gt; Faeder JR, Blinov ML, Goldstein B, Hlavacek, WS. (2005) Rule-Based Modeling of Biochemical Networks. Complexity 10(4):22-41.&lt;/ref&gt;&lt;ref name=Hlavacek2006&gt;{{cite pmid|16849649}}&lt;/ref&gt;&lt;ref name=Faeder2009&gt;{{cite pmid|19399430}}&lt;/ref&gt;, the Allosteric Network Compiler&lt;ref name=Ollivier2010&gt;{{cite pmid|21079669}}&lt;/ref&gt; and others&lt;ref name=Lok2005&gt;{{cite pmid|16273053}}&lt;/ref&gt;&lt;ref name=Yang2010&gt;{{cite pmid|21073243}}&lt;/ref&gt;. For solving the computation problem, agent-based approaches are much more efficient compared to population-based approaches such as ODE/PDE or the Gillespie stochastic simulation algorithm, and sometimes the only possible option given current computing technology. Agent-based simulators further fall into two categories: Non-spatial simulators such as StochSim&lt;ref name=LeNovere2001c&gt;Le Nov&amp;egrave;re N, Shimizu TS. STOCHSIM: modelling of stochastic biomolecular processes. Bioinformatics 17(6):575-576&lt;/ref&gt;, DYNSTOC&lt;ref name=Colvin2009&gt;{{cite pmid|19213740}}&lt;/ref&gt;, RuleMonkey&lt;ref name=Yang2008&gt;{{cite pmid|18851068}}&lt;/ref&gt;&lt;ref name=Colvin2010&gt;{{cite pmid|20673321}}&lt;/ref&gt;, and NFSim&lt;ref name=Sneddon2011&gt;{{cite pmid|21186362}}&lt;/ref&gt; and spatial simulators, including Meredys&lt;ref name=Tolle2010a&gt;{{cite pmid|20233406}}&lt;/ref&gt; and MCell&lt;ref name=Stiles1996&gt;{{cite pmid|8650164}}&lt;/ref&gt;&lt;ref name=Stiles2001&gt;Stiles JR, Bartol TM (2001). Computational Neuroscience: Realistic Modeling for Experimentalists. In: De Schutter, E (ed). Computational Neuroscience: Realistic Modeling for Experimentalists.  CRC Press, Boca Raton.&lt;/ref&gt;&lt;ref name=Kerr2008&gt;{{cite pmid|20151023}}&lt;/ref&gt;. Modelers can thus choose from a variety of tools, depending on the problem. Development of faster and more powerful methods is ongoing, promising the ability to simulate ever more complex signaling processes in the future.


---

== References ==
 &lt;references /&gt;</text>
    </revision>
    <revision>
      <id>2656</id>
      <parentid>2655</parentid>
      <timestamp>2013-05-17T19:55:54Z</timestamp>
      <contributor>
        <username>Mstefan</username>
        <id>25</id>
      </contributor>
      <sha1>qqcrlobrtuobix1kozavisfbw4qzmyh</sha1>
      <text xml:space="preserve" bytes="3364">{{author
| first1=Melanie I 
| last1=Stefan 
| department1=Division of Biology and Biological Engineering 
| institution1=California Institute of Technology 
| address1=Pasadena, USA 
| username1=User:Mstefan 
| first2=Thomas M 
| last2=Bartol
| institution2=Salk Institute for Biological Studies 
| address2=La Jolla, USA
| first3=Terrence J 
| last3= Sejnowski
| institution3=Salk Institute for Biological Studies
| address3=La Jolla, USA
| first4=Mary B
| last4=Kennedy
| department4=Division of Biology and Biological Engineering
| institution4=California Institute of Technology
| address4=Pasadena, USA
}}


Biological signaling systems rely on proteins and complexes that can undergo a number of mutually compatible modifications and can therefore exist in a very large number of functionally different states. Modeling such multi-state systems poses two problems: The problem of how to describe and specify a multi-state system (the ``specification problem'') and the problem of how to track its progress over time using a computer (the ``computation problem''). To solve the specification problem, modelers have in recent years moved away from explicit specification and towards formalisms that allow for implicit model specification, including the &amp;kappa;-calculus&lt;ref name=Danos2004&gt; Danos V, Laneve C. (2004) Formal molecular biology. Theoretical Computer Science 325:69-110.&lt;/ref&gt;, BioNetGen&lt;ref name=Blinov2004&gt;{{cite pmid|15217809}}&lt;/ref&gt;&lt;ref name=Faeder2005&gt; Faeder JR, Blinov ML, Goldstein B, Hlavacek, WS. (2005) Rule-Based Modeling of Biochemical Networks. Complexity 10(4):22-41.&lt;/ref&gt;&lt;ref name=Hlavacek2006&gt;{{cite pmid|16849649}}&lt;/ref&gt;&lt;ref name=Faeder2009&gt;{{cite pmid|19399430}}&lt;/ref&gt;, the Allosteric Network Compiler&lt;ref name=Ollivier2010&gt;{{cite pmid|21079669}}&lt;/ref&gt; and others&lt;ref name=Lok2005&gt;{{cite pmid|16273053}}&lt;/ref&gt;&lt;ref name=Yang2010&gt;{{cite pmid|21073243}}&lt;/ref&gt;. For solving the computation problem, agent-based approaches are much more efficient compared to population-based approaches such as ODE/PDE or the Gillespie stochastic simulation algorithm, and sometimes the only possible option given current computing technology. Agent-based simulators further fall into two categories: Non-spatial simulators such as StochSim&lt;ref name=LeNovere2001c&gt;Le Nov&amp;egrave;re N, Shimizu TS. STOCHSIM: modelling of stochastic biomolecular processes. Bioinformatics 17(6):575-576&lt;/ref&gt;, DYNSTOC&lt;ref name=Colvin2009&gt;{{cite pmid|19213740}}&lt;/ref&gt;, RuleMonkey&lt;ref name=Yang2008&gt;{{cite pmid|18851068}}&lt;/ref&gt;&lt;ref name=Colvin2010&gt;{{cite pmid|20673321}}&lt;/ref&gt;, and NFSim&lt;ref name=Sneddon2011&gt;{{cite pmid|21186362}}&lt;/ref&gt; and spatial simulators, including Meredys&lt;ref name=Tolle2010a&gt;{{cite pmid|20233406}}&lt;/ref&gt; and MCell&lt;ref name=Stiles1996&gt;{{cite pmid|8650164}}&lt;/ref&gt;&lt;ref name=Stiles2001&gt;Stiles JR, Bartol TM (2001). Computational Neuroscience: Realistic Modeling for Experimentalists. In: De Schutter, E (ed). Computational Neuroscience: Realistic Modeling for Experimentalists.  CRC Press, Boca Raton.&lt;/ref&gt;&lt;ref name=Kerr2008&gt;{{cite pmid|20151023}}&lt;/ref&gt;. Modelers can thus choose from a variety of tools, depending on the problem. Development of faster and more powerful methods is ongoing, promising the ability to simulate ever more complex signaling processes in the future.

== Introduction ==

== test ==

---

== References ==
 &lt;references /&gt;</text>
    </revision>
    <revision>
      <id>2657</id>
      <parentid>2656</parentid>
      <timestamp>2013-05-17T19:57:32Z</timestamp>
      <contributor>
        <username>Mstefan</username>
        <id>25</id>
      </contributor>
      <sha1>b1qui9kh2wnqlkvlirynt0gp7cze884</sha1>
      <text xml:space="preserve" bytes="3347">{{author
| first1=Melanie I 
| last1=Stefan 
| department1=Division of Biology and Biological Engineering 
| institution1=California Institute of Technology 
| address1=Pasadena, USA 
| username1=User:Mstefan 
| first2=Thomas M 
| last2=Bartol
| institution2=Salk Institute for Biological Studies 
| address2=La Jolla, USA
| first3=Terrence J 
| last3= Sejnowski
| institution3=Salk Institute for Biological Studies
| address3=La Jolla, USA
| first4=Mary B
| last4=Kennedy
| department4=Division of Biology and Biological Engineering
| institution4=California Institute of Technology
| address4=Pasadena, USA
}}


Biological signaling systems rely on proteins and complexes that can undergo a number of mutually compatible modifications and can therefore exist in a very large number of functionally different states. Modeling such multi-state systems poses two problems: The problem of how to describe and specify a multi-state system (the ``specification problem'') and the problem of how to track its progress over time using a computer (the ``computation problem''). To solve the specification problem, modelers have in recent years moved away from explicit specification and towards formalisms that allow for implicit model specification, including the &amp;kappa;-calculus&lt;ref name=Danos2004&gt; Danos V, Laneve C. (2004) Formal molecular biology. Theoretical Computer Science 325:69-110.&lt;/ref&gt;, BioNetGen&lt;ref name=Blinov2004&gt;{{cite pmid|15217809}}&lt;/ref&gt;&lt;ref name=Faeder2005&gt; Faeder JR, Blinov ML, Goldstein B, Hlavacek, WS. (2005) Rule-Based Modeling of Biochemical Networks. Complexity 10(4):22-41.&lt;/ref&gt;&lt;ref name=Hlavacek2006&gt;{{cite pmid|16849649}}&lt;/ref&gt;&lt;ref name=Faeder2009&gt;{{cite pmid|19399430}}&lt;/ref&gt;, the Allosteric Network Compiler&lt;ref name=Ollivier2010&gt;{{cite pmid|21079669}}&lt;/ref&gt; and others&lt;ref name=Lok2005&gt;{{cite pmid|16273053}}&lt;/ref&gt;&lt;ref name=Yang2010&gt;{{cite pmid|21073243}}&lt;/ref&gt;. For solving the computation problem, agent-based approaches are much more efficient compared to population-based approaches such as ODE/PDE or the Gillespie stochastic simulation algorithm, and sometimes the only possible option given current computing technology. Agent-based simulators further fall into two categories: Non-spatial simulators such as StochSim&lt;ref name=LeNovere2001c&gt;Le Nov&amp;egrave;re N, Shimizu TS. STOCHSIM: modelling of stochastic biomolecular processes. Bioinformatics 17(6):575-576&lt;/ref&gt;, DYNSTOC&lt;ref name=Colvin2009&gt;{{cite pmid|19213740}}&lt;/ref&gt;, RuleMonkey&lt;ref name=Yang2008&gt;{{cite pmid|18851068}}&lt;/ref&gt;&lt;ref name=Colvin2010&gt;{{cite pmid|20673321}}&lt;/ref&gt;, and NFSim&lt;ref name=Sneddon2011&gt;{{cite pmid|21186362}}&lt;/ref&gt; and spatial simulators, including Meredys&lt;ref name=Tolle2010a&gt;{{cite pmid|20233406}}&lt;/ref&gt; and MCell&lt;ref name=Stiles1996&gt;{{cite pmid|8650164}}&lt;/ref&gt;&lt;ref name=Stiles2001&gt;Stiles JR, Bartol TM (2001). Computational Neuroscience: Realistic Modeling for Experimentalists. In: De Schutter, E (ed). Computational Neuroscience: Realistic Modeling for Experimentalists.  CRC Press, Boca Raton.&lt;/ref&gt;&lt;ref name=Kerr2008&gt;{{cite pmid|20151023}}&lt;/ref&gt;. Modelers can thus choose from a variety of tools, depending on the problem. Development of faster and more powerful methods is ongoing, promising the ability to simulate ever more complex signaling processes in the future.

== Introduction ==

== References ==
 &lt;references /&gt;</text>
    </revision>
    <revision>
      <id>2658</id>
      <parentid>2657</parentid>
      <timestamp>2013-05-17T19:58:41Z</timestamp>
      <contributor>
        <username>Mstefan</username>
        <id>25</id>
      </contributor>
      <comment>/* Introduction */</comment>
      <sha1>m7bcofn610iy4fgovla3h8yys52jj4x</sha1>
      <text xml:space="preserve" bytes="3398">{{author
| first1=Melanie I 
| last1=Stefan 
| department1=Division of Biology and Biological Engineering 
| institution1=California Institute of Technology 
| address1=Pasadena, USA 
| username1=User:Mstefan 
| first2=Thomas M 
| last2=Bartol
| institution2=Salk Institute for Biological Studies 
| address2=La Jolla, USA
| first3=Terrence J 
| last3= Sejnowski
| institution3=Salk Institute for Biological Studies
| address3=La Jolla, USA
| first4=Mary B
| last4=Kennedy
| department4=Division of Biology and Biological Engineering
| institution4=California Institute of Technology
| address4=Pasadena, USA
}}


Biological signaling systems rely on proteins and complexes that can undergo a number of mutually compatible modifications and can therefore exist in a very large number of functionally different states. Modeling such multi-state systems poses two problems: The problem of how to describe and specify a multi-state system (the ``specification problem'') and the problem of how to track its progress over time using a computer (the ``computation problem''). To solve the specification problem, modelers have in recent years moved away from explicit specification and towards formalisms that allow for implicit model specification, including the &amp;kappa;-calculus&lt;ref name=Danos2004&gt; Danos V, Laneve C. (2004) Formal molecular biology. Theoretical Computer Science 325:69-110.&lt;/ref&gt;, BioNetGen&lt;ref name=Blinov2004&gt;{{cite pmid|15217809}}&lt;/ref&gt;&lt;ref name=Faeder2005&gt; Faeder JR, Blinov ML, Goldstein B, Hlavacek, WS. (2005) Rule-Based Modeling of Biochemical Networks. Complexity 10(4):22-41.&lt;/ref&gt;&lt;ref name=Hlavacek2006&gt;{{cite pmid|16849649}}&lt;/ref&gt;&lt;ref name=Faeder2009&gt;{{cite pmid|19399430}}&lt;/ref&gt;, the Allosteric Network Compiler&lt;ref name=Ollivier2010&gt;{{cite pmid|21079669}}&lt;/ref&gt; and others&lt;ref name=Lok2005&gt;{{cite pmid|16273053}}&lt;/ref&gt;&lt;ref name=Yang2010&gt;{{cite pmid|21073243}}&lt;/ref&gt;. For solving the computation problem, agent-based approaches are much more efficient compared to population-based approaches such as ODE/PDE or the Gillespie stochastic simulation algorithm, and sometimes the only possible option given current computing technology. Agent-based simulators further fall into two categories: Non-spatial simulators such as StochSim&lt;ref name=LeNovere2001c&gt;Le Nov&amp;egrave;re N, Shimizu TS. STOCHSIM: modelling of stochastic biomolecular processes. Bioinformatics 17(6):575-576&lt;/ref&gt;, DYNSTOC&lt;ref name=Colvin2009&gt;{{cite pmid|19213740}}&lt;/ref&gt;, RuleMonkey&lt;ref name=Yang2008&gt;{{cite pmid|18851068}}&lt;/ref&gt;&lt;ref name=Colvin2010&gt;{{cite pmid|20673321}}&lt;/ref&gt;, and NFSim&lt;ref name=Sneddon2011&gt;{{cite pmid|21186362}}&lt;/ref&gt; and spatial simulators, including Meredys&lt;ref name=Tolle2010a&gt;{{cite pmid|20233406}}&lt;/ref&gt; and MCell&lt;ref name=Stiles1996&gt;{{cite pmid|8650164}}&lt;/ref&gt;&lt;ref name=Stiles2001&gt;Stiles JR, Bartol TM (2001). Computational Neuroscience: Realistic Modeling for Experimentalists. In: De Schutter, E (ed). Computational Neuroscience: Realistic Modeling for Experimentalists.  CRC Press, Boca Raton.&lt;/ref&gt;&lt;ref name=Kerr2008&gt;{{cite pmid|20151023}}&lt;/ref&gt;. Modelers can thus choose from a variety of tools, depending on the problem. Development of faster and more powerful methods is ongoing, promising the ability to simulate ever more complex signaling processes in the future.

== Introduction ==

===Multi-state proteins in signal transduction===

== References ==
 &lt;references /&gt;</text>
    </revision>
    <revision>
      <id>2659</id>
      <parentid>2658</parentid>
      <timestamp>2013-05-17T20:04:17Z</timestamp>
      <contributor>
        <username>Mstefan</username>
        <id>25</id>
      </contributor>
      <comment>/* Multi-state proteins in signal transduction */</comment>
      <sha1>mcz8cp78g9bfrkgytryv6uyjon216ar</sha1>
      <text xml:space="preserve" bytes="3883">{{author
| first1=Melanie I 
| last1=Stefan 
| department1=Division of Biology and Biological Engineering 
| institution1=California Institute of Technology 
| address1=Pasadena, USA 
| username1=User:Mstefan 
| first2=Thomas M 
| last2=Bartol
| institution2=Salk Institute for Biological Studies 
| address2=La Jolla, USA
| first3=Terrence J 
| last3= Sejnowski
| institution3=Salk Institute for Biological Studies
| address3=La Jolla, USA
| first4=Mary B
| last4=Kennedy
| department4=Division of Biology and Biological Engineering
| institution4=California Institute of Technology
| address4=Pasadena, USA
}}


Biological signaling systems rely on proteins and complexes that can undergo a number of mutually compatible modifications and can therefore exist in a very large number of functionally different states. Modeling such multi-state systems poses two problems: The problem of how to describe and specify a multi-state system (the ``specification problem'') and the problem of how to track its progress over time using a computer (the ``computation problem''). To solve the specification problem, modelers have in recent years moved away from explicit specification and towards formalisms that allow for implicit model specification, including the &amp;kappa;-calculus&lt;ref name=Danos2004&gt; Danos V, Laneve C. (2004) Formal molecular biology. Theoretical Computer Science 325:69-110.&lt;/ref&gt;, BioNetGen&lt;ref name=Blinov2004&gt;{{cite pmid|15217809}}&lt;/ref&gt;&lt;ref name=Faeder2005&gt; Faeder JR, Blinov ML, Goldstein B, Hlavacek, WS. (2005) Rule-Based Modeling of Biochemical Networks. Complexity 10(4):22-41.&lt;/ref&gt;&lt;ref name=Hlavacek2006&gt;{{cite pmid|16849649}}&lt;/ref&gt;&lt;ref name=Faeder2009&gt;{{cite pmid|19399430}}&lt;/ref&gt;, the Allosteric Network Compiler&lt;ref name=Ollivier2010&gt;{{cite pmid|21079669}}&lt;/ref&gt; and others&lt;ref name=Lok2005&gt;{{cite pmid|16273053}}&lt;/ref&gt;&lt;ref name=Yang2010&gt;{{cite pmid|21073243}}&lt;/ref&gt;. For solving the computation problem, agent-based approaches are much more efficient compared to population-based approaches such as ODE/PDE or the Gillespie stochastic simulation algorithm, and sometimes the only possible option given current computing technology. Agent-based simulators further fall into two categories: Non-spatial simulators such as StochSim&lt;ref name=LeNovere2001c&gt;Le Nov&amp;egrave;re N, Shimizu TS. STOCHSIM: modelling of stochastic biomolecular processes. Bioinformatics 17(6):575-576&lt;/ref&gt;, DYNSTOC&lt;ref name=Colvin2009&gt;{{cite pmid|19213740}}&lt;/ref&gt;, RuleMonkey&lt;ref name=Yang2008&gt;{{cite pmid|18851068}}&lt;/ref&gt;&lt;ref name=Colvin2010&gt;{{cite pmid|20673321}}&lt;/ref&gt;, and NFSim&lt;ref name=Sneddon2011&gt;{{cite pmid|21186362}}&lt;/ref&gt; and spatial simulators, including Meredys&lt;ref name=Tolle2010a&gt;{{cite pmid|20233406}}&lt;/ref&gt; and MCell&lt;ref name=Stiles1996&gt;{{cite pmid|8650164}}&lt;/ref&gt;&lt;ref name=Stiles2001&gt;Stiles JR, Bartol TM (2001). Computational Neuroscience: Realistic Modeling for Experimentalists. In: De Schutter, E (ed). Computational Neuroscience: Realistic Modeling for Experimentalists.  CRC Press, Boca Raton.&lt;/ref&gt;&lt;ref name=Kerr2008&gt;{{cite pmid|20151023}}&lt;/ref&gt;. Modelers can thus choose from a variety of tools, depending on the problem. Development of faster and more powerful methods is ongoing, promising the ability to simulate ever more complex signaling processes in the future.

== Introduction ==

===Multi-state proteins in signal transduction===

In living cells, signals are processed by networks of proteins that can act as complex computational devices (reviewed in&lt;ref name=Bray1995&gt;{{cite pmid|7630396}}&lt;/ref&gt;). Such processes rely on the ability of single proteins to exist in a variety of functionally different states achieved through, for instance, post-translational modifications, ligand binding, conformational change, complex formation etc. (reviewed in &lt;ref Bray1995/&gt; 

---

\cite{Endy2001, Bray2003, Hlavacek2003})

== References ==
 &lt;references /&gt;</text>
    </revision>
    <revision>
      <id>2660</id>
      <parentid>2659</parentid>
      <timestamp>2013-05-17T20:09:37Z</timestamp>
      <contributor>
        <username>Mstefan</username>
        <id>25</id>
      </contributor>
      <sha1>6ux4m4xnwnelw4e3d3cl7a4gc50p1p6</sha1>
      <text xml:space="preserve" bytes="3888">{{author
| first1=Melanie I 
| last1=Stefan 
| department1=Division of Biology and Biological Engineering 
| institution1=California Institute of Technology 
| address1=Pasadena, USA 
| username1=User:Mstefan 
| first2=Thomas M 
| last2=Bartol
| institution2=Salk Institute for Biological Studies 
| address2=La Jolla, USA
| first3=Terrence J 
| last3= Sejnowski
| institution3=Salk Institute for Biological Studies
| address3=La Jolla, USA
| first4=Mary B
| last4=Kennedy
| department4=Division of Biology and Biological Engineering
| institution4=California Institute of Technology
| address4=Pasadena, USA
}}


Biological signaling systems rely on proteins and complexes that can undergo a number of mutually compatible modifications and can therefore exist in a very large number of functionally different states. Modeling such multi-state systems poses two problems: The problem of how to describe and specify a multi-state system (the ``specification problem'') and the problem of how to track its progress over time using a computer (the ``computation problem''). To solve the specification problem, modelers have in recent years moved away from explicit specification and towards formalisms that allow for implicit model specification, including the &amp;kappa;-calculus,&lt;ref name=Danos2004&gt; Danos V, Laneve C. (2004) Formal molecular biology. Theoretical Computer Science 325:69-110.&lt;/ref&gt; BioNetGen,&lt;ref name=Blinov2004&gt;{{cite pmid|15217809}}&lt;/ref&gt;&lt;ref name=Faeder2005&gt; Faeder JR, Blinov ML, Goldstein B, Hlavacek, WS. (2005) Rule-Based Modeling of Biochemical Networks. Complexity 10(4):22-41.&lt;/ref&gt;&lt;ref name=Hlavacek2006&gt;{{cite pmid|16849649}}&lt;/ref&gt;&lt;ref name=Faeder2009&gt;{{cite pmid|19399430}}&lt;/ref&gt; the Allosteric Network Compiler&lt;ref name=Ollivier2010&gt;{{cite pmid|21079669}}&lt;/ref&gt; and others.&lt;ref name=Lok2005&gt;{{cite pmid|16273053}}&lt;/ref&gt;&lt;ref name=Yang2010&gt;{{cite pmid|21073243}}&lt;/ref&gt; For solving the computation problem, agent-based approaches are much more efficient compared to population-based approaches such as ODE/PDE or the Gillespie stochastic simulation algorithm, and sometimes the only possible option given current computing technology. Agent-based simulators further fall into two categories: Non-spatial simulators such as StochSim,&lt;ref name=LeNovere2001c&gt;Le Nov&amp;egrave;re N, Shimizu TS. STOCHSIM: modelling of stochastic biomolecular processes. Bioinformatics 17(6):575-576&lt;/ref&gt; DYNSTOC,&lt;ref name=Colvin2009&gt;{{cite pmid|19213740}}&lt;/ref&gt; RuleMonkey,&lt;ref name=Yang2008&gt;{{cite pmid|18851068}}&lt;/ref&gt;&lt;ref name=Colvin2010&gt;{{cite pmid|20673321}}&lt;/ref&gt; and NFSim&lt;ref name=Sneddon2011&gt;{{cite pmid|21186362}}&lt;/ref&gt; and spatial simulators, including Meredys&lt;ref name=Tolle2010a&gt;{{cite pmid|20233406}}&lt;/ref&gt; and MCell.&lt;ref name=Stiles1996&gt;{{cite pmid|8650164}}&lt;/ref&gt;&lt;ref name=Stiles2001&gt;Stiles JR, Bartol TM (2001). Computational Neuroscience: Realistic Modeling for Experimentalists. In: De Schutter, E (ed). Computational Neuroscience: Realistic Modeling for Experimentalists.  CRC Press, Boca Raton.&lt;/ref&gt;&lt;ref name=Kerr2008&gt;{{cite pmid|20151023}}&lt;/ref&gt; Modelers can thus choose from a variety of tools, depending on the problem. Development of faster and more powerful methods is ongoing, promising the ability to simulate ever more complex signaling processes in the future.

== Introduction ==

===Multi-state proteins in signal transduction===

In living cells, signals are processed by networks of proteins that can act as complex computational devices (reviewed in&lt;ref name=Bray1995&gt;{{cite pmid|7630396}}&lt;/ref&gt;). Such processes rely on the ability of single proteins to exist in a variety of functionally different states achieved through, for instance, post-translational modifications, ligand binding, conformational change, complex formation etc. (reviewed in &lt;ref name=Bray1995/&gt; 

---

\cite{Endy2001, Bray2003, Hlavacek2003})

== References ==
 &lt;references /&gt;</text>
    </revision>
    <revision>
      <id>2661</id>
      <parentid>2660</parentid>
      <timestamp>2013-05-17T20:14:13Z</timestamp>
      <contributor>
        <username>Mstefan</username>
        <id>25</id>
      </contributor>
      <comment>/* Multi-state proteins in signal transduction */</comment>
      <sha1>g5thk04gsfk53qf80h606glmbvd4bpy</sha1>
      <text xml:space="preserve" bytes="3988">{{author
| first1=Melanie I 
| last1=Stefan 
| department1=Division of Biology and Biological Engineering 
| institution1=California Institute of Technology 
| address1=Pasadena, USA 
| username1=User:Mstefan 
| first2=Thomas M 
| last2=Bartol
| institution2=Salk Institute for Biological Studies 
| address2=La Jolla, USA
| first3=Terrence J 
| last3= Sejnowski
| institution3=Salk Institute for Biological Studies
| address3=La Jolla, USA
| first4=Mary B
| last4=Kennedy
| department4=Division of Biology and Biological Engineering
| institution4=California Institute of Technology
| address4=Pasadena, USA
}}


Biological signaling systems rely on proteins and complexes that can undergo a number of mutually compatible modifications and can therefore exist in a very large number of functionally different states. Modeling such multi-state systems poses two problems: The problem of how to describe and specify a multi-state system (the ``specification problem'') and the problem of how to track its progress over time using a computer (the ``computation problem''). To solve the specification problem, modelers have in recent years moved away from explicit specification and towards formalisms that allow for implicit model specification, including the &amp;kappa;-calculus,&lt;ref name=Danos2004&gt; Danos V, Laneve C. (2004) Formal molecular biology. Theoretical Computer Science 325:69-110.&lt;/ref&gt; BioNetGen,&lt;ref name=Blinov2004&gt;{{cite pmid|15217809}}&lt;/ref&gt;&lt;ref name=Faeder2005&gt; Faeder JR, Blinov ML, Goldstein B, Hlavacek, WS. (2005) Rule-Based Modeling of Biochemical Networks. Complexity 10(4):22-41.&lt;/ref&gt;&lt;ref name=Hlavacek2006&gt;{{cite pmid|16849649}}&lt;/ref&gt;&lt;ref name=Faeder2009&gt;{{cite pmid|19399430}}&lt;/ref&gt; the Allosteric Network Compiler&lt;ref name=Ollivier2010&gt;{{cite pmid|21079669}}&lt;/ref&gt; and others.&lt;ref name=Lok2005&gt;{{cite pmid|16273053}}&lt;/ref&gt;&lt;ref name=Yang2010&gt;{{cite pmid|21073243}}&lt;/ref&gt; For solving the computation problem, agent-based approaches are much more efficient compared to population-based approaches such as ODE/PDE or the Gillespie stochastic simulation algorithm, and sometimes the only possible option given current computing technology. Agent-based simulators further fall into two categories: Non-spatial simulators such as StochSim,&lt;ref name=LeNovere2001c&gt;Le Nov&amp;egrave;re N, Shimizu TS. STOCHSIM: modelling of stochastic biomolecular processes. Bioinformatics 17(6):575-576&lt;/ref&gt; DYNSTOC,&lt;ref name=Colvin2009&gt;{{cite pmid|19213740}}&lt;/ref&gt; RuleMonkey,&lt;ref name=Yang2008&gt;{{cite pmid|18851068}}&lt;/ref&gt;&lt;ref name=Colvin2010&gt;{{cite pmid|20673321}}&lt;/ref&gt; and NFSim&lt;ref name=Sneddon2011&gt;{{cite pmid|21186362}}&lt;/ref&gt; and spatial simulators, including Meredys&lt;ref name=Tolle2010a&gt;{{cite pmid|20233406}}&lt;/ref&gt; and MCell.&lt;ref name=Stiles1996&gt;{{cite pmid|8650164}}&lt;/ref&gt;&lt;ref name=Stiles2001&gt;Stiles JR, Bartol TM (2001). Computational Neuroscience: Realistic Modeling for Experimentalists. In: De Schutter, E (ed). Computational Neuroscience: Realistic Modeling for Experimentalists.  CRC Press, Boca Raton.&lt;/ref&gt;&lt;ref name=Kerr2008&gt;{{cite pmid|20151023}}&lt;/ref&gt; Modelers can thus choose from a variety of tools, depending on the problem. Development of faster and more powerful methods is ongoing, promising the ability to simulate ever more complex signaling processes in the future.

== Introduction ==

===Multi-state proteins in signal transduction===

In living cells, signals are processed by networks of proteins that can act as complex computational devices (reviewed in &lt;ref name=Bray1995&gt;{{cite pmid|7630396}}&lt;/ref&gt;). Such processes rely on the ability of single proteins to exist in a variety of functionally different states achieved through, for instance, post-translational modifications, ligand binding, conformational change, complex formation etc. (reviewed in &lt;ref name=Bray1995/&gt;&lt;ref name=Endy2001&gt;{{cite pmid|11201753}}&lt;/ref&gt;&lt;ref name=Bray2003&gt;{{cite pmid|12595679}}&lt;/ref&gt;&lt;ref name=Hlavacek2003&gt;{{cite pmid|14708119}}&lt;/ref&gt;).

== References ==
 &lt;references /&gt;</text>
    </revision>
    <revision>
      <id>2662</id>
      <parentid>2661</parentid>
      <timestamp>2013-05-17T20:16:10Z</timestamp>
      <contributor>
        <username>Mstefan</username>
        <id>25</id>
      </contributor>
      <comment>/* Multi-state proteins in signal transduction */</comment>
      <sha1>5k76rzna2buk4orwun5zr6lrdlwrkku</sha1>
      <text xml:space="preserve" bytes="4576">{{author
| first1=Melanie I 
| last1=Stefan 
| department1=Division of Biology and Biological Engineering 
| institution1=California Institute of Technology 
| address1=Pasadena, USA 
| username1=User:Mstefan 
| first2=Thomas M 
| last2=Bartol
| institution2=Salk Institute for Biological Studies 
| address2=La Jolla, USA
| first3=Terrence J 
| last3= Sejnowski
| institution3=Salk Institute for Biological Studies
| address3=La Jolla, USA
| first4=Mary B
| last4=Kennedy
| department4=Division of Biology and Biological Engineering
| institution4=California Institute of Technology
| address4=Pasadena, USA
}}


Biological signaling systems rely on proteins and complexes that can undergo a number of mutually compatible modifications and can therefore exist in a very large number of functionally different states. Modeling such multi-state systems poses two problems: The problem of how to describe and specify a multi-state system (the ``specification problem'') and the problem of how to track its progress over time using a computer (the ``computation problem''). To solve the specification problem, modelers have in recent years moved away from explicit specification and towards formalisms that allow for implicit model specification, including the &amp;kappa;-calculus,&lt;ref name=Danos2004&gt; Danos V, Laneve C. (2004) Formal molecular biology. Theoretical Computer Science 325:69-110.&lt;/ref&gt; BioNetGen,&lt;ref name=Blinov2004&gt;{{cite pmid|15217809}}&lt;/ref&gt;&lt;ref name=Faeder2005&gt; Faeder JR, Blinov ML, Goldstein B, Hlavacek, WS. (2005) Rule-Based Modeling of Biochemical Networks. Complexity 10(4):22-41.&lt;/ref&gt;&lt;ref name=Hlavacek2006&gt;{{cite pmid|16849649}}&lt;/ref&gt;&lt;ref name=Faeder2009&gt;{{cite pmid|19399430}}&lt;/ref&gt; the Allosteric Network Compiler&lt;ref name=Ollivier2010&gt;{{cite pmid|21079669}}&lt;/ref&gt; and others.&lt;ref name=Lok2005&gt;{{cite pmid|16273053}}&lt;/ref&gt;&lt;ref name=Yang2010&gt;{{cite pmid|21073243}}&lt;/ref&gt; For solving the computation problem, agent-based approaches are much more efficient compared to population-based approaches such as ODE/PDE or the Gillespie stochastic simulation algorithm, and sometimes the only possible option given current computing technology. Agent-based simulators further fall into two categories: Non-spatial simulators such as StochSim,&lt;ref name=LeNovere2001c&gt;Le Nov&amp;egrave;re N, Shimizu TS. STOCHSIM: modelling of stochastic biomolecular processes. Bioinformatics 17(6):575-576&lt;/ref&gt; DYNSTOC,&lt;ref name=Colvin2009&gt;{{cite pmid|19213740}}&lt;/ref&gt; RuleMonkey,&lt;ref name=Yang2008&gt;{{cite pmid|18851068}}&lt;/ref&gt;&lt;ref name=Colvin2010&gt;{{cite pmid|20673321}}&lt;/ref&gt; and NFSim&lt;ref name=Sneddon2011&gt;{{cite pmid|21186362}}&lt;/ref&gt; and spatial simulators, including Meredys&lt;ref name=Tolle2010a&gt;{{cite pmid|20233406}}&lt;/ref&gt; and MCell.&lt;ref name=Stiles1996&gt;{{cite pmid|8650164}}&lt;/ref&gt;&lt;ref name=Stiles2001&gt;Stiles JR, Bartol TM (2001). Computational Neuroscience: Realistic Modeling for Experimentalists. In: De Schutter, E (ed). Computational Neuroscience: Realistic Modeling for Experimentalists.  CRC Press, Boca Raton.&lt;/ref&gt;&lt;ref name=Kerr2008&gt;{{cite pmid|20151023}}&lt;/ref&gt; Modelers can thus choose from a variety of tools, depending on the problem. Development of faster and more powerful methods is ongoing, promising the ability to simulate ever more complex signaling processes in the future.

== Introduction ==

===Multi-state proteins in signal transduction===

In living cells, signals are processed by networks of proteins that can act as complex computational devices (reviewed in &lt;ref name=Bray1995&gt;{{cite pmid|7630396}}&lt;/ref&gt;). Such processes rely on the ability of single proteins to exist in a variety of functionally different states achieved through, for instance, post-translational modifications, ligand binding, conformational change, complex formation etc. (reviewed in &lt;ref name=Bray1995/&gt;&lt;ref name=Endy2001&gt;{{cite pmid|11201753}}&lt;/ref&gt;&lt;ref name=Bray2003&gt;{{cite pmid|12595679}}&lt;/ref&gt;&lt;ref name=Hlavacek2003&gt;{{cite pmid|14708119}}&lt;/ref&gt;).

In addition, several types of modifications can co-exist, exerting a combined influence on a protein at any given time. Thus a protein or protein complex can often exist in a very large number of functionally distinct states. The number of states scales exponentially with the number of possible modifications, a phenomenon known as ``combinatorial explosion'' (reviewed in &lt;ref name=Hlavacek2003/&gt;). This is of concern for computational biologists who model or simulate such proteins, because it raises questions about how such large numbers of states can be represented and simulated.

== References ==
 &lt;references /&gt;</text>
    </revision>
    <revision>
      <id>2663</id>
      <parentid>2662</parentid>
      <timestamp>2013-05-17T20:17:26Z</timestamp>
      <contributor>
        <username>Mstefan</username>
        <id>25</id>
      </contributor>
      <sha1>qvs785v8y4k880ghwuhb3j71zd19k06</sha1>
      <text xml:space="preserve" bytes="4570">{{author
| first1=Melanie I 
| last1=Stefan 
| department1=Division of Biology and Biological Engineering 
| institution1=California Institute of Technology 
| address1=Pasadena, USA 
| username1=User:Mstefan 
| first2=Thomas M 
| last2=Bartol
| institution2=Salk Institute for Biological Studies 
| address2=La Jolla, USA
| first3=Terrence J 
| last3= Sejnowski
| institution3=Salk Institute for Biological Studies
| address3=La Jolla, USA
| first4=Mary B
| last4=Kennedy
| department4=Division of Biology and Biological Engineering
| institution4=California Institute of Technology
| address4=Pasadena, USA
}}


Biological signaling systems rely on proteins and complexes that can undergo a number of mutually compatible modifications and can therefore exist in a very large number of functionally different states. Modeling such multi-state systems poses two problems: The problem of how to describe and specify a multi-state system (the `specification problem') and the problem of how to track its progress over time using a computer (the `computation problem'). To solve the specification problem, modelers have in recent years moved away from explicit specification and towards formalisms that allow for implicit model specification, including the &amp;kappa;-calculus,&lt;ref name=Danos2004&gt; Danos V, Laneve C. (2004) Formal molecular biology. Theoretical Computer Science 325:69-110.&lt;/ref&gt; BioNetGen,&lt;ref name=Blinov2004&gt;{{cite pmid|15217809}}&lt;/ref&gt;&lt;ref name=Faeder2005&gt; Faeder JR, Blinov ML, Goldstein B, Hlavacek, WS. (2005) Rule-Based Modeling of Biochemical Networks. Complexity 10(4):22-41.&lt;/ref&gt;&lt;ref name=Hlavacek2006&gt;{{cite pmid|16849649}}&lt;/ref&gt;&lt;ref name=Faeder2009&gt;{{cite pmid|19399430}}&lt;/ref&gt; the Allosteric Network Compiler&lt;ref name=Ollivier2010&gt;{{cite pmid|21079669}}&lt;/ref&gt; and others.&lt;ref name=Lok2005&gt;{{cite pmid|16273053}}&lt;/ref&gt;&lt;ref name=Yang2010&gt;{{cite pmid|21073243}}&lt;/ref&gt; For solving the computation problem, agent-based approaches are much more efficient compared to population-based approaches such as ODE/PDE or the Gillespie stochastic simulation algorithm, and sometimes the only possible option given current computing technology. Agent-based simulators further fall into two categories: Non-spatial simulators such as StochSim,&lt;ref name=LeNovere2001c&gt;Le Nov&amp;egrave;re N, Shimizu TS. STOCHSIM: modelling of stochastic biomolecular processes. Bioinformatics 17(6):575-576&lt;/ref&gt; DYNSTOC,&lt;ref name=Colvin2009&gt;{{cite pmid|19213740}}&lt;/ref&gt; RuleMonkey,&lt;ref name=Yang2008&gt;{{cite pmid|18851068}}&lt;/ref&gt;&lt;ref name=Colvin2010&gt;{{cite pmid|20673321}}&lt;/ref&gt; and NFSim&lt;ref name=Sneddon2011&gt;{{cite pmid|21186362}}&lt;/ref&gt; and spatial simulators, including Meredys&lt;ref name=Tolle2010a&gt;{{cite pmid|20233406}}&lt;/ref&gt; and MCell.&lt;ref name=Stiles1996&gt;{{cite pmid|8650164}}&lt;/ref&gt;&lt;ref name=Stiles2001&gt;Stiles JR, Bartol TM (2001). Computational Neuroscience: Realistic Modeling for Experimentalists. In: De Schutter, E (ed). Computational Neuroscience: Realistic Modeling for Experimentalists.  CRC Press, Boca Raton.&lt;/ref&gt;&lt;ref name=Kerr2008&gt;{{cite pmid|20151023}}&lt;/ref&gt; Modelers can thus choose from a variety of tools, depending on the problem. Development of faster and more powerful methods is ongoing, promising the ability to simulate ever more complex signaling processes in the future.

== Introduction ==

===Multi-state proteins in signal transduction===

In living cells, signals are processed by networks of proteins that can act as complex computational devices (reviewed in &lt;ref name=Bray1995&gt;{{cite pmid|7630396}}&lt;/ref&gt;). Such processes rely on the ability of single proteins to exist in a variety of functionally different states achieved through, for instance, post-translational modifications, ligand binding, conformational change, complex formation etc. (reviewed in &lt;ref name=Bray1995/&gt;&lt;ref name=Endy2001&gt;{{cite pmid|11201753}}&lt;/ref&gt;&lt;ref name=Bray2003&gt;{{cite pmid|12595679}}&lt;/ref&gt;&lt;ref name=Hlavacek2003&gt;{{cite pmid|14708119}}&lt;/ref&gt;).

In addition, several types of modifications can co-exist, exerting a combined influence on a protein at any given time. Thus a protein or protein complex can often exist in a very large number of functionally distinct states. The number of states scales exponentially with the number of possible modifications, a phenomenon known as `combinatorial explosion' (reviewed in &lt;ref name=Hlavacek2003/&gt;). This is of concern for computational biologists who model or simulate such proteins, because it raises questions about how such large numbers of states can be represented and simulated.

== References ==
 &lt;references /&gt;</text>
    </revision>
    <revision>
      <id>2664</id>
      <parentid>2663</parentid>
      <timestamp>2013-05-17T20:19:20Z</timestamp>
      <contributor>
        <username>Mstefan</username>
        <id>25</id>
      </contributor>
      <comment>/* Multi-state proteins in signal transduction */</comment>
      <sha1>38oloxq2o6bsune2wwuluc9smq9svwq</sha1>
      <text xml:space="preserve" bytes="4900">{{author
| first1=Melanie I 
| last1=Stefan 
| department1=Division of Biology and Biological Engineering 
| institution1=California Institute of Technology 
| address1=Pasadena, USA 
| username1=User:Mstefan 
| first2=Thomas M 
| last2=Bartol
| institution2=Salk Institute for Biological Studies 
| address2=La Jolla, USA
| first3=Terrence J 
| last3= Sejnowski
| institution3=Salk Institute for Biological Studies
| address3=La Jolla, USA
| first4=Mary B
| last4=Kennedy
| department4=Division of Biology and Biological Engineering
| institution4=California Institute of Technology
| address4=Pasadena, USA
}}


Biological signaling systems rely on proteins and complexes that can undergo a number of mutually compatible modifications and can therefore exist in a very large number of functionally different states. Modeling such multi-state systems poses two problems: The problem of how to describe and specify a multi-state system (the `specification problem') and the problem of how to track its progress over time using a computer (the `computation problem'). To solve the specification problem, modelers have in recent years moved away from explicit specification and towards formalisms that allow for implicit model specification, including the &amp;kappa;-calculus,&lt;ref name=Danos2004&gt; Danos V, Laneve C. (2004) Formal molecular biology. Theoretical Computer Science 325:69-110.&lt;/ref&gt; BioNetGen,&lt;ref name=Blinov2004&gt;{{cite pmid|15217809}}&lt;/ref&gt;&lt;ref name=Faeder2005&gt; Faeder JR, Blinov ML, Goldstein B, Hlavacek, WS. (2005) Rule-Based Modeling of Biochemical Networks. Complexity 10(4):22-41.&lt;/ref&gt;&lt;ref name=Hlavacek2006&gt;{{cite pmid|16849649}}&lt;/ref&gt;&lt;ref name=Faeder2009&gt;{{cite pmid|19399430}}&lt;/ref&gt; the Allosteric Network Compiler&lt;ref name=Ollivier2010&gt;{{cite pmid|21079669}}&lt;/ref&gt; and others.&lt;ref name=Lok2005&gt;{{cite pmid|16273053}}&lt;/ref&gt;&lt;ref name=Yang2010&gt;{{cite pmid|21073243}}&lt;/ref&gt; For solving the computation problem, agent-based approaches are much more efficient compared to population-based approaches such as ODE/PDE or the Gillespie stochastic simulation algorithm, and sometimes the only possible option given current computing technology. Agent-based simulators further fall into two categories: Non-spatial simulators such as StochSim,&lt;ref name=LeNovere2001c&gt;Le Nov&amp;egrave;re N, Shimizu TS. STOCHSIM: modelling of stochastic biomolecular processes. Bioinformatics 17(6):575-576&lt;/ref&gt; DYNSTOC,&lt;ref name=Colvin2009&gt;{{cite pmid|19213740}}&lt;/ref&gt; RuleMonkey,&lt;ref name=Yang2008&gt;{{cite pmid|18851068}}&lt;/ref&gt;&lt;ref name=Colvin2010&gt;{{cite pmid|20673321}}&lt;/ref&gt; and NFSim&lt;ref name=Sneddon2011&gt;{{cite pmid|21186362}}&lt;/ref&gt; and spatial simulators, including Meredys&lt;ref name=Tolle2010a&gt;{{cite pmid|20233406}}&lt;/ref&gt; and MCell.&lt;ref name=Stiles1996&gt;{{cite pmid|8650164}}&lt;/ref&gt;&lt;ref name=Stiles2001&gt;Stiles JR, Bartol TM (2001). Computational Neuroscience: Realistic Modeling for Experimentalists. In: De Schutter, E (ed). Computational Neuroscience: Realistic Modeling for Experimentalists.  CRC Press, Boca Raton.&lt;/ref&gt;&lt;ref name=Kerr2008&gt;{{cite pmid|20151023}}&lt;/ref&gt; Modelers can thus choose from a variety of tools, depending on the problem. Development of faster and more powerful methods is ongoing, promising the ability to simulate ever more complex signaling processes in the future.

== Introduction ==

===Multi-state proteins in signal transduction===

In living cells, signals are processed by networks of proteins that can act as complex computational devices (reviewed in &lt;ref name=Bray1995&gt;{{cite pmid|7630396}}&lt;/ref&gt;). Such processes rely on the ability of single proteins to exist in a variety of functionally different states achieved through, for instance, post-translational modifications, ligand binding, conformational change, complex formation etc. (reviewed in &lt;ref name=Bray1995/&gt;&lt;ref name=Endy2001&gt;{{cite pmid|11201753}}&lt;/ref&gt;&lt;ref name=Bray2003&gt;{{cite pmid|12595679}}&lt;/ref&gt;&lt;ref name=Hlavacek2003&gt;{{cite pmid|14708119}}&lt;/ref&gt;).

In addition, several types of modifications can co-exist, exerting a combined influence on a protein at any given time. Thus a protein or protein complex can often exist in a very large number of functionally distinct states. The number of states scales exponentially with the number of possible modifications, a phenomenon known as `combinatorial explosion' (reviewed in &lt;ref name=Hlavacek2003/&gt;). This is of concern for computational biologists who model or simulate such proteins, because it raises questions about how such large numbers of states can be represented and simulated.

===Examples of combinatorial explosion===

Biological signaling networks rely on a wide array of interactions, post-translational modifications and conformational changes. In addition, it is common for a protein to be composed of several - identical or nonidentical - subunits, and for several proteins to assemble in complexes.

== References ==
 &lt;references /&gt;</text>
    </revision>
    <revision>
      <id>2665</id>
      <parentid>2664</parentid>
      <timestamp>2013-05-17T20:28:22Z</timestamp>
      <contributor>
        <username>Mstefan</username>
        <id>25</id>
      </contributor>
      <comment>/* Examples of combinatorial explosion */</comment>
      <sha1>33uairghzacg7ssx8ct1u02raf1fdtz</sha1>
      <text xml:space="preserve" bytes="6175">{{author
| first1=Melanie I 
| last1=Stefan 
| department1=Division of Biology and Biological Engineering 
| institution1=California Institute of Technology 
| address1=Pasadena, USA 
| username1=User:Mstefan 
| first2=Thomas M 
| last2=Bartol
| institution2=Salk Institute for Biological Studies 
| address2=La Jolla, USA
| first3=Terrence J 
| last3= Sejnowski
| institution3=Salk Institute for Biological Studies
| address3=La Jolla, USA
| first4=Mary B
| last4=Kennedy
| department4=Division of Biology and Biological Engineering
| institution4=California Institute of Technology
| address4=Pasadena, USA
}}


Biological signaling systems rely on proteins and complexes that can undergo a number of mutually compatible modifications and can therefore exist in a very large number of functionally different states. Modeling such multi-state systems poses two problems: The problem of how to describe and specify a multi-state system (the `specification problem') and the problem of how to track its progress over time using a computer (the `computation problem'). To solve the specification problem, modelers have in recent years moved away from explicit specification and towards formalisms that allow for implicit model specification, including the &amp;kappa;-calculus,&lt;ref name=Danos2004&gt; Danos V, Laneve C. (2004) Formal molecular biology. Theoretical Computer Science 325:69-110.&lt;/ref&gt; BioNetGen,&lt;ref name=Blinov2004&gt;{{cite pmid|15217809}}&lt;/ref&gt;&lt;ref name=Faeder2005&gt; Faeder JR, Blinov ML, Goldstein B, Hlavacek, WS. (2005) Rule-Based Modeling of Biochemical Networks. Complexity 10(4):22-41.&lt;/ref&gt;&lt;ref name=Hlavacek2006&gt;{{cite pmid|16849649}}&lt;/ref&gt;&lt;ref name=Faeder2009&gt;{{cite pmid|19399430}}&lt;/ref&gt; the Allosteric Network Compiler&lt;ref name=Ollivier2010&gt;{{cite pmid|21079669}}&lt;/ref&gt; and others.&lt;ref name=Lok2005&gt;{{cite pmid|16273053}}&lt;/ref&gt;&lt;ref name=Yang2010&gt;{{cite pmid|21073243}}&lt;/ref&gt; For solving the computation problem, agent-based approaches are much more efficient compared to population-based approaches such as ODE/PDE or the Gillespie stochastic simulation algorithm, and sometimes the only possible option given current computing technology. Agent-based simulators further fall into two categories: Non-spatial simulators such as StochSim,&lt;ref name=LeNovere2001c&gt;Le Nov&amp;egrave;re N, Shimizu TS. STOCHSIM: modelling of stochastic biomolecular processes. Bioinformatics 17(6):575-576&lt;/ref&gt; DYNSTOC,&lt;ref name=Colvin2009&gt;{{cite pmid|19213740}}&lt;/ref&gt; RuleMonkey,&lt;ref name=Yang2008&gt;{{cite pmid|18851068}}&lt;/ref&gt;&lt;ref name=Colvin2010&gt;{{cite pmid|20673321}}&lt;/ref&gt; and NFSim&lt;ref name=Sneddon2011&gt;{{cite pmid|21186362}}&lt;/ref&gt; and spatial simulators, including Meredys&lt;ref name=Tolle2010a&gt;{{cite pmid|20233406}}&lt;/ref&gt; and MCell.&lt;ref name=Stiles1996&gt;{{cite pmid|8650164}}&lt;/ref&gt;&lt;ref name=Stiles2001&gt;Stiles JR, Bartol TM (2001). Computational Neuroscience: Realistic Modeling for Experimentalists. In: De Schutter, E (ed). Computational Neuroscience: Realistic Modeling for Experimentalists.  CRC Press, Boca Raton.&lt;/ref&gt;&lt;ref name=Kerr2008&gt;{{cite pmid|20151023}}&lt;/ref&gt; Modelers can thus choose from a variety of tools, depending on the problem. Development of faster and more powerful methods is ongoing, promising the ability to simulate ever more complex signaling processes in the future.

== Introduction ==

===Multi-state proteins in signal transduction===

In living cells, signals are processed by networks of proteins that can act as complex computational devices (reviewed in &lt;ref name=Bray1995&gt;{{cite pmid|7630396}}&lt;/ref&gt;). Such processes rely on the ability of single proteins to exist in a variety of functionally different states achieved through, for instance, post-translational modifications, ligand binding, conformational change, complex formation etc. (reviewed in &lt;ref name=Bray1995/&gt;&lt;ref name=Endy2001&gt;{{cite pmid|11201753}}&lt;/ref&gt;&lt;ref name=Bray2003&gt;{{cite pmid|12595679}}&lt;/ref&gt;&lt;ref name=Hlavacek2003&gt;{{cite pmid|14708119}}&lt;/ref&gt;).

In addition, several types of modifications can co-exist, exerting a combined influence on a protein at any given time. Thus a protein or protein complex can often exist in a very large number of functionally distinct states. The number of states scales exponentially with the number of possible modifications, a phenomenon known as `combinatorial explosion' (reviewed in &lt;ref name=Hlavacek2003/&gt;). This is of concern for computational biologists who model or simulate such proteins, because it raises questions about how such large numbers of states can be represented and simulated.

===Examples of combinatorial explosion===

Biological signaling networks rely on a wide array of interactions, post-translational modifications and conformational changes. In addition, it is common for a protein to be composed of several - identical or nonidentical - subunits, and for several proteins to assemble in complexes.

For instance, it has been estimated that the yeast scaffold protein Ste5 can be a part of 25666 unique protein complexes (reviewed in &lt;ref name=Endy2001\&gt;). In E. coli, chemotaxis receptors of four different kinds interact in groups of three, and each individual receptor can exist in at least two possible conformations and has up to eight methylation sites,&lt;ref name=Bray2003/&gt; resulting in billions of potential states. A model of EGF receptor coupling to a MAP kinase cascade presented by Danos and colleagues&lt;ref name=Danos2007&gt;Danos V, Feret J, Fontana W, Harmer R, Krivine J (2007). Rule-Based Modelling of Cellular Signalling. Proceedings of the Eighteenth International Conference on Concurrency Theory, CONCUR 2007, Lisbon, Portugal &lt;/ref&gt; accounts for &lt;math&gt;\sim 10^{23}&lt;/math&gt; distinct molecular species, yet the authors note several points at which the model could be further extended. Each subunit of the protein kinase CaMKII can exist in two distinct conformation and features various phosphorylation and ligand binding sites. A recent model&lt;ref name=Stefan2012&gt;{{cite pmid|22279535}}&lt;/ref&gt; incorporated conformational state, two phosphorylation sites and two calcium binding modes, for a total of around one billion possible states per hexameric ring.

---

== References ==
 &lt;references /&gt;</text>
    </revision>
    <revision>
      <id>2666</id>
      <parentid>2665</parentid>
      <timestamp>2013-05-17T20:29:31Z</timestamp>
      <contributor>
        <username>Mstefan</username>
        <id>25</id>
      </contributor>
      <comment>/* Examples of combinatorial explosion */</comment>
      <sha1>rz9n3pwusw9nzl5ixkzx5m3q90bisxg</sha1>
      <text xml:space="preserve" bytes="6176">{{author
| first1=Melanie I 
| last1=Stefan 
| department1=Division of Biology and Biological Engineering 
| institution1=California Institute of Technology 
| address1=Pasadena, USA 
| username1=User:Mstefan 
| first2=Thomas M 
| last2=Bartol
| institution2=Salk Institute for Biological Studies 
| address2=La Jolla, USA
| first3=Terrence J 
| last3= Sejnowski
| institution3=Salk Institute for Biological Studies
| address3=La Jolla, USA
| first4=Mary B
| last4=Kennedy
| department4=Division of Biology and Biological Engineering
| institution4=California Institute of Technology
| address4=Pasadena, USA
}}


Biological signaling systems rely on proteins and complexes that can undergo a number of mutually compatible modifications and can therefore exist in a very large number of functionally different states. Modeling such multi-state systems poses two problems: The problem of how to describe and specify a multi-state system (the `specification problem') and the problem of how to track its progress over time using a computer (the `computation problem'). To solve the specification problem, modelers have in recent years moved away from explicit specification and towards formalisms that allow for implicit model specification, including the &amp;kappa;-calculus,&lt;ref name=Danos2004&gt; Danos V, Laneve C. (2004) Formal molecular biology. Theoretical Computer Science 325:69-110.&lt;/ref&gt; BioNetGen,&lt;ref name=Blinov2004&gt;{{cite pmid|15217809}}&lt;/ref&gt;&lt;ref name=Faeder2005&gt; Faeder JR, Blinov ML, Goldstein B, Hlavacek, WS. (2005) Rule-Based Modeling of Biochemical Networks. Complexity 10(4):22-41.&lt;/ref&gt;&lt;ref name=Hlavacek2006&gt;{{cite pmid|16849649}}&lt;/ref&gt;&lt;ref name=Faeder2009&gt;{{cite pmid|19399430}}&lt;/ref&gt; the Allosteric Network Compiler&lt;ref name=Ollivier2010&gt;{{cite pmid|21079669}}&lt;/ref&gt; and others.&lt;ref name=Lok2005&gt;{{cite pmid|16273053}}&lt;/ref&gt;&lt;ref name=Yang2010&gt;{{cite pmid|21073243}}&lt;/ref&gt; For solving the computation problem, agent-based approaches are much more efficient compared to population-based approaches such as ODE/PDE or the Gillespie stochastic simulation algorithm, and sometimes the only possible option given current computing technology. Agent-based simulators further fall into two categories: Non-spatial simulators such as StochSim,&lt;ref name=LeNovere2001c&gt;Le Nov&amp;egrave;re N, Shimizu TS. STOCHSIM: modelling of stochastic biomolecular processes. Bioinformatics 17(6):575-576&lt;/ref&gt; DYNSTOC,&lt;ref name=Colvin2009&gt;{{cite pmid|19213740}}&lt;/ref&gt; RuleMonkey,&lt;ref name=Yang2008&gt;{{cite pmid|18851068}}&lt;/ref&gt;&lt;ref name=Colvin2010&gt;{{cite pmid|20673321}}&lt;/ref&gt; and NFSim&lt;ref name=Sneddon2011&gt;{{cite pmid|21186362}}&lt;/ref&gt; and spatial simulators, including Meredys&lt;ref name=Tolle2010a&gt;{{cite pmid|20233406}}&lt;/ref&gt; and MCell.&lt;ref name=Stiles1996&gt;{{cite pmid|8650164}}&lt;/ref&gt;&lt;ref name=Stiles2001&gt;Stiles JR, Bartol TM (2001). Computational Neuroscience: Realistic Modeling for Experimentalists. In: De Schutter, E (ed). Computational Neuroscience: Realistic Modeling for Experimentalists.  CRC Press, Boca Raton.&lt;/ref&gt;&lt;ref name=Kerr2008&gt;{{cite pmid|20151023}}&lt;/ref&gt; Modelers can thus choose from a variety of tools, depending on the problem. Development of faster and more powerful methods is ongoing, promising the ability to simulate ever more complex signaling processes in the future.

== Introduction ==

===Multi-state proteins in signal transduction===

In living cells, signals are processed by networks of proteins that can act as complex computational devices (reviewed in &lt;ref name=Bray1995&gt;{{cite pmid|7630396}}&lt;/ref&gt;). Such processes rely on the ability of single proteins to exist in a variety of functionally different states achieved through, for instance, post-translational modifications, ligand binding, conformational change, complex formation etc. (reviewed in &lt;ref name=Bray1995/&gt;&lt;ref name=Endy2001&gt;{{cite pmid|11201753}}&lt;/ref&gt;&lt;ref name=Bray2003&gt;{{cite pmid|12595679}}&lt;/ref&gt;&lt;ref name=Hlavacek2003&gt;{{cite pmid|14708119}}&lt;/ref&gt;).

In addition, several types of modifications can co-exist, exerting a combined influence on a protein at any given time. Thus a protein or protein complex can often exist in a very large number of functionally distinct states. The number of states scales exponentially with the number of possible modifications, a phenomenon known as `combinatorial explosion' (reviewed in &lt;ref name=Hlavacek2003/&gt;). This is of concern for computational biologists who model or simulate such proteins, because it raises questions about how such large numbers of states can be represented and simulated.

===Examples of combinatorial explosion===

Biological signaling networks rely on a wide array of interactions, post-translational modifications and conformational changes. In addition, it is common for a protein to be composed of several - identical or nonidentical - subunits, and for several proteins to assemble in complexes.

For instance, it has been estimated that the yeast scaffold protein Ste5 can be a part of 25666 unique protein complexes (reviewed in &lt;ref name=Endy2001\&gt;). In E. coli, chemotaxis receptors of four different kinds interact in groups of three, and each individual receptor can exist in at least two possible conformations and has up to eight methylation sites,&lt;ref name=Bray2003 /&gt; resulting in billions of potential states. A model of EGF receptor coupling to a MAP kinase cascade presented by Danos and colleagues&lt;ref name=Danos2007&gt;Danos V, Feret J, Fontana W, Harmer R, Krivine J (2007). Rule-Based Modelling of Cellular Signalling. Proceedings of the Eighteenth International Conference on Concurrency Theory, CONCUR 2007, Lisbon, Portugal &lt;/ref&gt; accounts for &lt;math&gt;\sim 10^{23}&lt;/math&gt; distinct molecular species, yet the authors note several points at which the model could be further extended. Each subunit of the protein kinase CaMKII can exist in two distinct conformation and features various phosphorylation and ligand binding sites. A recent model&lt;ref name=Stefan2012&gt;{{cite pmid|22279535}}&lt;/ref&gt; incorporated conformational state, two phosphorylation sites and two calcium binding modes, for a total of around one billion possible states per hexameric ring.

---

== References ==
 &lt;references /&gt;</text>
    </revision>
    <revision>
      <id>2667</id>
      <parentid>2666</parentid>
      <timestamp>2013-05-17T20:30:13Z</timestamp>
      <contributor>
        <username>Mstefan</username>
        <id>25</id>
      </contributor>
      <comment>/* Examples of combinatorial explosion */</comment>
      <sha1>58po2kjrl779b0cmfpdder9e0qlf5nz</sha1>
      <text xml:space="preserve" bytes="6176">{{author
| first1=Melanie I 
| last1=Stefan 
| department1=Division of Biology and Biological Engineering 
| institution1=California Institute of Technology 
| address1=Pasadena, USA 
| username1=User:Mstefan 
| first2=Thomas M 
| last2=Bartol
| institution2=Salk Institute for Biological Studies 
| address2=La Jolla, USA
| first3=Terrence J 
| last3= Sejnowski
| institution3=Salk Institute for Biological Studies
| address3=La Jolla, USA
| first4=Mary B
| last4=Kennedy
| department4=Division of Biology and Biological Engineering
| institution4=California Institute of Technology
| address4=Pasadena, USA
}}


Biological signaling systems rely on proteins and complexes that can undergo a number of mutually compatible modifications and can therefore exist in a very large number of functionally different states. Modeling such multi-state systems poses two problems: The problem of how to describe and specify a multi-state system (the `specification problem') and the problem of how to track its progress over time using a computer (the `computation problem'). To solve the specification problem, modelers have in recent years moved away from explicit specification and towards formalisms that allow for implicit model specification, including the &amp;kappa;-calculus,&lt;ref name=Danos2004&gt; Danos V, Laneve C. (2004) Formal molecular biology. Theoretical Computer Science 325:69-110.&lt;/ref&gt; BioNetGen,&lt;ref name=Blinov2004&gt;{{cite pmid|15217809}}&lt;/ref&gt;&lt;ref name=Faeder2005&gt; Faeder JR, Blinov ML, Goldstein B, Hlavacek, WS. (2005) Rule-Based Modeling of Biochemical Networks. Complexity 10(4):22-41.&lt;/ref&gt;&lt;ref name=Hlavacek2006&gt;{{cite pmid|16849649}}&lt;/ref&gt;&lt;ref name=Faeder2009&gt;{{cite pmid|19399430}}&lt;/ref&gt; the Allosteric Network Compiler&lt;ref name=Ollivier2010&gt;{{cite pmid|21079669}}&lt;/ref&gt; and others.&lt;ref name=Lok2005&gt;{{cite pmid|16273053}}&lt;/ref&gt;&lt;ref name=Yang2010&gt;{{cite pmid|21073243}}&lt;/ref&gt; For solving the computation problem, agent-based approaches are much more efficient compared to population-based approaches such as ODE/PDE or the Gillespie stochastic simulation algorithm, and sometimes the only possible option given current computing technology. Agent-based simulators further fall into two categories: Non-spatial simulators such as StochSim,&lt;ref name=LeNovere2001c&gt;Le Nov&amp;egrave;re N, Shimizu TS. STOCHSIM: modelling of stochastic biomolecular processes. Bioinformatics 17(6):575-576&lt;/ref&gt; DYNSTOC,&lt;ref name=Colvin2009&gt;{{cite pmid|19213740}}&lt;/ref&gt; RuleMonkey,&lt;ref name=Yang2008&gt;{{cite pmid|18851068}}&lt;/ref&gt;&lt;ref name=Colvin2010&gt;{{cite pmid|20673321}}&lt;/ref&gt; and NFSim&lt;ref name=Sneddon2011&gt;{{cite pmid|21186362}}&lt;/ref&gt; and spatial simulators, including Meredys&lt;ref name=Tolle2010a&gt;{{cite pmid|20233406}}&lt;/ref&gt; and MCell.&lt;ref name=Stiles1996&gt;{{cite pmid|8650164}}&lt;/ref&gt;&lt;ref name=Stiles2001&gt;Stiles JR, Bartol TM (2001). Computational Neuroscience: Realistic Modeling for Experimentalists. In: De Schutter, E (ed). Computational Neuroscience: Realistic Modeling for Experimentalists.  CRC Press, Boca Raton.&lt;/ref&gt;&lt;ref name=Kerr2008&gt;{{cite pmid|20151023}}&lt;/ref&gt; Modelers can thus choose from a variety of tools, depending on the problem. Development of faster and more powerful methods is ongoing, promising the ability to simulate ever more complex signaling processes in the future.

== Introduction ==

===Multi-state proteins in signal transduction===

In living cells, signals are processed by networks of proteins that can act as complex computational devices (reviewed in &lt;ref name=Bray1995&gt;{{cite pmid|7630396}}&lt;/ref&gt;). Such processes rely on the ability of single proteins to exist in a variety of functionally different states achieved through, for instance, post-translational modifications, ligand binding, conformational change, complex formation etc. (reviewed in &lt;ref name=Bray1995/&gt;&lt;ref name=Endy2001&gt;{{cite pmid|11201753}}&lt;/ref&gt;&lt;ref name=Bray2003&gt;{{cite pmid|12595679}}&lt;/ref&gt;&lt;ref name=Hlavacek2003&gt;{{cite pmid|14708119}}&lt;/ref&gt;).

In addition, several types of modifications can co-exist, exerting a combined influence on a protein at any given time. Thus a protein or protein complex can often exist in a very large number of functionally distinct states. The number of states scales exponentially with the number of possible modifications, a phenomenon known as `combinatorial explosion' (reviewed in &lt;ref name=Hlavacek2003/&gt;). This is of concern for computational biologists who model or simulate such proteins, because it raises questions about how such large numbers of states can be represented and simulated.

===Examples of combinatorial explosion===

Biological signaling networks rely on a wide array of interactions, post-translational modifications and conformational changes. In addition, it is common for a protein to be composed of several - identical or nonidentical - subunits, and for several proteins to assemble in complexes.

For instance, it has been estimated that the yeast scaffold protein Ste5 can be a part of 25666 unique protein complexes (reviewed in &lt;ref name=Endy2001/&gt;). In E. coli, chemotaxis receptors of four different kinds interact in groups of three, and each individual receptor can exist in at least two possible conformations and has up to eight methylation sites,&lt;ref name=Bray2003 /&gt; resulting in billions of potential states. A model of EGF receptor coupling to a MAP kinase cascade presented by Danos and colleagues&lt;ref name=Danos2007&gt;Danos V, Feret J, Fontana W, Harmer R, Krivine J (2007). Rule-Based Modelling of Cellular Signalling. Proceedings of the Eighteenth International Conference on Concurrency Theory, CONCUR 2007, Lisbon, Portugal &lt;/ref&gt; accounts for &lt;math&gt;\sim 10^{23}&lt;/math&gt; distinct molecular species, yet the authors note several points at which the model could be further extended. Each subunit of the protein kinase CaMKII can exist in two distinct conformation and features various phosphorylation and ligand binding sites. A recent model&lt;ref name=Stefan2012&gt;{{cite pmid|22279535}}&lt;/ref&gt; incorporated conformational state, two phosphorylation sites and two calcium binding modes, for a total of around one billion possible states per hexameric ring.

---

== References ==
 &lt;references /&gt;</text>
    </revision>
    <revision>
      <id>2668</id>
      <parentid>2667</parentid>
      <timestamp>2013-05-21T19:45:31Z</timestamp>
      <contributor>
        <username>Mstefan</username>
        <id>25</id>
      </contributor>
      <comment>/* Examples of combinatorial explosion */</comment>
      <sha1>gydujn910qxj47cdbritadkkbfc991r</sha1>
      <text xml:space="preserve" bytes="6207">{{author
| first1=Melanie I 
| last1=Stefan 
| department1=Division of Biology and Biological Engineering 
| institution1=California Institute of Technology 
| address1=Pasadena, USA 
| username1=User:Mstefan 
| first2=Thomas M 
| last2=Bartol
| institution2=Salk Institute for Biological Studies 
| address2=La Jolla, USA
| first3=Terrence J 
| last3= Sejnowski
| institution3=Salk Institute for Biological Studies
| address3=La Jolla, USA
| first4=Mary B
| last4=Kennedy
| department4=Division of Biology and Biological Engineering
| institution4=California Institute of Technology
| address4=Pasadena, USA
}}


Biological signaling systems rely on proteins and complexes that can undergo a number of mutually compatible modifications and can therefore exist in a very large number of functionally different states. Modeling such multi-state systems poses two problems: The problem of how to describe and specify a multi-state system (the `specification problem') and the problem of how to track its progress over time using a computer (the `computation problem'). To solve the specification problem, modelers have in recent years moved away from explicit specification and towards formalisms that allow for implicit model specification, including the &amp;kappa;-calculus,&lt;ref name=Danos2004&gt; Danos V, Laneve C. (2004) Formal molecular biology. Theoretical Computer Science 325:69-110.&lt;/ref&gt; BioNetGen,&lt;ref name=Blinov2004&gt;{{cite pmid|15217809}}&lt;/ref&gt;&lt;ref name=Faeder2005&gt; Faeder JR, Blinov ML, Goldstein B, Hlavacek, WS. (2005) Rule-Based Modeling of Biochemical Networks. Complexity 10(4):22-41.&lt;/ref&gt;&lt;ref name=Hlavacek2006&gt;{{cite pmid|16849649}}&lt;/ref&gt;&lt;ref name=Faeder2009&gt;{{cite pmid|19399430}}&lt;/ref&gt; the Allosteric Network Compiler&lt;ref name=Ollivier2010&gt;{{cite pmid|21079669}}&lt;/ref&gt; and others.&lt;ref name=Lok2005&gt;{{cite pmid|16273053}}&lt;/ref&gt;&lt;ref name=Yang2010&gt;{{cite pmid|21073243}}&lt;/ref&gt; For solving the computation problem, agent-based approaches are much more efficient compared to population-based approaches such as ODE/PDE or the Gillespie stochastic simulation algorithm, and sometimes the only possible option given current computing technology. Agent-based simulators further fall into two categories: Non-spatial simulators such as StochSim,&lt;ref name=LeNovere2001c&gt;Le Nov&amp;egrave;re N, Shimizu TS. STOCHSIM: modelling of stochastic biomolecular processes. Bioinformatics 17(6):575-576&lt;/ref&gt; DYNSTOC,&lt;ref name=Colvin2009&gt;{{cite pmid|19213740}}&lt;/ref&gt; RuleMonkey,&lt;ref name=Yang2008&gt;{{cite pmid|18851068}}&lt;/ref&gt;&lt;ref name=Colvin2010&gt;{{cite pmid|20673321}}&lt;/ref&gt; and NFSim&lt;ref name=Sneddon2011&gt;{{cite pmid|21186362}}&lt;/ref&gt; and spatial simulators, including Meredys&lt;ref name=Tolle2010a&gt;{{cite pmid|20233406}}&lt;/ref&gt; and MCell.&lt;ref name=Stiles1996&gt;{{cite pmid|8650164}}&lt;/ref&gt;&lt;ref name=Stiles2001&gt;Stiles JR, Bartol TM (2001). Computational Neuroscience: Realistic Modeling for Experimentalists. In: De Schutter, E (ed). Computational Neuroscience: Realistic Modeling for Experimentalists.  CRC Press, Boca Raton.&lt;/ref&gt;&lt;ref name=Kerr2008&gt;{{cite pmid|20151023}}&lt;/ref&gt; Modelers can thus choose from a variety of tools, depending on the problem. Development of faster and more powerful methods is ongoing, promising the ability to simulate ever more complex signaling processes in the future.

== Introduction ==

===Multi-state proteins in signal transduction===

In living cells, signals are processed by networks of proteins that can act as complex computational devices (reviewed in &lt;ref name=Bray1995&gt;{{cite pmid|7630396}}&lt;/ref&gt;). Such processes rely on the ability of single proteins to exist in a variety of functionally different states achieved through, for instance, post-translational modifications, ligand binding, conformational change, complex formation etc. (reviewed in &lt;ref name=Bray1995/&gt;&lt;ref name=Endy2001&gt;{{cite pmid|11201753}}&lt;/ref&gt;&lt;ref name=Bray2003&gt;{{cite pmid|12595679}}&lt;/ref&gt;&lt;ref name=Hlavacek2003&gt;{{cite pmid|14708119}}&lt;/ref&gt;).

In addition, several types of modifications can co-exist, exerting a combined influence on a protein at any given time. Thus a protein or protein complex can often exist in a very large number of functionally distinct states. The number of states scales exponentially with the number of possible modifications, a phenomenon known as `combinatorial explosion' (reviewed in &lt;ref name=Hlavacek2003/&gt;). This is of concern for computational biologists who model or simulate such proteins, because it raises questions about how such large numbers of states can be represented and simulated.

===Examples of combinatorial explosion===

Biological signaling networks rely on a wide array of interactions, post-translational modifications and conformational changes. In addition, it is common for a protein to be composed of several - identical or nonidentical - subunits, and for several proteins to assemble in complexes.

For instance, it has been estimated that the yeast scaffold protein Ste5 can be a part of 25666 unique protein complexes (reviewed in &lt;ref name=Endy2001/&gt;). In E. coli, chemotaxis receptors of four different kinds interact in groups of three, and each individual receptor can exist in at least two possible conformations and has up to eight methylation sites,&lt;ref name=Bray2003 /&gt; resulting in billions of potential states. A model of EGF receptor coupling to a MAP kinase cascade presented by Danos and colleagues&lt;ref name=Danos2007&gt;Danos V, Feret J, Fontana W, Harmer R, Krivine J (2007). Rule-Based Modelling of Cellular Signalling. Proceedings of the Eighteenth International Conference on Concurrency Theory, CONCUR 2007, Lisbon, Portugal &lt;/ref&gt; accounts for &lt;math&gt;\sim 10^{23}&lt;/math&gt; distinct molecular species, yet the authors note several points at which the model could be further extended. Each subunit of the protein kinase CaMKII can exist in two distinct conformation and features various phosphorylation and ligand binding sites. A recent model&lt;ref name=Stefan2012&gt;{{cite pmid|22279535}}&lt;/ref&gt; incorporated conformational state, two phosphorylation sites and two calcium binding modes, for a total of around one billion possible states per hexameric ring.

===Specification vs computation===

== References ==
 &lt;references /&gt;</text>
    </revision>
    <revision>
      <id>2669</id>
      <parentid>2668</parentid>
      <timestamp>2013-05-21T19:53:53Z</timestamp>
      <contributor>
        <username>Mstefan</username>
        <id>25</id>
      </contributor>
      <comment>/* Specification vs computation */</comment>
      <sha1>6a4woeilnahk09ljehnz8lycs1apj95</sha1>
      <text xml:space="preserve" bytes="7379">{{author
| first1=Melanie I 
| last1=Stefan 
| department1=Division of Biology and Biological Engineering 
| institution1=California Institute of Technology 
| address1=Pasadena, USA 
| username1=User:Mstefan 
| first2=Thomas M 
| last2=Bartol
| institution2=Salk Institute for Biological Studies 
| address2=La Jolla, USA
| first3=Terrence J 
| last3= Sejnowski
| institution3=Salk Institute for Biological Studies
| address3=La Jolla, USA
| first4=Mary B
| last4=Kennedy
| department4=Division of Biology and Biological Engineering
| institution4=California Institute of Technology
| address4=Pasadena, USA
}}


Biological signaling systems rely on proteins and complexes that can undergo a number of mutually compatible modifications and can therefore exist in a very large number of functionally different states. Modeling such multi-state systems poses two problems: The problem of how to describe and specify a multi-state system (the `specification problem') and the problem of how to track its progress over time using a computer (the `computation problem'). To solve the specification problem, modelers have in recent years moved away from explicit specification and towards formalisms that allow for implicit model specification, including the &amp;kappa;-calculus,&lt;ref name=Danos2004&gt; Danos V, Laneve C. (2004) Formal molecular biology. Theoretical Computer Science 325:69-110.&lt;/ref&gt; BioNetGen,&lt;ref name=Blinov2004&gt;{{cite pmid|15217809}}&lt;/ref&gt;&lt;ref name=Faeder2005&gt; Faeder JR, Blinov ML, Goldstein B, Hlavacek, WS. (2005) Rule-Based Modeling of Biochemical Networks. Complexity 10(4):22-41.&lt;/ref&gt;&lt;ref name=Hlavacek2006&gt;{{cite pmid|16849649}}&lt;/ref&gt;&lt;ref name=Faeder2009&gt;{{cite pmid|19399430}}&lt;/ref&gt; the Allosteric Network Compiler&lt;ref name=Ollivier2010&gt;{{cite pmid|21079669}}&lt;/ref&gt; and others.&lt;ref name=Lok2005&gt;{{cite pmid|16273053}}&lt;/ref&gt;&lt;ref name=Yang2010&gt;{{cite pmid|21073243}}&lt;/ref&gt; For solving the computation problem, agent-based approaches are much more efficient compared to population-based approaches such as ODE/PDE or the Gillespie stochastic simulation algorithm, and sometimes the only possible option given current computing technology. Agent-based simulators further fall into two categories: Non-spatial simulators such as StochSim,&lt;ref name=LeNovere2001c&gt;Le Nov&amp;egrave;re N, Shimizu TS. STOCHSIM: modelling of stochastic biomolecular processes. Bioinformatics 17(6):575-576&lt;/ref&gt; DYNSTOC,&lt;ref name=Colvin2009&gt;{{cite pmid|19213740}}&lt;/ref&gt; RuleMonkey,&lt;ref name=Yang2008&gt;{{cite pmid|18851068}}&lt;/ref&gt;&lt;ref name=Colvin2010&gt;{{cite pmid|20673321}}&lt;/ref&gt; and NFSim&lt;ref name=Sneddon2011&gt;{{cite pmid|21186362}}&lt;/ref&gt; and spatial simulators, including Meredys&lt;ref name=Tolle2010a&gt;{{cite pmid|20233406}}&lt;/ref&gt; and MCell.&lt;ref name=Stiles1996&gt;{{cite pmid|8650164}}&lt;/ref&gt;&lt;ref name=Stiles2001&gt;Stiles JR, Bartol TM (2001). Computational Neuroscience: Realistic Modeling for Experimentalists. In: De Schutter, E (ed). Computational Neuroscience: Realistic Modeling for Experimentalists.  CRC Press, Boca Raton.&lt;/ref&gt;&lt;ref name=Kerr2008&gt;{{cite pmid|20151023}}&lt;/ref&gt; Modelers can thus choose from a variety of tools, depending on the problem. Development of faster and more powerful methods is ongoing, promising the ability to simulate ever more complex signaling processes in the future.

== Introduction ==

===Multi-state proteins in signal transduction===

In living cells, signals are processed by networks of proteins that can act as complex computational devices (reviewed in &lt;ref name=Bray1995&gt;{{cite pmid|7630396}}&lt;/ref&gt;). Such processes rely on the ability of single proteins to exist in a variety of functionally different states achieved through, for instance, post-translational modifications, ligand binding, conformational change, complex formation etc. (reviewed in &lt;ref name=Bray1995/&gt;&lt;ref name=Endy2001&gt;{{cite pmid|11201753}}&lt;/ref&gt;&lt;ref name=Bray2003&gt;{{cite pmid|12595679}}&lt;/ref&gt;&lt;ref name=Hlavacek2003&gt;{{cite pmid|14708119}}&lt;/ref&gt;).

In addition, several types of modifications can co-exist, exerting a combined influence on a protein at any given time. Thus a protein or protein complex can often exist in a very large number of functionally distinct states. The number of states scales exponentially with the number of possible modifications, a phenomenon known as `combinatorial explosion' (reviewed in &lt;ref name=Hlavacek2003/&gt;). This is of concern for computational biologists who model or simulate such proteins, because it raises questions about how such large numbers of states can be represented and simulated.

===Examples of combinatorial explosion===

Biological signaling networks rely on a wide array of interactions, post-translational modifications and conformational changes. In addition, it is common for a protein to be composed of several - identical or nonidentical - subunits, and for several proteins to assemble in complexes.

For instance, it has been estimated that the yeast scaffold protein Ste5 can be a part of 25666 unique protein complexes (reviewed in &lt;ref name=Endy2001/&gt;). In E. coli, chemotaxis receptors of four different kinds interact in groups of three, and each individual receptor can exist in at least two possible conformations and has up to eight methylation sites,&lt;ref name=Bray2003 /&gt; resulting in billions of potential states. A model of EGF receptor coupling to a MAP kinase cascade presented by Danos and colleagues&lt;ref name=Danos2007&gt;Danos V, Feret J, Fontana W, Harmer R, Krivine J (2007). Rule-Based Modelling of Cellular Signalling. Proceedings of the Eighteenth International Conference on Concurrency Theory, CONCUR 2007, Lisbon, Portugal &lt;/ref&gt; accounts for &lt;math&gt;\sim 10^{23}&lt;/math&gt; distinct molecular species, yet the authors note several points at which the model could be further extended. Each subunit of the protein kinase CaMKII can exist in two distinct conformation and features various phosphorylation and ligand binding sites. A recent model&lt;ref name=Stefan2012&gt;{{cite pmid|22279535}}&lt;/ref&gt; incorporated conformational state, two phosphorylation sites and two calcium binding modes, for a total of around one billion possible states per hexameric ring.

===Specification vs computation===

The combinatorial complexity of signaling systems involving multi-state proteins poses two kinds of problems. First, how can such a system be specified, i.e. how can a modeler specify all complexes, all changes those complexes undergo and all parameters and conditions governing those changes in a robust and efficient way? We call this problem the &quot;specification problem&quot;.

---

 The second problem concerns computation: Once specified, is a combinatorially complex model computationally tractable, given the large number of states and the even larger number of possible transitions between states? Can the model be stored electronically? And can it be evaluated in reasonable computing time? We call this problem the ``computation problem''. Among the approaches that have been proposed to tackle combinatorial complexity in multi-state modeling, some solve the specification problem, while others solve both the specification problem and the computation problem. A list of methods in both categories is presented in figure \ref{spec_comp_chart}. Whether the computation problem can be solved or not depends on the level of analysis (populations or individual agents).

== References ==
 &lt;references /&gt;</text>
    </revision>
    <revision>
      <id>2670</id>
      <parentid>2669</parentid>
      <timestamp>2013-05-21T19:58:47Z</timestamp>
      <contributor>
        <username>Mstefan</username>
        <id>25</id>
      </contributor>
      <comment>/* Specification vs computation */</comment>
      <sha1>p5gf2e6et5m07lmjadk75rqbt9yxfd3</sha1>
      <text xml:space="preserve" bytes="7287">{{author
| first1=Melanie I 
| last1=Stefan 
| department1=Division of Biology and Biological Engineering 
| institution1=California Institute of Technology 
| address1=Pasadena, USA 
| username1=User:Mstefan 
| first2=Thomas M 
| last2=Bartol
| institution2=Salk Institute for Biological Studies 
| address2=La Jolla, USA
| first3=Terrence J 
| last3= Sejnowski
| institution3=Salk Institute for Biological Studies
| address3=La Jolla, USA
| first4=Mary B
| last4=Kennedy
| department4=Division of Biology and Biological Engineering
| institution4=California Institute of Technology
| address4=Pasadena, USA
}}


Biological signaling systems rely on proteins and complexes that can undergo a number of mutually compatible modifications and can therefore exist in a very large number of functionally different states. Modeling such multi-state systems poses two problems: The problem of how to describe and specify a multi-state system (the `specification problem') and the problem of how to track its progress over time using a computer (the `computation problem'). To solve the specification problem, modelers have in recent years moved away from explicit specification and towards formalisms that allow for implicit model specification, including the &amp;kappa;-calculus,&lt;ref name=Danos2004&gt; Danos V, Laneve C. (2004) Formal molecular biology. Theoretical Computer Science 325:69-110.&lt;/ref&gt; BioNetGen,&lt;ref name=Blinov2004&gt;{{cite pmid|15217809}}&lt;/ref&gt;&lt;ref name=Faeder2005&gt; Faeder JR, Blinov ML, Goldstein B, Hlavacek, WS. (2005) Rule-Based Modeling of Biochemical Networks. Complexity 10(4):22-41.&lt;/ref&gt;&lt;ref name=Hlavacek2006&gt;{{cite pmid|16849649}}&lt;/ref&gt;&lt;ref name=Faeder2009&gt;{{cite pmid|19399430}}&lt;/ref&gt; the Allosteric Network Compiler&lt;ref name=Ollivier2010&gt;{{cite pmid|21079669}}&lt;/ref&gt; and others.&lt;ref name=Lok2005&gt;{{cite pmid|16273053}}&lt;/ref&gt;&lt;ref name=Yang2010&gt;{{cite pmid|21073243}}&lt;/ref&gt; For solving the computation problem, agent-based approaches are much more efficient compared to population-based approaches such as ODE/PDE or the Gillespie stochastic simulation algorithm, and sometimes the only possible option given current computing technology. Agent-based simulators further fall into two categories: Non-spatial simulators such as StochSim,&lt;ref name=LeNovere2001c&gt;Le Nov&amp;egrave;re N, Shimizu TS. STOCHSIM: modelling of stochastic biomolecular processes. Bioinformatics 17(6):575-576&lt;/ref&gt; DYNSTOC,&lt;ref name=Colvin2009&gt;{{cite pmid|19213740}}&lt;/ref&gt; RuleMonkey,&lt;ref name=Yang2008&gt;{{cite pmid|18851068}}&lt;/ref&gt;&lt;ref name=Colvin2010&gt;{{cite pmid|20673321}}&lt;/ref&gt; and NFSim&lt;ref name=Sneddon2011&gt;{{cite pmid|21186362}}&lt;/ref&gt; and spatial simulators, including Meredys&lt;ref name=Tolle2010a&gt;{{cite pmid|20233406}}&lt;/ref&gt; and MCell.&lt;ref name=Stiles1996&gt;{{cite pmid|8650164}}&lt;/ref&gt;&lt;ref name=Stiles2001&gt;Stiles JR, Bartol TM (2001). Computational Neuroscience: Realistic Modeling for Experimentalists. In: De Schutter, E (ed). Computational Neuroscience: Realistic Modeling for Experimentalists.  CRC Press, Boca Raton.&lt;/ref&gt;&lt;ref name=Kerr2008&gt;{{cite pmid|20151023}}&lt;/ref&gt; Modelers can thus choose from a variety of tools, depending on the problem. Development of faster and more powerful methods is ongoing, promising the ability to simulate ever more complex signaling processes in the future.

== Introduction ==

===Multi-state proteins in signal transduction===

In living cells, signals are processed by networks of proteins that can act as complex computational devices (reviewed in &lt;ref name=Bray1995&gt;{{cite pmid|7630396}}&lt;/ref&gt;). Such processes rely on the ability of single proteins to exist in a variety of functionally different states achieved through, for instance, post-translational modifications, ligand binding, conformational change, complex formation etc. (reviewed in &lt;ref name=Bray1995/&gt;&lt;ref name=Endy2001&gt;{{cite pmid|11201753}}&lt;/ref&gt;&lt;ref name=Bray2003&gt;{{cite pmid|12595679}}&lt;/ref&gt;&lt;ref name=Hlavacek2003&gt;{{cite pmid|14708119}}&lt;/ref&gt;).

In addition, several types of modifications can co-exist, exerting a combined influence on a protein at any given time. Thus a protein or protein complex can often exist in a very large number of functionally distinct states. The number of states scales exponentially with the number of possible modifications, a phenomenon known as `combinatorial explosion' (reviewed in &lt;ref name=Hlavacek2003/&gt;). This is of concern for computational biologists who model or simulate such proteins, because it raises questions about how such large numbers of states can be represented and simulated.

===Examples of combinatorial explosion===

Biological signaling networks rely on a wide array of interactions, post-translational modifications and conformational changes. In addition, it is common for a protein to be composed of several - identical or nonidentical - subunits, and for several proteins to assemble in complexes.

For instance, it has been estimated that the yeast scaffold protein Ste5 can be a part of 25666 unique protein complexes (reviewed in &lt;ref name=Endy2001/&gt;). In E. coli, chemotaxis receptors of four different kinds interact in groups of three, and each individual receptor can exist in at least two possible conformations and has up to eight methylation sites,&lt;ref name=Bray2003 /&gt; resulting in billions of potential states. A model of EGF receptor coupling to a MAP kinase cascade presented by Danos and colleagues&lt;ref name=Danos2007&gt;Danos V, Feret J, Fontana W, Harmer R, Krivine J (2007). Rule-Based Modelling of Cellular Signalling. Proceedings of the Eighteenth International Conference on Concurrency Theory, CONCUR 2007, Lisbon, Portugal &lt;/ref&gt; accounts for &lt;math&gt;\sim 10^{23}&lt;/math&gt; distinct molecular species, yet the authors note several points at which the model could be further extended. Each subunit of the protein kinase CaMKII can exist in two distinct conformation and features various phosphorylation and ligand binding sites. A recent model&lt;ref name=Stefan2012&gt;{{cite pmid|22279535}}&lt;/ref&gt; incorporated conformational state, two phosphorylation sites and two calcium binding modes, for a total of around one billion possible states per hexameric ring.

===Specification vs computation===

The combinatorial complexity of signaling systems involving multi-state proteins poses two kinds of problems. First, how can such a system be specified, i.e. how can a modeler specify all complexes, all changes those complexes undergo and all parameters and conditions governing those changes in a robust and efficient way? We call this problem the &quot;specification problem&quot;. The second problem concerns computation: Once specified, is a combinatorially complex model computationally tractable, given the large number of states and the even larger number of possible transitions between states? Can the model be stored electronically? And can it be evaluated in reasonable computing time? We call this problem the &quot;computation problem&quot;. Among the approaches that have been proposed to tackle combinatorial complexity in multi-state modeling, some solve the specification problem, while others solve both the specification problem and the computation problem. Whether the computation problem can be solved or not depends on the level of analysis (populations or individual agents).

== References ==
 &lt;references /&gt;</text>
    </revision>
    <revision>
      <id>2671</id>
      <parentid>2670</parentid>
      <timestamp>2013-05-21T20:00:09Z</timestamp>
      <contributor>
        <username>Mstefan</username>
        <id>25</id>
      </contributor>
      <comment>/* Specification vs computation */</comment>
      <sha1>m9cb0c6ifw5l0a4dt16p9llgohooyf0</sha1>
      <text xml:space="preserve" bytes="7318">{{author
| first1=Melanie I 
| last1=Stefan 
| department1=Division of Biology and Biological Engineering 
| institution1=California Institute of Technology 
| address1=Pasadena, USA 
| username1=User:Mstefan 
| first2=Thomas M 
| last2=Bartol
| institution2=Salk Institute for Biological Studies 
| address2=La Jolla, USA
| first3=Terrence J 
| last3= Sejnowski
| institution3=Salk Institute for Biological Studies
| address3=La Jolla, USA
| first4=Mary B
| last4=Kennedy
| department4=Division of Biology and Biological Engineering
| institution4=California Institute of Technology
| address4=Pasadena, USA
}}


Biological signaling systems rely on proteins and complexes that can undergo a number of mutually compatible modifications and can therefore exist in a very large number of functionally different states. Modeling such multi-state systems poses two problems: The problem of how to describe and specify a multi-state system (the `specification problem') and the problem of how to track its progress over time using a computer (the `computation problem'). To solve the specification problem, modelers have in recent years moved away from explicit specification and towards formalisms that allow for implicit model specification, including the &amp;kappa;-calculus,&lt;ref name=Danos2004&gt; Danos V, Laneve C. (2004) Formal molecular biology. Theoretical Computer Science 325:69-110.&lt;/ref&gt; BioNetGen,&lt;ref name=Blinov2004&gt;{{cite pmid|15217809}}&lt;/ref&gt;&lt;ref name=Faeder2005&gt; Faeder JR, Blinov ML, Goldstein B, Hlavacek, WS. (2005) Rule-Based Modeling of Biochemical Networks. Complexity 10(4):22-41.&lt;/ref&gt;&lt;ref name=Hlavacek2006&gt;{{cite pmid|16849649}}&lt;/ref&gt;&lt;ref name=Faeder2009&gt;{{cite pmid|19399430}}&lt;/ref&gt; the Allosteric Network Compiler&lt;ref name=Ollivier2010&gt;{{cite pmid|21079669}}&lt;/ref&gt; and others.&lt;ref name=Lok2005&gt;{{cite pmid|16273053}}&lt;/ref&gt;&lt;ref name=Yang2010&gt;{{cite pmid|21073243}}&lt;/ref&gt; For solving the computation problem, agent-based approaches are much more efficient compared to population-based approaches such as ODE/PDE or the Gillespie stochastic simulation algorithm, and sometimes the only possible option given current computing technology. Agent-based simulators further fall into two categories: Non-spatial simulators such as StochSim,&lt;ref name=LeNovere2001c&gt;Le Nov&amp;egrave;re N, Shimizu TS. STOCHSIM: modelling of stochastic biomolecular processes. Bioinformatics 17(6):575-576&lt;/ref&gt; DYNSTOC,&lt;ref name=Colvin2009&gt;{{cite pmid|19213740}}&lt;/ref&gt; RuleMonkey,&lt;ref name=Yang2008&gt;{{cite pmid|18851068}}&lt;/ref&gt;&lt;ref name=Colvin2010&gt;{{cite pmid|20673321}}&lt;/ref&gt; and NFSim&lt;ref name=Sneddon2011&gt;{{cite pmid|21186362}}&lt;/ref&gt; and spatial simulators, including Meredys&lt;ref name=Tolle2010a&gt;{{cite pmid|20233406}}&lt;/ref&gt; and MCell.&lt;ref name=Stiles1996&gt;{{cite pmid|8650164}}&lt;/ref&gt;&lt;ref name=Stiles2001&gt;Stiles JR, Bartol TM (2001). Computational Neuroscience: Realistic Modeling for Experimentalists. In: De Schutter, E (ed). Computational Neuroscience: Realistic Modeling for Experimentalists.  CRC Press, Boca Raton.&lt;/ref&gt;&lt;ref name=Kerr2008&gt;{{cite pmid|20151023}}&lt;/ref&gt; Modelers can thus choose from a variety of tools, depending on the problem. Development of faster and more powerful methods is ongoing, promising the ability to simulate ever more complex signaling processes in the future.

== Introduction ==

===Multi-state proteins in signal transduction===

In living cells, signals are processed by networks of proteins that can act as complex computational devices (reviewed in &lt;ref name=Bray1995&gt;{{cite pmid|7630396}}&lt;/ref&gt;). Such processes rely on the ability of single proteins to exist in a variety of functionally different states achieved through, for instance, post-translational modifications, ligand binding, conformational change, complex formation etc. (reviewed in &lt;ref name=Bray1995/&gt;&lt;ref name=Endy2001&gt;{{cite pmid|11201753}}&lt;/ref&gt;&lt;ref name=Bray2003&gt;{{cite pmid|12595679}}&lt;/ref&gt;&lt;ref name=Hlavacek2003&gt;{{cite pmid|14708119}}&lt;/ref&gt;).

In addition, several types of modifications can co-exist, exerting a combined influence on a protein at any given time. Thus a protein or protein complex can often exist in a very large number of functionally distinct states. The number of states scales exponentially with the number of possible modifications, a phenomenon known as `combinatorial explosion' (reviewed in &lt;ref name=Hlavacek2003/&gt;). This is of concern for computational biologists who model or simulate such proteins, because it raises questions about how such large numbers of states can be represented and simulated.

===Examples of combinatorial explosion===

Biological signaling networks rely on a wide array of interactions, post-translational modifications and conformational changes. In addition, it is common for a protein to be composed of several - identical or nonidentical - subunits, and for several proteins to assemble in complexes.

For instance, it has been estimated that the yeast scaffold protein Ste5 can be a part of 25666 unique protein complexes (reviewed in &lt;ref name=Endy2001/&gt;). In E. coli, chemotaxis receptors of four different kinds interact in groups of three, and each individual receptor can exist in at least two possible conformations and has up to eight methylation sites,&lt;ref name=Bray2003 /&gt; resulting in billions of potential states. A model of EGF receptor coupling to a MAP kinase cascade presented by Danos and colleagues&lt;ref name=Danos2007&gt;Danos V, Feret J, Fontana W, Harmer R, Krivine J (2007). Rule-Based Modelling of Cellular Signalling. Proceedings of the Eighteenth International Conference on Concurrency Theory, CONCUR 2007, Lisbon, Portugal &lt;/ref&gt; accounts for &lt;math&gt;\sim 10^{23}&lt;/math&gt; distinct molecular species, yet the authors note several points at which the model could be further extended. Each subunit of the protein kinase CaMKII can exist in two distinct conformation and features various phosphorylation and ligand binding sites. A recent model&lt;ref name=Stefan2012&gt;{{cite pmid|22279535}}&lt;/ref&gt; incorporated conformational state, two phosphorylation sites and two calcium binding modes, for a total of around one billion possible states per hexameric ring.

===Specification vs computation===

The combinatorial complexity of signaling systems involving multi-state proteins poses two kinds of problems. First, how can such a system be specified, i.e. how can a modeler specify all complexes, all changes those complexes undergo and all parameters and conditions governing those changes in a robust and efficient way? We call this problem the &quot;specification problem&quot;. The second problem concerns computation: Once specified, is a combinatorially complex model computationally tractable, given the large number of states and the even larger number of possible transitions between states? Can the model be stored electronically? And can it be evaluated in reasonable computing time? We call this problem the &quot;computation problem&quot;. Among the approaches that have been proposed to tackle combinatorial complexity in multi-state modeling, some solve the specification problem, while others solve both the specification problem and the computation problem. Whether the computation problem can be solved or not depends on the level of analysis (populations or individual agents).

==The specification problem==

== References ==
 &lt;references /&gt;</text>
    </revision>
    <revision>
      <id>2672</id>
      <parentid>2671</parentid>
      <timestamp>2013-05-21T20:02:12Z</timestamp>
      <contributor>
        <username>Mstefan</username>
        <id>25</id>
      </contributor>
      <comment>/* The specification problem */</comment>
      <sha1>db5pxpupprtwth2bwyxsjeg3g1kk1dy</sha1>
      <text xml:space="preserve" bytes="7812">{{author
| first1=Melanie I 
| last1=Stefan 
| department1=Division of Biology and Biological Engineering 
| institution1=California Institute of Technology 
| address1=Pasadena, USA 
| username1=User:Mstefan 
| first2=Thomas M 
| last2=Bartol
| institution2=Salk Institute for Biological Studies 
| address2=La Jolla, USA
| first3=Terrence J 
| last3= Sejnowski
| institution3=Salk Institute for Biological Studies
| address3=La Jolla, USA
| first4=Mary B
| last4=Kennedy
| department4=Division of Biology and Biological Engineering
| institution4=California Institute of Technology
| address4=Pasadena, USA
}}


Biological signaling systems rely on proteins and complexes that can undergo a number of mutually compatible modifications and can therefore exist in a very large number of functionally different states. Modeling such multi-state systems poses two problems: The problem of how to describe and specify a multi-state system (the `specification problem') and the problem of how to track its progress over time using a computer (the `computation problem'). To solve the specification problem, modelers have in recent years moved away from explicit specification and towards formalisms that allow for implicit model specification, including the &amp;kappa;-calculus,&lt;ref name=Danos2004&gt; Danos V, Laneve C. (2004) Formal molecular biology. Theoretical Computer Science 325:69-110.&lt;/ref&gt; BioNetGen,&lt;ref name=Blinov2004&gt;{{cite pmid|15217809}}&lt;/ref&gt;&lt;ref name=Faeder2005&gt; Faeder JR, Blinov ML, Goldstein B, Hlavacek, WS. (2005) Rule-Based Modeling of Biochemical Networks. Complexity 10(4):22-41.&lt;/ref&gt;&lt;ref name=Hlavacek2006&gt;{{cite pmid|16849649}}&lt;/ref&gt;&lt;ref name=Faeder2009&gt;{{cite pmid|19399430}}&lt;/ref&gt; the Allosteric Network Compiler&lt;ref name=Ollivier2010&gt;{{cite pmid|21079669}}&lt;/ref&gt; and others.&lt;ref name=Lok2005&gt;{{cite pmid|16273053}}&lt;/ref&gt;&lt;ref name=Yang2010&gt;{{cite pmid|21073243}}&lt;/ref&gt; For solving the computation problem, agent-based approaches are much more efficient compared to population-based approaches such as ODE/PDE or the Gillespie stochastic simulation algorithm, and sometimes the only possible option given current computing technology. Agent-based simulators further fall into two categories: Non-spatial simulators such as StochSim,&lt;ref name=LeNovere2001c&gt;Le Nov&amp;egrave;re N, Shimizu TS. STOCHSIM: modelling of stochastic biomolecular processes. Bioinformatics 17(6):575-576&lt;/ref&gt; DYNSTOC,&lt;ref name=Colvin2009&gt;{{cite pmid|19213740}}&lt;/ref&gt; RuleMonkey,&lt;ref name=Yang2008&gt;{{cite pmid|18851068}}&lt;/ref&gt;&lt;ref name=Colvin2010&gt;{{cite pmid|20673321}}&lt;/ref&gt; and NFSim&lt;ref name=Sneddon2011&gt;{{cite pmid|21186362}}&lt;/ref&gt; and spatial simulators, including Meredys&lt;ref name=Tolle2010a&gt;{{cite pmid|20233406}}&lt;/ref&gt; and MCell.&lt;ref name=Stiles1996&gt;{{cite pmid|8650164}}&lt;/ref&gt;&lt;ref name=Stiles2001&gt;Stiles JR, Bartol TM (2001). Computational Neuroscience: Realistic Modeling for Experimentalists. In: De Schutter, E (ed). Computational Neuroscience: Realistic Modeling for Experimentalists.  CRC Press, Boca Raton.&lt;/ref&gt;&lt;ref name=Kerr2008&gt;{{cite pmid|20151023}}&lt;/ref&gt; Modelers can thus choose from a variety of tools, depending on the problem. Development of faster and more powerful methods is ongoing, promising the ability to simulate ever more complex signaling processes in the future.

== Introduction ==

===Multi-state proteins in signal transduction===

In living cells, signals are processed by networks of proteins that can act as complex computational devices (reviewed in &lt;ref name=Bray1995&gt;{{cite pmid|7630396}}&lt;/ref&gt;). Such processes rely on the ability of single proteins to exist in a variety of functionally different states achieved through, for instance, post-translational modifications, ligand binding, conformational change, complex formation etc. (reviewed in &lt;ref name=Bray1995/&gt;&lt;ref name=Endy2001&gt;{{cite pmid|11201753}}&lt;/ref&gt;&lt;ref name=Bray2003&gt;{{cite pmid|12595679}}&lt;/ref&gt;&lt;ref name=Hlavacek2003&gt;{{cite pmid|14708119}}&lt;/ref&gt;).

In addition, several types of modifications can co-exist, exerting a combined influence on a protein at any given time. Thus a protein or protein complex can often exist in a very large number of functionally distinct states. The number of states scales exponentially with the number of possible modifications, a phenomenon known as `combinatorial explosion' (reviewed in &lt;ref name=Hlavacek2003/&gt;). This is of concern for computational biologists who model or simulate such proteins, because it raises questions about how such large numbers of states can be represented and simulated.

===Examples of combinatorial explosion===

Biological signaling networks rely on a wide array of interactions, post-translational modifications and conformational changes. In addition, it is common for a protein to be composed of several - identical or nonidentical - subunits, and for several proteins to assemble in complexes.

For instance, it has been estimated that the yeast scaffold protein Ste5 can be a part of 25666 unique protein complexes (reviewed in &lt;ref name=Endy2001/&gt;). In E. coli, chemotaxis receptors of four different kinds interact in groups of three, and each individual receptor can exist in at least two possible conformations and has up to eight methylation sites,&lt;ref name=Bray2003 /&gt; resulting in billions of potential states. A model of EGF receptor coupling to a MAP kinase cascade presented by Danos and colleagues&lt;ref name=Danos2007&gt;Danos V, Feret J, Fontana W, Harmer R, Krivine J (2007). Rule-Based Modelling of Cellular Signalling. Proceedings of the Eighteenth International Conference on Concurrency Theory, CONCUR 2007, Lisbon, Portugal &lt;/ref&gt; accounts for &lt;math&gt;\sim 10^{23}&lt;/math&gt; distinct molecular species, yet the authors note several points at which the model could be further extended. Each subunit of the protein kinase CaMKII can exist in two distinct conformation and features various phosphorylation and ligand binding sites. A recent model&lt;ref name=Stefan2012&gt;{{cite pmid|22279535}}&lt;/ref&gt; incorporated conformational state, two phosphorylation sites and two calcium binding modes, for a total of around one billion possible states per hexameric ring.

===Specification vs computation===

The combinatorial complexity of signaling systems involving multi-state proteins poses two kinds of problems. First, how can such a system be specified, i.e. how can a modeler specify all complexes, all changes those complexes undergo and all parameters and conditions governing those changes in a robust and efficient way? We call this problem the &quot;specification problem&quot;. The second problem concerns computation: Once specified, is a combinatorially complex model computationally tractable, given the large number of states and the even larger number of possible transitions between states? Can the model be stored electronically? And can it be evaluated in reasonable computing time? We call this problem the &quot;computation problem&quot;. Among the approaches that have been proposed to tackle combinatorial complexity in multi-state modeling, some solve the specification problem, while others solve both the specification problem and the computation problem. Whether the computation problem can be solved or not depends on the level of analysis (populations or individual agents).

==The specification problem==

===Explicit specification===

The most na&amp;iuml;ve way of specifying a protein in a biological model is to specify each of its states explicitly and use each of them as a molecular species in some simulation framework. For instance, if a protein can be ligand-bound or not, exist in two conformational states (e.g. open or closed) and be located in two possible subcellular areas (e.g. cytosolic or membrane-bound), then the eight possible resulting states can be explicitly enumerated as

---

== References ==
 &lt;references /&gt;</text>
    </revision>
    <revision>
      <id>2673</id>
      <parentid>2672</parentid>
      <timestamp>2013-05-21T20:08:10Z</timestamp>
      <contributor>
        <username>Mstefan</username>
        <id>25</id>
      </contributor>
      <comment>/* Explicit specification */</comment>
      <sha1>m8t2128erfbt1yrxcj2fjo6cd7ha6x2</sha1>
      <text xml:space="preserve" bytes="8085">{{author
| first1=Melanie I 
| last1=Stefan 
| department1=Division of Biology and Biological Engineering 
| institution1=California Institute of Technology 
| address1=Pasadena, USA 
| username1=User:Mstefan 
| first2=Thomas M 
| last2=Bartol
| institution2=Salk Institute for Biological Studies 
| address2=La Jolla, USA
| first3=Terrence J 
| last3= Sejnowski
| institution3=Salk Institute for Biological Studies
| address3=La Jolla, USA
| first4=Mary B
| last4=Kennedy
| department4=Division of Biology and Biological Engineering
| institution4=California Institute of Technology
| address4=Pasadena, USA
}}


Biological signaling systems rely on proteins and complexes that can undergo a number of mutually compatible modifications and can therefore exist in a very large number of functionally different states. Modeling such multi-state systems poses two problems: The problem of how to describe and specify a multi-state system (the `specification problem') and the problem of how to track its progress over time using a computer (the `computation problem'). To solve the specification problem, modelers have in recent years moved away from explicit specification and towards formalisms that allow for implicit model specification, including the &amp;kappa;-calculus,&lt;ref name=Danos2004&gt; Danos V, Laneve C. (2004) Formal molecular biology. Theoretical Computer Science 325:69-110.&lt;/ref&gt; BioNetGen,&lt;ref name=Blinov2004&gt;{{cite pmid|15217809}}&lt;/ref&gt;&lt;ref name=Faeder2005&gt; Faeder JR, Blinov ML, Goldstein B, Hlavacek, WS. (2005) Rule-Based Modeling of Biochemical Networks. Complexity 10(4):22-41.&lt;/ref&gt;&lt;ref name=Hlavacek2006&gt;{{cite pmid|16849649}}&lt;/ref&gt;&lt;ref name=Faeder2009&gt;{{cite pmid|19399430}}&lt;/ref&gt; the Allosteric Network Compiler&lt;ref name=Ollivier2010&gt;{{cite pmid|21079669}}&lt;/ref&gt; and others.&lt;ref name=Lok2005&gt;{{cite pmid|16273053}}&lt;/ref&gt;&lt;ref name=Yang2010&gt;{{cite pmid|21073243}}&lt;/ref&gt; For solving the computation problem, agent-based approaches are much more efficient compared to population-based approaches such as ODE/PDE or the Gillespie stochastic simulation algorithm, and sometimes the only possible option given current computing technology. Agent-based simulators further fall into two categories: Non-spatial simulators such as StochSim,&lt;ref name=LeNovere2001c&gt;Le Nov&amp;egrave;re N, Shimizu TS. STOCHSIM: modelling of stochastic biomolecular processes. Bioinformatics 17(6):575-576&lt;/ref&gt; DYNSTOC,&lt;ref name=Colvin2009&gt;{{cite pmid|19213740}}&lt;/ref&gt; RuleMonkey,&lt;ref name=Yang2008&gt;{{cite pmid|18851068}}&lt;/ref&gt;&lt;ref name=Colvin2010&gt;{{cite pmid|20673321}}&lt;/ref&gt; and NFSim&lt;ref name=Sneddon2011&gt;{{cite pmid|21186362}}&lt;/ref&gt; and spatial simulators, including Meredys&lt;ref name=Tolle2010a&gt;{{cite pmid|20233406}}&lt;/ref&gt; and MCell.&lt;ref name=Stiles1996&gt;{{cite pmid|8650164}}&lt;/ref&gt;&lt;ref name=Stiles2001&gt;Stiles JR, Bartol TM (2001). Computational Neuroscience: Realistic Modeling for Experimentalists. In: De Schutter, E (ed). Computational Neuroscience: Realistic Modeling for Experimentalists.  CRC Press, Boca Raton.&lt;/ref&gt;&lt;ref name=Kerr2008&gt;{{cite pmid|20151023}}&lt;/ref&gt; Modelers can thus choose from a variety of tools, depending on the problem. Development of faster and more powerful methods is ongoing, promising the ability to simulate ever more complex signaling processes in the future.

== Introduction ==

===Multi-state proteins in signal transduction===

In living cells, signals are processed by networks of proteins that can act as complex computational devices (reviewed in &lt;ref name=Bray1995&gt;{{cite pmid|7630396}}&lt;/ref&gt;). Such processes rely on the ability of single proteins to exist in a variety of functionally different states achieved through, for instance, post-translational modifications, ligand binding, conformational change, complex formation etc. (reviewed in &lt;ref name=Bray1995/&gt;&lt;ref name=Endy2001&gt;{{cite pmid|11201753}}&lt;/ref&gt;&lt;ref name=Bray2003&gt;{{cite pmid|12595679}}&lt;/ref&gt;&lt;ref name=Hlavacek2003&gt;{{cite pmid|14708119}}&lt;/ref&gt;).

In addition, several types of modifications can co-exist, exerting a combined influence on a protein at any given time. Thus a protein or protein complex can often exist in a very large number of functionally distinct states. The number of states scales exponentially with the number of possible modifications, a phenomenon known as `combinatorial explosion' (reviewed in &lt;ref name=Hlavacek2003/&gt;). This is of concern for computational biologists who model or simulate such proteins, because it raises questions about how such large numbers of states can be represented and simulated.

===Examples of combinatorial explosion===

Biological signaling networks rely on a wide array of interactions, post-translational modifications and conformational changes. In addition, it is common for a protein to be composed of several - identical or nonidentical - subunits, and for several proteins to assemble in complexes.

For instance, it has been estimated that the yeast scaffold protein Ste5 can be a part of 25666 unique protein complexes (reviewed in &lt;ref name=Endy2001/&gt;). In E. coli, chemotaxis receptors of four different kinds interact in groups of three, and each individual receptor can exist in at least two possible conformations and has up to eight methylation sites,&lt;ref name=Bray2003 /&gt; resulting in billions of potential states. A model of EGF receptor coupling to a MAP kinase cascade presented by Danos and colleagues&lt;ref name=Danos2007&gt;Danos V, Feret J, Fontana W, Harmer R, Krivine J (2007). Rule-Based Modelling of Cellular Signalling. Proceedings of the Eighteenth International Conference on Concurrency Theory, CONCUR 2007, Lisbon, Portugal &lt;/ref&gt; accounts for &lt;math&gt;\sim 10^{23}&lt;/math&gt; distinct molecular species, yet the authors note several points at which the model could be further extended. Each subunit of the protein kinase CaMKII can exist in two distinct conformation and features various phosphorylation and ligand binding sites. A recent model&lt;ref name=Stefan2012&gt;{{cite pmid|22279535}}&lt;/ref&gt; incorporated conformational state, two phosphorylation sites and two calcium binding modes, for a total of around one billion possible states per hexameric ring.

===Specification vs computation===

The combinatorial complexity of signaling systems involving multi-state proteins poses two kinds of problems. First, how can such a system be specified, i.e. how can a modeler specify all complexes, all changes those complexes undergo and all parameters and conditions governing those changes in a robust and efficient way? We call this problem the &quot;specification problem&quot;. The second problem concerns computation: Once specified, is a combinatorially complex model computationally tractable, given the large number of states and the even larger number of possible transitions between states? Can the model be stored electronically? And can it be evaluated in reasonable computing time? We call this problem the &quot;computation problem&quot;. Among the approaches that have been proposed to tackle combinatorial complexity in multi-state modeling, some solve the specification problem, while others solve both the specification problem and the computation problem. Whether the computation problem can be solved or not depends on the level of analysis (populations or individual agents).

==The specification problem==

===Explicit specification===

The most na&amp;iuml;ve way of specifying a protein in a biological model is to specify each of its states explicitly and use each of them as a molecular species in some simulation framework. For instance, if a protein can be ligand-bound or not, exist in two conformational states (e.g. open or closed) and be located in two possible subcellular areas (e.g. cytosolic or membrane-bound), then the eight possible resulting states can be explicitly enumerated as

*bound, open, cytosol            
*bound, open, membrane           
*bound, closed, cytosol          
*bound, closed, membrane         
*unbound, open, cytosol          
*unbound, open, membrane         
*unbound, closed, cytosol        
*unbound, closed, membrane       

---

== References ==
 &lt;references /&gt;</text>
    </revision>
    <revision>
      <id>2674</id>
      <parentid>2673</parentid>
      <timestamp>2013-05-21T20:09:04Z</timestamp>
      <contributor>
        <username>Mstefan</username>
        <id>25</id>
      </contributor>
      <comment>/* Explicit specification */</comment>
      <sha1>3g3f5280q72zp7o3dokv37px9tvgfsi</sha1>
      <text xml:space="preserve" bytes="8543">{{author
| first1=Melanie I 
| last1=Stefan 
| department1=Division of Biology and Biological Engineering 
| institution1=California Institute of Technology 
| address1=Pasadena, USA 
| username1=User:Mstefan 
| first2=Thomas M 
| last2=Bartol
| institution2=Salk Institute for Biological Studies 
| address2=La Jolla, USA
| first3=Terrence J 
| last3= Sejnowski
| institution3=Salk Institute for Biological Studies
| address3=La Jolla, USA
| first4=Mary B
| last4=Kennedy
| department4=Division of Biology and Biological Engineering
| institution4=California Institute of Technology
| address4=Pasadena, USA
}}


Biological signaling systems rely on proteins and complexes that can undergo a number of mutually compatible modifications and can therefore exist in a very large number of functionally different states. Modeling such multi-state systems poses two problems: The problem of how to describe and specify a multi-state system (the `specification problem') and the problem of how to track its progress over time using a computer (the `computation problem'). To solve the specification problem, modelers have in recent years moved away from explicit specification and towards formalisms that allow for implicit model specification, including the &amp;kappa;-calculus,&lt;ref name=Danos2004&gt; Danos V, Laneve C. (2004) Formal molecular biology. Theoretical Computer Science 325:69-110.&lt;/ref&gt; BioNetGen,&lt;ref name=Blinov2004&gt;{{cite pmid|15217809}}&lt;/ref&gt;&lt;ref name=Faeder2005&gt; Faeder JR, Blinov ML, Goldstein B, Hlavacek, WS. (2005) Rule-Based Modeling of Biochemical Networks. Complexity 10(4):22-41.&lt;/ref&gt;&lt;ref name=Hlavacek2006&gt;{{cite pmid|16849649}}&lt;/ref&gt;&lt;ref name=Faeder2009&gt;{{cite pmid|19399430}}&lt;/ref&gt; the Allosteric Network Compiler&lt;ref name=Ollivier2010&gt;{{cite pmid|21079669}}&lt;/ref&gt; and others.&lt;ref name=Lok2005&gt;{{cite pmid|16273053}}&lt;/ref&gt;&lt;ref name=Yang2010&gt;{{cite pmid|21073243}}&lt;/ref&gt; For solving the computation problem, agent-based approaches are much more efficient compared to population-based approaches such as ODE/PDE or the Gillespie stochastic simulation algorithm, and sometimes the only possible option given current computing technology. Agent-based simulators further fall into two categories: Non-spatial simulators such as StochSim,&lt;ref name=LeNovere2001c&gt;Le Nov&amp;egrave;re N, Shimizu TS. STOCHSIM: modelling of stochastic biomolecular processes. Bioinformatics 17(6):575-576&lt;/ref&gt; DYNSTOC,&lt;ref name=Colvin2009&gt;{{cite pmid|19213740}}&lt;/ref&gt; RuleMonkey,&lt;ref name=Yang2008&gt;{{cite pmid|18851068}}&lt;/ref&gt;&lt;ref name=Colvin2010&gt;{{cite pmid|20673321}}&lt;/ref&gt; and NFSim&lt;ref name=Sneddon2011&gt;{{cite pmid|21186362}}&lt;/ref&gt; and spatial simulators, including Meredys&lt;ref name=Tolle2010a&gt;{{cite pmid|20233406}}&lt;/ref&gt; and MCell.&lt;ref name=Stiles1996&gt;{{cite pmid|8650164}}&lt;/ref&gt;&lt;ref name=Stiles2001&gt;Stiles JR, Bartol TM (2001). Computational Neuroscience: Realistic Modeling for Experimentalists. In: De Schutter, E (ed). Computational Neuroscience: Realistic Modeling for Experimentalists.  CRC Press, Boca Raton.&lt;/ref&gt;&lt;ref name=Kerr2008&gt;{{cite pmid|20151023}}&lt;/ref&gt; Modelers can thus choose from a variety of tools, depending on the problem. Development of faster and more powerful methods is ongoing, promising the ability to simulate ever more complex signaling processes in the future.

== Introduction ==

===Multi-state proteins in signal transduction===

In living cells, signals are processed by networks of proteins that can act as complex computational devices (reviewed in &lt;ref name=Bray1995&gt;{{cite pmid|7630396}}&lt;/ref&gt;). Such processes rely on the ability of single proteins to exist in a variety of functionally different states achieved through, for instance, post-translational modifications, ligand binding, conformational change, complex formation etc. (reviewed in &lt;ref name=Bray1995/&gt;&lt;ref name=Endy2001&gt;{{cite pmid|11201753}}&lt;/ref&gt;&lt;ref name=Bray2003&gt;{{cite pmid|12595679}}&lt;/ref&gt;&lt;ref name=Hlavacek2003&gt;{{cite pmid|14708119}}&lt;/ref&gt;).

In addition, several types of modifications can co-exist, exerting a combined influence on a protein at any given time. Thus a protein or protein complex can often exist in a very large number of functionally distinct states. The number of states scales exponentially with the number of possible modifications, a phenomenon known as `combinatorial explosion' (reviewed in &lt;ref name=Hlavacek2003/&gt;). This is of concern for computational biologists who model or simulate such proteins, because it raises questions about how such large numbers of states can be represented and simulated.

===Examples of combinatorial explosion===

Biological signaling networks rely on a wide array of interactions, post-translational modifications and conformational changes. In addition, it is common for a protein to be composed of several - identical or nonidentical - subunits, and for several proteins to assemble in complexes.

For instance, it has been estimated that the yeast scaffold protein Ste5 can be a part of 25666 unique protein complexes (reviewed in &lt;ref name=Endy2001/&gt;). In E. coli, chemotaxis receptors of four different kinds interact in groups of three, and each individual receptor can exist in at least two possible conformations and has up to eight methylation sites,&lt;ref name=Bray2003 /&gt; resulting in billions of potential states. A model of EGF receptor coupling to a MAP kinase cascade presented by Danos and colleagues&lt;ref name=Danos2007&gt;Danos V, Feret J, Fontana W, Harmer R, Krivine J (2007). Rule-Based Modelling of Cellular Signalling. Proceedings of the Eighteenth International Conference on Concurrency Theory, CONCUR 2007, Lisbon, Portugal &lt;/ref&gt; accounts for &lt;math&gt;\sim 10^{23}&lt;/math&gt; distinct molecular species, yet the authors note several points at which the model could be further extended. Each subunit of the protein kinase CaMKII can exist in two distinct conformation and features various phosphorylation and ligand binding sites. A recent model&lt;ref name=Stefan2012&gt;{{cite pmid|22279535}}&lt;/ref&gt; incorporated conformational state, two phosphorylation sites and two calcium binding modes, for a total of around one billion possible states per hexameric ring.

===Specification vs computation===

The combinatorial complexity of signaling systems involving multi-state proteins poses two kinds of problems. First, how can such a system be specified, i.e. how can a modeler specify all complexes, all changes those complexes undergo and all parameters and conditions governing those changes in a robust and efficient way? We call this problem the &quot;specification problem&quot;. The second problem concerns computation: Once specified, is a combinatorially complex model computationally tractable, given the large number of states and the even larger number of possible transitions between states? Can the model be stored electronically? And can it be evaluated in reasonable computing time? We call this problem the &quot;computation problem&quot;. Among the approaches that have been proposed to tackle combinatorial complexity in multi-state modeling, some solve the specification problem, while others solve both the specification problem and the computation problem. Whether the computation problem can be solved or not depends on the level of analysis (populations or individual agents).

==The specification problem==

===Explicit specification===

The most na&amp;iuml;ve way of specifying a protein in a biological model is to specify each of its states explicitly and use each of them as a molecular species in some simulation framework. For instance, if a protein can be ligand-bound or not, exist in two conformational states (e.g. open or closed) and be located in two possible subcellular areas (e.g. cytosolic or membrane-bound), then the eight possible resulting states can be explicitly enumerated as

*bound, open, cytosol            
*bound, open, membrane           
*bound, closed, cytosol          
*bound, closed, membrane         
*unbound, open, cytosol          
*unbound, open, membrane         
*unbound, closed, cytosol        
*unbound, closed, membrane       

For protein complexes that can adopt multiple states, this procedure quickly becomes tedious, if not impossible. Enumerating all possible states is a lengthy and potentially error-prone process. Moreover, the addition of an additional modification or feature to the model of the protein complex under investigation will double the number of possible states (if the modification is binary), and more than double the number of reactions that need to be specified.

== References ==
 &lt;references /&gt;</text>
    </revision>
    <revision>
      <id>2675</id>
      <parentid>2674</parentid>
      <timestamp>2013-05-21T20:09:51Z</timestamp>
      <contributor>
        <username>Mstefan</username>
        <id>25</id>
      </contributor>
      <comment>/* Explicit specification */</comment>
      <sha1>bpjvy83yp4np33ume0fmm717hxstjoq</sha1>
      <text xml:space="preserve" bytes="8579">{{author
| first1=Melanie I 
| last1=Stefan 
| department1=Division of Biology and Biological Engineering 
| institution1=California Institute of Technology 
| address1=Pasadena, USA 
| username1=User:Mstefan 
| first2=Thomas M 
| last2=Bartol
| institution2=Salk Institute for Biological Studies 
| address2=La Jolla, USA
| first3=Terrence J 
| last3= Sejnowski
| institution3=Salk Institute for Biological Studies
| address3=La Jolla, USA
| first4=Mary B
| last4=Kennedy
| department4=Division of Biology and Biological Engineering
| institution4=California Institute of Technology
| address4=Pasadena, USA
}}


Biological signaling systems rely on proteins and complexes that can undergo a number of mutually compatible modifications and can therefore exist in a very large number of functionally different states. Modeling such multi-state systems poses two problems: The problem of how to describe and specify a multi-state system (the `specification problem') and the problem of how to track its progress over time using a computer (the `computation problem'). To solve the specification problem, modelers have in recent years moved away from explicit specification and towards formalisms that allow for implicit model specification, including the &amp;kappa;-calculus,&lt;ref name=Danos2004&gt; Danos V, Laneve C. (2004) Formal molecular biology. Theoretical Computer Science 325:69-110.&lt;/ref&gt; BioNetGen,&lt;ref name=Blinov2004&gt;{{cite pmid|15217809}}&lt;/ref&gt;&lt;ref name=Faeder2005&gt; Faeder JR, Blinov ML, Goldstein B, Hlavacek, WS. (2005) Rule-Based Modeling of Biochemical Networks. Complexity 10(4):22-41.&lt;/ref&gt;&lt;ref name=Hlavacek2006&gt;{{cite pmid|16849649}}&lt;/ref&gt;&lt;ref name=Faeder2009&gt;{{cite pmid|19399430}}&lt;/ref&gt; the Allosteric Network Compiler&lt;ref name=Ollivier2010&gt;{{cite pmid|21079669}}&lt;/ref&gt; and others.&lt;ref name=Lok2005&gt;{{cite pmid|16273053}}&lt;/ref&gt;&lt;ref name=Yang2010&gt;{{cite pmid|21073243}}&lt;/ref&gt; For solving the computation problem, agent-based approaches are much more efficient compared to population-based approaches such as ODE/PDE or the Gillespie stochastic simulation algorithm, and sometimes the only possible option given current computing technology. Agent-based simulators further fall into two categories: Non-spatial simulators such as StochSim,&lt;ref name=LeNovere2001c&gt;Le Nov&amp;egrave;re N, Shimizu TS. STOCHSIM: modelling of stochastic biomolecular processes. Bioinformatics 17(6):575-576&lt;/ref&gt; DYNSTOC,&lt;ref name=Colvin2009&gt;{{cite pmid|19213740}}&lt;/ref&gt; RuleMonkey,&lt;ref name=Yang2008&gt;{{cite pmid|18851068}}&lt;/ref&gt;&lt;ref name=Colvin2010&gt;{{cite pmid|20673321}}&lt;/ref&gt; and NFSim&lt;ref name=Sneddon2011&gt;{{cite pmid|21186362}}&lt;/ref&gt; and spatial simulators, including Meredys&lt;ref name=Tolle2010a&gt;{{cite pmid|20233406}}&lt;/ref&gt; and MCell.&lt;ref name=Stiles1996&gt;{{cite pmid|8650164}}&lt;/ref&gt;&lt;ref name=Stiles2001&gt;Stiles JR, Bartol TM (2001). Computational Neuroscience: Realistic Modeling for Experimentalists. In: De Schutter, E (ed). Computational Neuroscience: Realistic Modeling for Experimentalists.  CRC Press, Boca Raton.&lt;/ref&gt;&lt;ref name=Kerr2008&gt;{{cite pmid|20151023}}&lt;/ref&gt; Modelers can thus choose from a variety of tools, depending on the problem. Development of faster and more powerful methods is ongoing, promising the ability to simulate ever more complex signaling processes in the future.

== Introduction ==

===Multi-state proteins in signal transduction===

In living cells, signals are processed by networks of proteins that can act as complex computational devices (reviewed in &lt;ref name=Bray1995&gt;{{cite pmid|7630396}}&lt;/ref&gt;). Such processes rely on the ability of single proteins to exist in a variety of functionally different states achieved through, for instance, post-translational modifications, ligand binding, conformational change, complex formation etc. (reviewed in &lt;ref name=Bray1995/&gt;&lt;ref name=Endy2001&gt;{{cite pmid|11201753}}&lt;/ref&gt;&lt;ref name=Bray2003&gt;{{cite pmid|12595679}}&lt;/ref&gt;&lt;ref name=Hlavacek2003&gt;{{cite pmid|14708119}}&lt;/ref&gt;).

In addition, several types of modifications can co-exist, exerting a combined influence on a protein at any given time. Thus a protein or protein complex can often exist in a very large number of functionally distinct states. The number of states scales exponentially with the number of possible modifications, a phenomenon known as `combinatorial explosion' (reviewed in &lt;ref name=Hlavacek2003/&gt;). This is of concern for computational biologists who model or simulate such proteins, because it raises questions about how such large numbers of states can be represented and simulated.

===Examples of combinatorial explosion===

Biological signaling networks rely on a wide array of interactions, post-translational modifications and conformational changes. In addition, it is common for a protein to be composed of several - identical or nonidentical - subunits, and for several proteins to assemble in complexes.

For instance, it has been estimated that the yeast scaffold protein Ste5 can be a part of 25666 unique protein complexes (reviewed in &lt;ref name=Endy2001/&gt;). In E. coli, chemotaxis receptors of four different kinds interact in groups of three, and each individual receptor can exist in at least two possible conformations and has up to eight methylation sites,&lt;ref name=Bray2003 /&gt; resulting in billions of potential states. A model of EGF receptor coupling to a MAP kinase cascade presented by Danos and colleagues&lt;ref name=Danos2007&gt;Danos V, Feret J, Fontana W, Harmer R, Krivine J (2007). Rule-Based Modelling of Cellular Signalling. Proceedings of the Eighteenth International Conference on Concurrency Theory, CONCUR 2007, Lisbon, Portugal &lt;/ref&gt; accounts for &lt;math&gt;\sim 10^{23}&lt;/math&gt; distinct molecular species, yet the authors note several points at which the model could be further extended. Each subunit of the protein kinase CaMKII can exist in two distinct conformation and features various phosphorylation and ligand binding sites. A recent model&lt;ref name=Stefan2012&gt;{{cite pmid|22279535}}&lt;/ref&gt; incorporated conformational state, two phosphorylation sites and two calcium binding modes, for a total of around one billion possible states per hexameric ring.

===Specification vs computation===

The combinatorial complexity of signaling systems involving multi-state proteins poses two kinds of problems. First, how can such a system be specified, i.e. how can a modeler specify all complexes, all changes those complexes undergo and all parameters and conditions governing those changes in a robust and efficient way? We call this problem the &quot;specification problem&quot;. The second problem concerns computation: Once specified, is a combinatorially complex model computationally tractable, given the large number of states and the even larger number of possible transitions between states? Can the model be stored electronically? And can it be evaluated in reasonable computing time? We call this problem the &quot;computation problem&quot;. Among the approaches that have been proposed to tackle combinatorial complexity in multi-state modeling, some solve the specification problem, while others solve both the specification problem and the computation problem. Whether the computation problem can be solved or not depends on the level of analysis (populations or individual agents).

==The specification problem==

===Explicit specification===

The most na&amp;iuml;ve way of specifying a protein in a biological model is to specify each of its states explicitly and use each of them as a molecular species in some simulation framework. For instance, if a protein can be ligand-bound or not, exist in two conformational states (e.g. open or closed) and be located in two possible subcellular areas (e.g. cytosolic or membrane-bound), then the eight possible resulting states can be explicitly enumerated as

*bound, open, cytosol            
*bound, open, membrane           
*bound, closed, cytosol          
*bound, closed, membrane         
*unbound, open, cytosol          
*unbound, open, membrane         
*unbound, closed, cytosol        
*unbound, closed, membrane       

For protein complexes that can adopt multiple states, this procedure quickly becomes tedious, if not impossible. Enumerating all possible states is a lengthy and potentially error-prone process. Moreover, the addition of an additional modification or feature to the model of the protein complex under investigation will double the number of possible states (if the modification is binary), and more than double the number of reactions that need to be specified.

==Rule-based model specification==

== References ==
 &lt;references /&gt;</text>
    </revision>
    <revision>
      <id>2676</id>
      <parentid>2675</parentid>
      <timestamp>2013-05-21T20:10:56Z</timestamp>
      <contributor>
        <username>Mstefan</username>
        <id>25</id>
      </contributor>
      <comment>/* Rule-based model specification */</comment>
      <sha1>2flkjyk54zd7flvbagk5i75774n6n13</sha1>
      <text xml:space="preserve" bytes="9463">{{author
| first1=Melanie I 
| last1=Stefan 
| department1=Division of Biology and Biological Engineering 
| institution1=California Institute of Technology 
| address1=Pasadena, USA 
| username1=User:Mstefan 
| first2=Thomas M 
| last2=Bartol
| institution2=Salk Institute for Biological Studies 
| address2=La Jolla, USA
| first3=Terrence J 
| last3= Sejnowski
| institution3=Salk Institute for Biological Studies
| address3=La Jolla, USA
| first4=Mary B
| last4=Kennedy
| department4=Division of Biology and Biological Engineering
| institution4=California Institute of Technology
| address4=Pasadena, USA
}}


Biological signaling systems rely on proteins and complexes that can undergo a number of mutually compatible modifications and can therefore exist in a very large number of functionally different states. Modeling such multi-state systems poses two problems: The problem of how to describe and specify a multi-state system (the `specification problem') and the problem of how to track its progress over time using a computer (the `computation problem'). To solve the specification problem, modelers have in recent years moved away from explicit specification and towards formalisms that allow for implicit model specification, including the &amp;kappa;-calculus,&lt;ref name=Danos2004&gt; Danos V, Laneve C. (2004) Formal molecular biology. Theoretical Computer Science 325:69-110.&lt;/ref&gt; BioNetGen,&lt;ref name=Blinov2004&gt;{{cite pmid|15217809}}&lt;/ref&gt;&lt;ref name=Faeder2005&gt; Faeder JR, Blinov ML, Goldstein B, Hlavacek, WS. (2005) Rule-Based Modeling of Biochemical Networks. Complexity 10(4):22-41.&lt;/ref&gt;&lt;ref name=Hlavacek2006&gt;{{cite pmid|16849649}}&lt;/ref&gt;&lt;ref name=Faeder2009&gt;{{cite pmid|19399430}}&lt;/ref&gt; the Allosteric Network Compiler&lt;ref name=Ollivier2010&gt;{{cite pmid|21079669}}&lt;/ref&gt; and others.&lt;ref name=Lok2005&gt;{{cite pmid|16273053}}&lt;/ref&gt;&lt;ref name=Yang2010&gt;{{cite pmid|21073243}}&lt;/ref&gt; For solving the computation problem, agent-based approaches are much more efficient compared to population-based approaches such as ODE/PDE or the Gillespie stochastic simulation algorithm, and sometimes the only possible option given current computing technology. Agent-based simulators further fall into two categories: Non-spatial simulators such as StochSim,&lt;ref name=LeNovere2001c&gt;Le Nov&amp;egrave;re N, Shimizu TS. STOCHSIM: modelling of stochastic biomolecular processes. Bioinformatics 17(6):575-576&lt;/ref&gt; DYNSTOC,&lt;ref name=Colvin2009&gt;{{cite pmid|19213740}}&lt;/ref&gt; RuleMonkey,&lt;ref name=Yang2008&gt;{{cite pmid|18851068}}&lt;/ref&gt;&lt;ref name=Colvin2010&gt;{{cite pmid|20673321}}&lt;/ref&gt; and NFSim&lt;ref name=Sneddon2011&gt;{{cite pmid|21186362}}&lt;/ref&gt; and spatial simulators, including Meredys&lt;ref name=Tolle2010a&gt;{{cite pmid|20233406}}&lt;/ref&gt; and MCell.&lt;ref name=Stiles1996&gt;{{cite pmid|8650164}}&lt;/ref&gt;&lt;ref name=Stiles2001&gt;Stiles JR, Bartol TM (2001). Computational Neuroscience: Realistic Modeling for Experimentalists. In: De Schutter, E (ed). Computational Neuroscience: Realistic Modeling for Experimentalists.  CRC Press, Boca Raton.&lt;/ref&gt;&lt;ref name=Kerr2008&gt;{{cite pmid|20151023}}&lt;/ref&gt; Modelers can thus choose from a variety of tools, depending on the problem. Development of faster and more powerful methods is ongoing, promising the ability to simulate ever more complex signaling processes in the future.

== Introduction ==

===Multi-state proteins in signal transduction===

In living cells, signals are processed by networks of proteins that can act as complex computational devices (reviewed in &lt;ref name=Bray1995&gt;{{cite pmid|7630396}}&lt;/ref&gt;). Such processes rely on the ability of single proteins to exist in a variety of functionally different states achieved through, for instance, post-translational modifications, ligand binding, conformational change, complex formation etc. (reviewed in &lt;ref name=Bray1995/&gt;&lt;ref name=Endy2001&gt;{{cite pmid|11201753}}&lt;/ref&gt;&lt;ref name=Bray2003&gt;{{cite pmid|12595679}}&lt;/ref&gt;&lt;ref name=Hlavacek2003&gt;{{cite pmid|14708119}}&lt;/ref&gt;).

In addition, several types of modifications can co-exist, exerting a combined influence on a protein at any given time. Thus a protein or protein complex can often exist in a very large number of functionally distinct states. The number of states scales exponentially with the number of possible modifications, a phenomenon known as `combinatorial explosion' (reviewed in &lt;ref name=Hlavacek2003/&gt;). This is of concern for computational biologists who model or simulate such proteins, because it raises questions about how such large numbers of states can be represented and simulated.

===Examples of combinatorial explosion===

Biological signaling networks rely on a wide array of interactions, post-translational modifications and conformational changes. In addition, it is common for a protein to be composed of several - identical or nonidentical - subunits, and for several proteins to assemble in complexes.

For instance, it has been estimated that the yeast scaffold protein Ste5 can be a part of 25666 unique protein complexes (reviewed in &lt;ref name=Endy2001/&gt;). In E. coli, chemotaxis receptors of four different kinds interact in groups of three, and each individual receptor can exist in at least two possible conformations and has up to eight methylation sites,&lt;ref name=Bray2003 /&gt; resulting in billions of potential states. A model of EGF receptor coupling to a MAP kinase cascade presented by Danos and colleagues&lt;ref name=Danos2007&gt;Danos V, Feret J, Fontana W, Harmer R, Krivine J (2007). Rule-Based Modelling of Cellular Signalling. Proceedings of the Eighteenth International Conference on Concurrency Theory, CONCUR 2007, Lisbon, Portugal &lt;/ref&gt; accounts for &lt;math&gt;\sim 10^{23}&lt;/math&gt; distinct molecular species, yet the authors note several points at which the model could be further extended. Each subunit of the protein kinase CaMKII can exist in two distinct conformation and features various phosphorylation and ligand binding sites. A recent model&lt;ref name=Stefan2012&gt;{{cite pmid|22279535}}&lt;/ref&gt; incorporated conformational state, two phosphorylation sites and two calcium binding modes, for a total of around one billion possible states per hexameric ring.

===Specification vs computation===

The combinatorial complexity of signaling systems involving multi-state proteins poses two kinds of problems. First, how can such a system be specified, i.e. how can a modeler specify all complexes, all changes those complexes undergo and all parameters and conditions governing those changes in a robust and efficient way? We call this problem the &quot;specification problem&quot;. The second problem concerns computation: Once specified, is a combinatorially complex model computationally tractable, given the large number of states and the even larger number of possible transitions between states? Can the model be stored electronically? And can it be evaluated in reasonable computing time? We call this problem the &quot;computation problem&quot;. Among the approaches that have been proposed to tackle combinatorial complexity in multi-state modeling, some solve the specification problem, while others solve both the specification problem and the computation problem. Whether the computation problem can be solved or not depends on the level of analysis (populations or individual agents).

==The specification problem==

===Explicit specification===

The most na&amp;iuml;ve way of specifying a protein in a biological model is to specify each of its states explicitly and use each of them as a molecular species in some simulation framework. For instance, if a protein can be ligand-bound or not, exist in two conformational states (e.g. open or closed) and be located in two possible subcellular areas (e.g. cytosolic or membrane-bound), then the eight possible resulting states can be explicitly enumerated as

*bound, open, cytosol            
*bound, open, membrane           
*bound, closed, cytosol          
*bound, closed, membrane         
*unbound, open, cytosol          
*unbound, open, membrane         
*unbound, closed, cytosol        
*unbound, closed, membrane       

For protein complexes that can adopt multiple states, this procedure quickly becomes tedious, if not impossible. Enumerating all possible states is a lengthy and potentially error-prone process. Moreover, the addition of an additional modification or feature to the model of the protein complex under investigation will double the number of possible states (if the modification is binary), and more than double the number of reactions that need to be specified.

==Rule-based model specification==

It is clear that an explicit description, which lists all possible molecular species (including all their possible states), all possible reactions these species can undergo, and all parameters governing these reactions, very quickly becomes unwieldy, if not impossible, as the complexity of the biological system in question increases. Modelers have therefore looked for implicit, rather than explicit ways of specifying a biological signaling system. An implicit description groups reactions and parameters that apply to many types of molecular species together into one reaction template, and might add a set of conditions that govern reaction parameters. Only properties of the protein that matter to a given reaction (either affecting the reaction or being affected by it) are explicitly mentioned, and all other properties are ignored in the specification of the reaction.

---

== References ==
 &lt;references /&gt;</text>
    </revision>
    <revision>
      <id>2677</id>
      <parentid>2676</parentid>
      <timestamp>2013-05-21T20:12:58Z</timestamp>
      <contributor>
        <username>Mstefan</username>
        <id>25</id>
      </contributor>
      <comment>/* Rule-based model specification */</comment>
      <sha1>m6budqe65kgl278nyrafyj8adw076cf</sha1>
      <text xml:space="preserve" bytes="10006">{{author
| first1=Melanie I 
| last1=Stefan 
| department1=Division of Biology and Biological Engineering 
| institution1=California Institute of Technology 
| address1=Pasadena, USA 
| username1=User:Mstefan 
| first2=Thomas M 
| last2=Bartol
| institution2=Salk Institute for Biological Studies 
| address2=La Jolla, USA
| first3=Terrence J 
| last3= Sejnowski
| institution3=Salk Institute for Biological Studies
| address3=La Jolla, USA
| first4=Mary B
| last4=Kennedy
| department4=Division of Biology and Biological Engineering
| institution4=California Institute of Technology
| address4=Pasadena, USA
}}


Biological signaling systems rely on proteins and complexes that can undergo a number of mutually compatible modifications and can therefore exist in a very large number of functionally different states. Modeling such multi-state systems poses two problems: The problem of how to describe and specify a multi-state system (the `specification problem') and the problem of how to track its progress over time using a computer (the `computation problem'). To solve the specification problem, modelers have in recent years moved away from explicit specification and towards formalisms that allow for implicit model specification, including the &amp;kappa;-calculus,&lt;ref name=Danos2004&gt; Danos V, Laneve C. (2004) Formal molecular biology. Theoretical Computer Science 325:69-110.&lt;/ref&gt; BioNetGen,&lt;ref name=Blinov2004&gt;{{cite pmid|15217809}}&lt;/ref&gt;&lt;ref name=Faeder2005&gt; Faeder JR, Blinov ML, Goldstein B, Hlavacek, WS. (2005) Rule-Based Modeling of Biochemical Networks. Complexity 10(4):22-41.&lt;/ref&gt;&lt;ref name=Hlavacek2006&gt;{{cite pmid|16849649}}&lt;/ref&gt;&lt;ref name=Faeder2009&gt;{{cite pmid|19399430}}&lt;/ref&gt; the Allosteric Network Compiler&lt;ref name=Ollivier2010&gt;{{cite pmid|21079669}}&lt;/ref&gt; and others.&lt;ref name=Lok2005&gt;{{cite pmid|16273053}}&lt;/ref&gt;&lt;ref name=Yang2010&gt;{{cite pmid|21073243}}&lt;/ref&gt; For solving the computation problem, agent-based approaches are much more efficient compared to population-based approaches such as ODE/PDE or the Gillespie stochastic simulation algorithm, and sometimes the only possible option given current computing technology. Agent-based simulators further fall into two categories: Non-spatial simulators such as StochSim,&lt;ref name=LeNovere2001c&gt;Le Nov&amp;egrave;re N, Shimizu TS. STOCHSIM: modelling of stochastic biomolecular processes. Bioinformatics 17(6):575-576&lt;/ref&gt; DYNSTOC,&lt;ref name=Colvin2009&gt;{{cite pmid|19213740}}&lt;/ref&gt; RuleMonkey,&lt;ref name=Yang2008&gt;{{cite pmid|18851068}}&lt;/ref&gt;&lt;ref name=Colvin2010&gt;{{cite pmid|20673321}}&lt;/ref&gt; and NFSim&lt;ref name=Sneddon2011&gt;{{cite pmid|21186362}}&lt;/ref&gt; and spatial simulators, including Meredys&lt;ref name=Tolle2010a&gt;{{cite pmid|20233406}}&lt;/ref&gt; and MCell.&lt;ref name=Stiles1996&gt;{{cite pmid|8650164}}&lt;/ref&gt;&lt;ref name=Stiles2001&gt;Stiles JR, Bartol TM (2001). Computational Neuroscience: Realistic Modeling for Experimentalists. In: De Schutter, E (ed). Computational Neuroscience: Realistic Modeling for Experimentalists.  CRC Press, Boca Raton.&lt;/ref&gt;&lt;ref name=Kerr2008&gt;{{cite pmid|20151023}}&lt;/ref&gt; Modelers can thus choose from a variety of tools, depending on the problem. Development of faster and more powerful methods is ongoing, promising the ability to simulate ever more complex signaling processes in the future.

== Introduction ==

===Multi-state proteins in signal transduction===

In living cells, signals are processed by networks of proteins that can act as complex computational devices (reviewed in &lt;ref name=Bray1995&gt;{{cite pmid|7630396}}&lt;/ref&gt;). Such processes rely on the ability of single proteins to exist in a variety of functionally different states achieved through, for instance, post-translational modifications, ligand binding, conformational change, complex formation etc. (reviewed in &lt;ref name=Bray1995/&gt;&lt;ref name=Endy2001&gt;{{cite pmid|11201753}}&lt;/ref&gt;&lt;ref name=Bray2003&gt;{{cite pmid|12595679}}&lt;/ref&gt;&lt;ref name=Hlavacek2003&gt;{{cite pmid|14708119}}&lt;/ref&gt;).

In addition, several types of modifications can co-exist, exerting a combined influence on a protein at any given time. Thus a protein or protein complex can often exist in a very large number of functionally distinct states. The number of states scales exponentially with the number of possible modifications, a phenomenon known as `combinatorial explosion' (reviewed in &lt;ref name=Hlavacek2003/&gt;). This is of concern for computational biologists who model or simulate such proteins, because it raises questions about how such large numbers of states can be represented and simulated.

===Examples of combinatorial explosion===

Biological signaling networks rely on a wide array of interactions, post-translational modifications and conformational changes. In addition, it is common for a protein to be composed of several - identical or nonidentical - subunits, and for several proteins to assemble in complexes.

For instance, it has been estimated that the yeast scaffold protein Ste5 can be a part of 25666 unique protein complexes (reviewed in &lt;ref name=Endy2001/&gt;). In E. coli, chemotaxis receptors of four different kinds interact in groups of three, and each individual receptor can exist in at least two possible conformations and has up to eight methylation sites,&lt;ref name=Bray2003 /&gt; resulting in billions of potential states. A model of EGF receptor coupling to a MAP kinase cascade presented by Danos and colleagues&lt;ref name=Danos2007&gt;Danos V, Feret J, Fontana W, Harmer R, Krivine J (2007). Rule-Based Modelling of Cellular Signalling. Proceedings of the Eighteenth International Conference on Concurrency Theory, CONCUR 2007, Lisbon, Portugal &lt;/ref&gt; accounts for &lt;math&gt;\sim 10^{23}&lt;/math&gt; distinct molecular species, yet the authors note several points at which the model could be further extended. Each subunit of the protein kinase CaMKII can exist in two distinct conformation and features various phosphorylation and ligand binding sites. A recent model&lt;ref name=Stefan2012&gt;{{cite pmid|22279535}}&lt;/ref&gt; incorporated conformational state, two phosphorylation sites and two calcium binding modes, for a total of around one billion possible states per hexameric ring.

===Specification vs computation===

The combinatorial complexity of signaling systems involving multi-state proteins poses two kinds of problems. First, how can such a system be specified, i.e. how can a modeler specify all complexes, all changes those complexes undergo and all parameters and conditions governing those changes in a robust and efficient way? We call this problem the &quot;specification problem&quot;. The second problem concerns computation: Once specified, is a combinatorially complex model computationally tractable, given the large number of states and the even larger number of possible transitions between states? Can the model be stored electronically? And can it be evaluated in reasonable computing time? We call this problem the &quot;computation problem&quot;. Among the approaches that have been proposed to tackle combinatorial complexity in multi-state modeling, some solve the specification problem, while others solve both the specification problem and the computation problem. Whether the computation problem can be solved or not depends on the level of analysis (populations or individual agents).

==The specification problem==

===Explicit specification===

The most na&amp;iuml;ve way of specifying a protein in a biological model is to specify each of its states explicitly and use each of them as a molecular species in some simulation framework. For instance, if a protein can be ligand-bound or not, exist in two conformational states (e.g. open or closed) and be located in two possible subcellular areas (e.g. cytosolic or membrane-bound), then the eight possible resulting states can be explicitly enumerated as

*bound, open, cytosol            
*bound, open, membrane           
*bound, closed, cytosol          
*bound, closed, membrane         
*unbound, open, cytosol          
*unbound, open, membrane         
*unbound, closed, cytosol        
*unbound, closed, membrane       

For protein complexes that can adopt multiple states, this procedure quickly becomes tedious, if not impossible. Enumerating all possible states is a lengthy and potentially error-prone process. Moreover, the addition of an additional modification or feature to the model of the protein complex under investigation will double the number of possible states (if the modification is binary), and more than double the number of reactions that need to be specified.

==Rule-based model specification==

It is clear that an explicit description, which lists all possible molecular species (including all their possible states), all possible reactions these species can undergo, and all parameters governing these reactions, very quickly becomes unwieldy, if not impossible, as the complexity of the biological system in question increases. Modelers have therefore looked for implicit, rather than explicit ways of specifying a biological signaling system. An implicit description groups reactions and parameters that apply to many types of molecular species together into one reaction template, and might add a set of conditions that govern reaction parameters. Only properties of the protein that matter to a given reaction (either affecting the reaction or being affected by it) are explicitly mentioned, and all other properties are ignored in the specification of the reaction.

For instance, the rate of ligand dissociation from a protein might depend on the conformational state of the protein, but not on its subcellular localization. An implicit description would therefore list two dissociation processes (with different rates, depending on conformational state), but would ignore attributes referring to subcellular localization, because they do not affect the rate of ligand dissociation, nor are they affected by it. This specification rule has been summarized as &quot;Don't care, don't write&quot;.&lt;ref name=Danos2007/&gt; 

---

== References ==
 &lt;references /&gt;</text>
    </revision>
    <revision>
      <id>2678</id>
      <parentid>2677</parentid>
      <timestamp>2013-05-21T20:14:50Z</timestamp>
      <contributor>
        <username>Mstefan</username>
        <id>25</id>
      </contributor>
      <comment>/* Rule-based model specification */</comment>
      <sha1>te1aq7u7ft7qgi36iempkheb0bpj1xn</sha1>
      <text xml:space="preserve" bytes="10904">{{author
| first1=Melanie I 
| last1=Stefan 
| department1=Division of Biology and Biological Engineering 
| institution1=California Institute of Technology 
| address1=Pasadena, USA 
| username1=User:Mstefan 
| first2=Thomas M 
| last2=Bartol
| institution2=Salk Institute for Biological Studies 
| address2=La Jolla, USA
| first3=Terrence J 
| last3= Sejnowski
| institution3=Salk Institute for Biological Studies
| address3=La Jolla, USA
| first4=Mary B
| last4=Kennedy
| department4=Division of Biology and Biological Engineering
| institution4=California Institute of Technology
| address4=Pasadena, USA
}}


Biological signaling systems rely on proteins and complexes that can undergo a number of mutually compatible modifications and can therefore exist in a very large number of functionally different states. Modeling such multi-state systems poses two problems: The problem of how to describe and specify a multi-state system (the `specification problem') and the problem of how to track its progress over time using a computer (the `computation problem'). To solve the specification problem, modelers have in recent years moved away from explicit specification and towards formalisms that allow for implicit model specification, including the &amp;kappa;-calculus,&lt;ref name=Danos2004&gt; Danos V, Laneve C. (2004) Formal molecular biology. Theoretical Computer Science 325:69-110.&lt;/ref&gt; BioNetGen,&lt;ref name=Blinov2004&gt;{{cite pmid|15217809}}&lt;/ref&gt;&lt;ref name=Faeder2005&gt; Faeder JR, Blinov ML, Goldstein B, Hlavacek, WS. (2005) Rule-Based Modeling of Biochemical Networks. Complexity 10(4):22-41.&lt;/ref&gt;&lt;ref name=Hlavacek2006&gt;{{cite pmid|16849649}}&lt;/ref&gt;&lt;ref name=Faeder2009&gt;{{cite pmid|19399430}}&lt;/ref&gt; the Allosteric Network Compiler&lt;ref name=Ollivier2010&gt;{{cite pmid|21079669}}&lt;/ref&gt; and others.&lt;ref name=Lok2005&gt;{{cite pmid|16273053}}&lt;/ref&gt;&lt;ref name=Yang2010&gt;{{cite pmid|21073243}}&lt;/ref&gt; For solving the computation problem, agent-based approaches are much more efficient compared to population-based approaches such as ODE/PDE or the Gillespie stochastic simulation algorithm, and sometimes the only possible option given current computing technology. Agent-based simulators further fall into two categories: Non-spatial simulators such as StochSim,&lt;ref name=LeNovere2001c&gt;Le Nov&amp;egrave;re N, Shimizu TS. STOCHSIM: modelling of stochastic biomolecular processes. Bioinformatics 17(6):575-576&lt;/ref&gt; DYNSTOC,&lt;ref name=Colvin2009&gt;{{cite pmid|19213740}}&lt;/ref&gt; RuleMonkey,&lt;ref name=Yang2008&gt;{{cite pmid|18851068}}&lt;/ref&gt;&lt;ref name=Colvin2010&gt;{{cite pmid|20673321}}&lt;/ref&gt; and NFSim&lt;ref name=Sneddon2011&gt;{{cite pmid|21186362}}&lt;/ref&gt; and spatial simulators, including Meredys&lt;ref name=Tolle2010a&gt;{{cite pmid|20233406}}&lt;/ref&gt; and MCell.&lt;ref name=Stiles1996&gt;{{cite pmid|8650164}}&lt;/ref&gt;&lt;ref name=Stiles2001&gt;Stiles JR, Bartol TM (2001). Computational Neuroscience: Realistic Modeling for Experimentalists. In: De Schutter, E (ed). Computational Neuroscience: Realistic Modeling for Experimentalists.  CRC Press, Boca Raton.&lt;/ref&gt;&lt;ref name=Kerr2008&gt;{{cite pmid|20151023}}&lt;/ref&gt; Modelers can thus choose from a variety of tools, depending on the problem. Development of faster and more powerful methods is ongoing, promising the ability to simulate ever more complex signaling processes in the future.

== Introduction ==

===Multi-state proteins in signal transduction===

In living cells, signals are processed by networks of proteins that can act as complex computational devices (reviewed in &lt;ref name=Bray1995&gt;{{cite pmid|7630396}}&lt;/ref&gt;). Such processes rely on the ability of single proteins to exist in a variety of functionally different states achieved through, for instance, post-translational modifications, ligand binding, conformational change, complex formation etc. (reviewed in &lt;ref name=Bray1995/&gt;&lt;ref name=Endy2001&gt;{{cite pmid|11201753}}&lt;/ref&gt;&lt;ref name=Bray2003&gt;{{cite pmid|12595679}}&lt;/ref&gt;&lt;ref name=Hlavacek2003&gt;{{cite pmid|14708119}}&lt;/ref&gt;).

In addition, several types of modifications can co-exist, exerting a combined influence on a protein at any given time. Thus a protein or protein complex can often exist in a very large number of functionally distinct states. The number of states scales exponentially with the number of possible modifications, a phenomenon known as `combinatorial explosion' (reviewed in &lt;ref name=Hlavacek2003/&gt;). This is of concern for computational biologists who model or simulate such proteins, because it raises questions about how such large numbers of states can be represented and simulated.

===Examples of combinatorial explosion===

Biological signaling networks rely on a wide array of interactions, post-translational modifications and conformational changes. In addition, it is common for a protein to be composed of several - identical or nonidentical - subunits, and for several proteins to assemble in complexes.

For instance, it has been estimated that the yeast scaffold protein Ste5 can be a part of 25666 unique protein complexes (reviewed in &lt;ref name=Endy2001/&gt;). In E. coli, chemotaxis receptors of four different kinds interact in groups of three, and each individual receptor can exist in at least two possible conformations and has up to eight methylation sites,&lt;ref name=Bray2003 /&gt; resulting in billions of potential states. A model of EGF receptor coupling to a MAP kinase cascade presented by Danos and colleagues&lt;ref name=Danos2007&gt;Danos V, Feret J, Fontana W, Harmer R, Krivine J (2007). Rule-Based Modelling of Cellular Signalling. Proceedings of the Eighteenth International Conference on Concurrency Theory, CONCUR 2007, Lisbon, Portugal &lt;/ref&gt; accounts for &lt;math&gt;\sim 10^{23}&lt;/math&gt; distinct molecular species, yet the authors note several points at which the model could be further extended. Each subunit of the protein kinase CaMKII can exist in two distinct conformation and features various phosphorylation and ligand binding sites. A recent model&lt;ref name=Stefan2012&gt;{{cite pmid|22279535}}&lt;/ref&gt; incorporated conformational state, two phosphorylation sites and two calcium binding modes, for a total of around one billion possible states per hexameric ring.

===Specification vs computation===

The combinatorial complexity of signaling systems involving multi-state proteins poses two kinds of problems. First, how can such a system be specified, i.e. how can a modeler specify all complexes, all changes those complexes undergo and all parameters and conditions governing those changes in a robust and efficient way? We call this problem the &quot;specification problem&quot;. The second problem concerns computation: Once specified, is a combinatorially complex model computationally tractable, given the large number of states and the even larger number of possible transitions between states? Can the model be stored electronically? And can it be evaluated in reasonable computing time? We call this problem the &quot;computation problem&quot;. Among the approaches that have been proposed to tackle combinatorial complexity in multi-state modeling, some solve the specification problem, while others solve both the specification problem and the computation problem. Whether the computation problem can be solved or not depends on the level of analysis (populations or individual agents).

==The specification problem==

===Explicit specification===

The most na&amp;iuml;ve way of specifying a protein in a biological model is to specify each of its states explicitly and use each of them as a molecular species in some simulation framework. For instance, if a protein can be ligand-bound or not, exist in two conformational states (e.g. open or closed) and be located in two possible subcellular areas (e.g. cytosolic or membrane-bound), then the eight possible resulting states can be explicitly enumerated as

*bound, open, cytosol            
*bound, open, membrane           
*bound, closed, cytosol          
*bound, closed, membrane         
*unbound, open, cytosol          
*unbound, open, membrane         
*unbound, closed, cytosol        
*unbound, closed, membrane       

For protein complexes that can adopt multiple states, this procedure quickly becomes tedious, if not impossible. Enumerating all possible states is a lengthy and potentially error-prone process. Moreover, the addition of an additional modification or feature to the model of the protein complex under investigation will double the number of possible states (if the modification is binary), and more than double the number of reactions that need to be specified.

==Rule-based model specification==

It is clear that an explicit description, which lists all possible molecular species (including all their possible states), all possible reactions these species can undergo, and all parameters governing these reactions, very quickly becomes unwieldy, if not impossible, as the complexity of the biological system in question increases. Modelers have therefore looked for implicit, rather than explicit ways of specifying a biological signaling system. An implicit description groups reactions and parameters that apply to many types of molecular species together into one reaction template, and might add a set of conditions that govern reaction parameters. Only properties of the protein that matter to a given reaction (either affecting the reaction or being affected by it) are explicitly mentioned, and all other properties are ignored in the specification of the reaction.

For instance, the rate of ligand dissociation from a protein might depend on the conformational state of the protein, but not on its subcellular localization. An implicit description would therefore list two dissociation processes (with different rates, depending on conformational state), but would ignore attributes referring to subcellular localization, because they do not affect the rate of ligand dissociation, nor are they affected by it. This specification rule has been summarized as &quot;Don't care, don't write&quot;.&lt;ref name=Danos2007/&gt; 


Since it is not written in terms of reactions, but in terms of more general &quot;reaction rules&quot; encompassing sets of reactions, this kind of specification is often called &quot;rule-based&quot;.&lt;ref name=Hlavacek2006/&gt;

---
 As an analogy, if we were to describe a machine, an explicit description would specify all the parts of the machine, and how all the parts are connected together, while a rule-based description would specify an algorithm which could generate and build the machine. In computer science, similar concepts were developed in the late 1970s, when the introduction of structured design methodology \cite{Mead1980} and silicon compilers \cite{Johannsen1979} allowed for automated assembly of large silicon chips from a simple set of instructions, thus laying the foundation for Very-large-scale integration (VLSI) \cite{Mead1980}, and modern microprocessors with more than 1 billion transistors.

== References ==
 &lt;references /&gt;</text>
    </revision>
    <revision>
      <id>2679</id>
      <parentid>2678</parentid>
      <timestamp>2013-05-21T20:23:02Z</timestamp>
      <contributor>
        <username>Mstefan</username>
        <id>25</id>
      </contributor>
      <comment>/* Rule-based model specification */</comment>
      <sha1>o4l589gf87j3vmfnra09tw2spwusjy4</sha1>
      <text xml:space="preserve" bytes="11084">{{author
| first1=Melanie I 
| last1=Stefan 
| department1=Division of Biology and Biological Engineering 
| institution1=California Institute of Technology 
| address1=Pasadena, USA 
| username1=User:Mstefan 
| first2=Thomas M 
| last2=Bartol
| institution2=Salk Institute for Biological Studies 
| address2=La Jolla, USA
| first3=Terrence J 
| last3= Sejnowski
| institution3=Salk Institute for Biological Studies
| address3=La Jolla, USA
| first4=Mary B
| last4=Kennedy
| department4=Division of Biology and Biological Engineering
| institution4=California Institute of Technology
| address4=Pasadena, USA
}}


Biological signaling systems rely on proteins and complexes that can undergo a number of mutually compatible modifications and can therefore exist in a very large number of functionally different states. Modeling such multi-state systems poses two problems: The problem of how to describe and specify a multi-state system (the `specification problem') and the problem of how to track its progress over time using a computer (the `computation problem'). To solve the specification problem, modelers have in recent years moved away from explicit specification and towards formalisms that allow for implicit model specification, including the &amp;kappa;-calculus,&lt;ref name=Danos2004&gt; Danos V, Laneve C. (2004) Formal molecular biology. Theoretical Computer Science 325:69-110.&lt;/ref&gt; BioNetGen,&lt;ref name=Blinov2004&gt;{{cite pmid|15217809}}&lt;/ref&gt;&lt;ref name=Faeder2005&gt; Faeder JR, Blinov ML, Goldstein B, Hlavacek, WS. (2005) Rule-Based Modeling of Biochemical Networks. Complexity 10(4):22-41.&lt;/ref&gt;&lt;ref name=Hlavacek2006&gt;{{cite pmid|16849649}}&lt;/ref&gt;&lt;ref name=Faeder2009&gt;{{cite pmid|19399430}}&lt;/ref&gt; the Allosteric Network Compiler&lt;ref name=Ollivier2010&gt;{{cite pmid|21079669}}&lt;/ref&gt; and others.&lt;ref name=Lok2005&gt;{{cite pmid|16273053}}&lt;/ref&gt;&lt;ref name=Yang2010&gt;{{cite pmid|21073243}}&lt;/ref&gt; For solving the computation problem, agent-based approaches are much more efficient compared to population-based approaches such as ODE/PDE or the Gillespie stochastic simulation algorithm, and sometimes the only possible option given current computing technology. Agent-based simulators further fall into two categories: Non-spatial simulators such as StochSim,&lt;ref name=LeNovere2001c&gt;Le Nov&amp;egrave;re N, Shimizu TS. STOCHSIM: modelling of stochastic biomolecular processes. Bioinformatics 17(6):575-576&lt;/ref&gt; DYNSTOC,&lt;ref name=Colvin2009&gt;{{cite pmid|19213740}}&lt;/ref&gt; RuleMonkey,&lt;ref name=Yang2008&gt;{{cite pmid|18851068}}&lt;/ref&gt;&lt;ref name=Colvin2010&gt;{{cite pmid|20673321}}&lt;/ref&gt; and NFSim&lt;ref name=Sneddon2011&gt;{{cite pmid|21186362}}&lt;/ref&gt; and spatial simulators, including Meredys&lt;ref name=Tolle2010a&gt;{{cite pmid|20233406}}&lt;/ref&gt; and MCell.&lt;ref name=Stiles1996&gt;{{cite pmid|8650164}}&lt;/ref&gt;&lt;ref name=Stiles2001&gt;Stiles JR, Bartol TM (2001). Computational Neuroscience: Realistic Modeling for Experimentalists. In: De Schutter, E (ed). Computational Neuroscience: Realistic Modeling for Experimentalists.  CRC Press, Boca Raton.&lt;/ref&gt;&lt;ref name=Kerr2008&gt;{{cite pmid|20151023}}&lt;/ref&gt; Modelers can thus choose from a variety of tools, depending on the problem. Development of faster and more powerful methods is ongoing, promising the ability to simulate ever more complex signaling processes in the future.

== Introduction ==

===Multi-state proteins in signal transduction===

In living cells, signals are processed by networks of proteins that can act as complex computational devices (reviewed in &lt;ref name=Bray1995&gt;{{cite pmid|7630396}}&lt;/ref&gt;). Such processes rely on the ability of single proteins to exist in a variety of functionally different states achieved through, for instance, post-translational modifications, ligand binding, conformational change, complex formation etc. (reviewed in &lt;ref name=Bray1995/&gt;&lt;ref name=Endy2001&gt;{{cite pmid|11201753}}&lt;/ref&gt;&lt;ref name=Bray2003&gt;{{cite pmid|12595679}}&lt;/ref&gt;&lt;ref name=Hlavacek2003&gt;{{cite pmid|14708119}}&lt;/ref&gt;).

In addition, several types of modifications can co-exist, exerting a combined influence on a protein at any given time. Thus a protein or protein complex can often exist in a very large number of functionally distinct states. The number of states scales exponentially with the number of possible modifications, a phenomenon known as `combinatorial explosion' (reviewed in &lt;ref name=Hlavacek2003/&gt;). This is of concern for computational biologists who model or simulate such proteins, because it raises questions about how such large numbers of states can be represented and simulated.

===Examples of combinatorial explosion===

Biological signaling networks rely on a wide array of interactions, post-translational modifications and conformational changes. In addition, it is common for a protein to be composed of several - identical or nonidentical - subunits, and for several proteins to assemble in complexes.

For instance, it has been estimated that the yeast scaffold protein Ste5 can be a part of 25666 unique protein complexes (reviewed in &lt;ref name=Endy2001/&gt;). In E. coli, chemotaxis receptors of four different kinds interact in groups of three, and each individual receptor can exist in at least two possible conformations and has up to eight methylation sites,&lt;ref name=Bray2003 /&gt; resulting in billions of potential states. A model of EGF receptor coupling to a MAP kinase cascade presented by Danos and colleagues&lt;ref name=Danos2007&gt;Danos V, Feret J, Fontana W, Harmer R, Krivine J (2007). Rule-Based Modelling of Cellular Signalling. Proceedings of the Eighteenth International Conference on Concurrency Theory, CONCUR 2007, Lisbon, Portugal &lt;/ref&gt; accounts for &lt;math&gt;\sim 10^{23}&lt;/math&gt; distinct molecular species, yet the authors note several points at which the model could be further extended. Each subunit of the protein kinase CaMKII can exist in two distinct conformation and features various phosphorylation and ligand binding sites. A recent model&lt;ref name=Stefan2012&gt;{{cite pmid|22279535}}&lt;/ref&gt; incorporated conformational state, two phosphorylation sites and two calcium binding modes, for a total of around one billion possible states per hexameric ring.

===Specification vs computation===

The combinatorial complexity of signaling systems involving multi-state proteins poses two kinds of problems. First, how can such a system be specified, i.e. how can a modeler specify all complexes, all changes those complexes undergo and all parameters and conditions governing those changes in a robust and efficient way? We call this problem the &quot;specification problem&quot;. The second problem concerns computation: Once specified, is a combinatorially complex model computationally tractable, given the large number of states and the even larger number of possible transitions between states? Can the model be stored electronically? And can it be evaluated in reasonable computing time? We call this problem the &quot;computation problem&quot;. Among the approaches that have been proposed to tackle combinatorial complexity in multi-state modeling, some solve the specification problem, while others solve both the specification problem and the computation problem. Whether the computation problem can be solved or not depends on the level of analysis (populations or individual agents).

==The specification problem==

===Explicit specification===

The most na&amp;iuml;ve way of specifying a protein in a biological model is to specify each of its states explicitly and use each of them as a molecular species in some simulation framework. For instance, if a protein can be ligand-bound or not, exist in two conformational states (e.g. open or closed) and be located in two possible subcellular areas (e.g. cytosolic or membrane-bound), then the eight possible resulting states can be explicitly enumerated as

*bound, open, cytosol            
*bound, open, membrane           
*bound, closed, cytosol          
*bound, closed, membrane         
*unbound, open, cytosol          
*unbound, open, membrane         
*unbound, closed, cytosol        
*unbound, closed, membrane       

For protein complexes that can adopt multiple states, this procedure quickly becomes tedious, if not impossible. Enumerating all possible states is a lengthy and potentially error-prone process. Moreover, the addition of an additional modification or feature to the model of the protein complex under investigation will double the number of possible states (if the modification is binary), and more than double the number of reactions that need to be specified.

==Rule-based model specification==

It is clear that an explicit description, which lists all possible molecular species (including all their possible states), all possible reactions these species can undergo, and all parameters governing these reactions, very quickly becomes unwieldy, if not impossible, as the complexity of the biological system in question increases. Modelers have therefore looked for implicit, rather than explicit ways of specifying a biological signaling system. An implicit description groups reactions and parameters that apply to many types of molecular species together into one reaction template, and might add a set of conditions that govern reaction parameters. Only properties of the protein that matter to a given reaction (either affecting the reaction or being affected by it) are explicitly mentioned, and all other properties are ignored in the specification of the reaction.

For instance, the rate of ligand dissociation from a protein might depend on the conformational state of the protein, but not on its subcellular localization. An implicit description would therefore list two dissociation processes (with different rates, depending on conformational state), but would ignore attributes referring to subcellular localization, because they do not affect the rate of ligand dissociation, nor are they affected by it. This specification rule has been summarized as &quot;Don't care, don't write&quot;.&lt;ref name=Danos2007/&gt; 


Since it is not written in terms of reactions, but in terms of more general &quot;reaction rules&quot; encompassing sets of reactions, this kind of specification is often called &quot;rule-based&quot;.&lt;ref name=Hlavacek2006/&gt; As an analogy, if we were to describe a machine, an explicit description would specify all the parts of the machine, and how all the parts are connected together, while a rule-based description would specify an algorithm which could generate and build the machine. In computer science, similar concepts were developed in the late 1970s, when the introduction of structured design methodology&lt;ref name=Mead1980&gt;Mead C, Conway L (1980)  Introduction to VLSI systems. Addison Wesley.&lt;/ref&gt; and silicon compilers&lt;ref name=Johannsen1979&gt;Johannsen D (1979) Bristle Blocks: A Silicon Compiler. 16th Design Automation Conference&lt;/ref&gt; allowed for automated assembly of large silicon chips from a simple set of instructions, thus laying the foundation for Very-large-scale integration (VLSI)&lt;ref name=Mead1980/&gt;, and modern microprocessors with more than 1 billion transistors.


---

== References ==
 &lt;references /&gt;</text>
    </revision>
    <revision>
      <id>2680</id>
      <parentid>2679</parentid>
      <timestamp>2013-05-21T20:23:54Z</timestamp>
      <contributor>
        <username>Mstefan</username>
        <id>25</id>
      </contributor>
      <comment>/* Rule-based model specification */</comment>
      <sha1>av251318ni4g5r6dlp74wsb6ukw33r1</sha1>
      <text xml:space="preserve" bytes="11083">{{author
| first1=Melanie I 
| last1=Stefan 
| department1=Division of Biology and Biological Engineering 
| institution1=California Institute of Technology 
| address1=Pasadena, USA 
| username1=User:Mstefan 
| first2=Thomas M 
| last2=Bartol
| institution2=Salk Institute for Biological Studies 
| address2=La Jolla, USA
| first3=Terrence J 
| last3= Sejnowski
| institution3=Salk Institute for Biological Studies
| address3=La Jolla, USA
| first4=Mary B
| last4=Kennedy
| department4=Division of Biology and Biological Engineering
| institution4=California Institute of Technology
| address4=Pasadena, USA
}}


Biological signaling systems rely on proteins and complexes that can undergo a number of mutually compatible modifications and can therefore exist in a very large number of functionally different states. Modeling such multi-state systems poses two problems: The problem of how to describe and specify a multi-state system (the `specification problem') and the problem of how to track its progress over time using a computer (the `computation problem'). To solve the specification problem, modelers have in recent years moved away from explicit specification and towards formalisms that allow for implicit model specification, including the &amp;kappa;-calculus,&lt;ref name=Danos2004&gt; Danos V, Laneve C. (2004) Formal molecular biology. Theoretical Computer Science 325:69-110.&lt;/ref&gt; BioNetGen,&lt;ref name=Blinov2004&gt;{{cite pmid|15217809}}&lt;/ref&gt;&lt;ref name=Faeder2005&gt; Faeder JR, Blinov ML, Goldstein B, Hlavacek, WS. (2005) Rule-Based Modeling of Biochemical Networks. Complexity 10(4):22-41.&lt;/ref&gt;&lt;ref name=Hlavacek2006&gt;{{cite pmid|16849649}}&lt;/ref&gt;&lt;ref name=Faeder2009&gt;{{cite pmid|19399430}}&lt;/ref&gt; the Allosteric Network Compiler&lt;ref name=Ollivier2010&gt;{{cite pmid|21079669}}&lt;/ref&gt; and others.&lt;ref name=Lok2005&gt;{{cite pmid|16273053}}&lt;/ref&gt;&lt;ref name=Yang2010&gt;{{cite pmid|21073243}}&lt;/ref&gt; For solving the computation problem, agent-based approaches are much more efficient compared to population-based approaches such as ODE/PDE or the Gillespie stochastic simulation algorithm, and sometimes the only possible option given current computing technology. Agent-based simulators further fall into two categories: Non-spatial simulators such as StochSim,&lt;ref name=LeNovere2001c&gt;Le Nov&amp;egrave;re N, Shimizu TS. STOCHSIM: modelling of stochastic biomolecular processes. Bioinformatics 17(6):575-576&lt;/ref&gt; DYNSTOC,&lt;ref name=Colvin2009&gt;{{cite pmid|19213740}}&lt;/ref&gt; RuleMonkey,&lt;ref name=Yang2008&gt;{{cite pmid|18851068}}&lt;/ref&gt;&lt;ref name=Colvin2010&gt;{{cite pmid|20673321}}&lt;/ref&gt; and NFSim&lt;ref name=Sneddon2011&gt;{{cite pmid|21186362}}&lt;/ref&gt; and spatial simulators, including Meredys&lt;ref name=Tolle2010a&gt;{{cite pmid|20233406}}&lt;/ref&gt; and MCell.&lt;ref name=Stiles1996&gt;{{cite pmid|8650164}}&lt;/ref&gt;&lt;ref name=Stiles2001&gt;Stiles JR, Bartol TM (2001). Computational Neuroscience: Realistic Modeling for Experimentalists. In: De Schutter, E (ed). Computational Neuroscience: Realistic Modeling for Experimentalists.  CRC Press, Boca Raton.&lt;/ref&gt;&lt;ref name=Kerr2008&gt;{{cite pmid|20151023}}&lt;/ref&gt; Modelers can thus choose from a variety of tools, depending on the problem. Development of faster and more powerful methods is ongoing, promising the ability to simulate ever more complex signaling processes in the future.

== Introduction ==

===Multi-state proteins in signal transduction===

In living cells, signals are processed by networks of proteins that can act as complex computational devices (reviewed in &lt;ref name=Bray1995&gt;{{cite pmid|7630396}}&lt;/ref&gt;). Such processes rely on the ability of single proteins to exist in a variety of functionally different states achieved through, for instance, post-translational modifications, ligand binding, conformational change, complex formation etc. (reviewed in &lt;ref name=Bray1995/&gt;&lt;ref name=Endy2001&gt;{{cite pmid|11201753}}&lt;/ref&gt;&lt;ref name=Bray2003&gt;{{cite pmid|12595679}}&lt;/ref&gt;&lt;ref name=Hlavacek2003&gt;{{cite pmid|14708119}}&lt;/ref&gt;).

In addition, several types of modifications can co-exist, exerting a combined influence on a protein at any given time. Thus a protein or protein complex can often exist in a very large number of functionally distinct states. The number of states scales exponentially with the number of possible modifications, a phenomenon known as `combinatorial explosion' (reviewed in &lt;ref name=Hlavacek2003/&gt;). This is of concern for computational biologists who model or simulate such proteins, because it raises questions about how such large numbers of states can be represented and simulated.

===Examples of combinatorial explosion===

Biological signaling networks rely on a wide array of interactions, post-translational modifications and conformational changes. In addition, it is common for a protein to be composed of several - identical or nonidentical - subunits, and for several proteins to assemble in complexes.

For instance, it has been estimated that the yeast scaffold protein Ste5 can be a part of 25666 unique protein complexes (reviewed in &lt;ref name=Endy2001/&gt;). In E. coli, chemotaxis receptors of four different kinds interact in groups of three, and each individual receptor can exist in at least two possible conformations and has up to eight methylation sites,&lt;ref name=Bray2003 /&gt; resulting in billions of potential states. A model of EGF receptor coupling to a MAP kinase cascade presented by Danos and colleagues&lt;ref name=Danos2007&gt;Danos V, Feret J, Fontana W, Harmer R, Krivine J (2007). Rule-Based Modelling of Cellular Signalling. Proceedings of the Eighteenth International Conference on Concurrency Theory, CONCUR 2007, Lisbon, Portugal &lt;/ref&gt; accounts for &lt;math&gt;\sim 10^{23}&lt;/math&gt; distinct molecular species, yet the authors note several points at which the model could be further extended. Each subunit of the protein kinase CaMKII can exist in two distinct conformation and features various phosphorylation and ligand binding sites. A recent model&lt;ref name=Stefan2012&gt;{{cite pmid|22279535}}&lt;/ref&gt; incorporated conformational state, two phosphorylation sites and two calcium binding modes, for a total of around one billion possible states per hexameric ring.

===Specification vs computation===

The combinatorial complexity of signaling systems involving multi-state proteins poses two kinds of problems. First, how can such a system be specified, i.e. how can a modeler specify all complexes, all changes those complexes undergo and all parameters and conditions governing those changes in a robust and efficient way? We call this problem the &quot;specification problem&quot;. The second problem concerns computation: Once specified, is a combinatorially complex model computationally tractable, given the large number of states and the even larger number of possible transitions between states? Can the model be stored electronically? And can it be evaluated in reasonable computing time? We call this problem the &quot;computation problem&quot;. Among the approaches that have been proposed to tackle combinatorial complexity in multi-state modeling, some solve the specification problem, while others solve both the specification problem and the computation problem. Whether the computation problem can be solved or not depends on the level of analysis (populations or individual agents).

==The specification problem==

===Explicit specification===

The most na&amp;iuml;ve way of specifying a protein in a biological model is to specify each of its states explicitly and use each of them as a molecular species in some simulation framework. For instance, if a protein can be ligand-bound or not, exist in two conformational states (e.g. open or closed) and be located in two possible subcellular areas (e.g. cytosolic or membrane-bound), then the eight possible resulting states can be explicitly enumerated as

*bound, open, cytosol            
*bound, open, membrane           
*bound, closed, cytosol          
*bound, closed, membrane         
*unbound, open, cytosol          
*unbound, open, membrane         
*unbound, closed, cytosol        
*unbound, closed, membrane       

For protein complexes that can adopt multiple states, this procedure quickly becomes tedious, if not impossible. Enumerating all possible states is a lengthy and potentially error-prone process. Moreover, the addition of an additional modification or feature to the model of the protein complex under investigation will double the number of possible states (if the modification is binary), and more than double the number of reactions that need to be specified.

==Rule-based model specification==

It is clear that an explicit description, which lists all possible molecular species (including all their possible states), all possible reactions these species can undergo, and all parameters governing these reactions, very quickly becomes unwieldy, if not impossible, as the complexity of the biological system in question increases. Modelers have therefore looked for implicit, rather than explicit ways of specifying a biological signaling system. An implicit description groups reactions and parameters that apply to many types of molecular species together into one reaction template, and might add a set of conditions that govern reaction parameters. Only properties of the protein that matter to a given reaction (either affecting the reaction or being affected by it) are explicitly mentioned, and all other properties are ignored in the specification of the reaction.

For instance, the rate of ligand dissociation from a protein might depend on the conformational state of the protein, but not on its subcellular localization. An implicit description would therefore list two dissociation processes (with different rates, depending on conformational state), but would ignore attributes referring to subcellular localization, because they do not affect the rate of ligand dissociation, nor are they affected by it. This specification rule has been summarized as &quot;Don't care, don't write&quot;.&lt;ref name=Danos2007/&gt; 


Since it is not written in terms of reactions, but in terms of more general &quot;reaction rules&quot; encompassing sets of reactions, this kind of specification is often called &quot;rule-based&quot;.&lt;ref name=Hlavacek2006/&gt; As an analogy, if we were to describe a machine, an explicit description would specify all the parts of the machine, and how all the parts are connected together, while a rule-based description would specify an algorithm which could generate and build the machine. In computer science, similar concepts were developed in the late 1970s, when the introduction of structured design methodology&lt;ref name=Mead1980&gt;Mead C, Conway L (1980)  Introduction to VLSI systems. Addison Wesley&lt;/ref&gt; and silicon compilers&lt;ref name=Johannsen1979&gt;Johannsen D (1979) Bristle Blocks: A Silicon Compiler. 16th Design Automation Conference&lt;/ref&gt; allowed for automated assembly of large silicon chips from a simple set of instructions, thus laying the foundation for Very-large-scale integration (VLSI)&lt;ref name=Mead1980/&gt;, and modern microprocessors with more than 1 billion transistors.


---

== References ==
 &lt;references /&gt;</text>
    </revision>
    <revision>
      <id>2681</id>
      <parentid>2680</parentid>
      <timestamp>2013-05-21T20:29:42Z</timestamp>
      <contributor>
        <username>Mstefan</username>
        <id>25</id>
      </contributor>
      <comment>/* Rule-based model specification */</comment>
      <sha1>7q9ez3ijq47vysov03yq0whqmfckx0m</sha1>
      <text xml:space="preserve" bytes="11621">{{author
| first1=Melanie I 
| last1=Stefan 
| department1=Division of Biology and Biological Engineering 
| institution1=California Institute of Technology 
| address1=Pasadena, USA 
| username1=User:Mstefan 
| first2=Thomas M 
| last2=Bartol
| institution2=Salk Institute for Biological Studies 
| address2=La Jolla, USA
| first3=Terrence J 
| last3= Sejnowski
| institution3=Salk Institute for Biological Studies
| address3=La Jolla, USA
| first4=Mary B
| last4=Kennedy
| department4=Division of Biology and Biological Engineering
| institution4=California Institute of Technology
| address4=Pasadena, USA
}}


Biological signaling systems rely on proteins and complexes that can undergo a number of mutually compatible modifications and can therefore exist in a very large number of functionally different states. Modeling such multi-state systems poses two problems: The problem of how to describe and specify a multi-state system (the `specification problem') and the problem of how to track its progress over time using a computer (the `computation problem'). To solve the specification problem, modelers have in recent years moved away from explicit specification and towards formalisms that allow for implicit model specification, including the &amp;kappa;-calculus,&lt;ref name=Danos2004&gt; Danos V, Laneve C. (2004) Formal molecular biology. Theoretical Computer Science 325:69-110.&lt;/ref&gt; BioNetGen,&lt;ref name=Blinov2004&gt;{{cite pmid|15217809}}&lt;/ref&gt;&lt;ref name=Faeder2005&gt; Faeder JR, Blinov ML, Goldstein B, Hlavacek, WS. (2005) Rule-Based Modeling of Biochemical Networks. Complexity 10(4):22-41.&lt;/ref&gt;&lt;ref name=Hlavacek2006&gt;{{cite pmid|16849649}}&lt;/ref&gt;&lt;ref name=Faeder2009&gt;{{cite pmid|19399430}}&lt;/ref&gt; the Allosteric Network Compiler&lt;ref name=Ollivier2010&gt;{{cite pmid|21079669}}&lt;/ref&gt; and others.&lt;ref name=Lok2005&gt;{{cite pmid|16273053}}&lt;/ref&gt;&lt;ref name=Yang2010&gt;{{cite pmid|21073243}}&lt;/ref&gt; For solving the computation problem, agent-based approaches are much more efficient compared to population-based approaches such as ODE/PDE or the Gillespie stochastic simulation algorithm, and sometimes the only possible option given current computing technology. Agent-based simulators further fall into two categories: Non-spatial simulators such as StochSim,&lt;ref name=LeNovere2001c&gt;Le Nov&amp;egrave;re N, Shimizu TS. STOCHSIM: modelling of stochastic biomolecular processes. Bioinformatics 17(6):575-576&lt;/ref&gt; DYNSTOC,&lt;ref name=Colvin2009&gt;{{cite pmid|19213740}}&lt;/ref&gt; RuleMonkey,&lt;ref name=Yang2008&gt;{{cite pmid|18851068}}&lt;/ref&gt;&lt;ref name=Colvin2010&gt;{{cite pmid|20673321}}&lt;/ref&gt; and NFSim&lt;ref name=Sneddon2011&gt;{{cite pmid|21186362}}&lt;/ref&gt; and spatial simulators, including Meredys&lt;ref name=Tolle2010a&gt;{{cite pmid|20233406}}&lt;/ref&gt; and MCell.&lt;ref name=Stiles1996&gt;{{cite pmid|8650164}}&lt;/ref&gt;&lt;ref name=Stiles2001&gt;Stiles JR, Bartol TM (2001). Computational Neuroscience: Realistic Modeling for Experimentalists. In: De Schutter, E (ed). Computational Neuroscience: Realistic Modeling for Experimentalists.  CRC Press, Boca Raton.&lt;/ref&gt;&lt;ref name=Kerr2008&gt;{{cite pmid|20151023}}&lt;/ref&gt; Modelers can thus choose from a variety of tools, depending on the problem. Development of faster and more powerful methods is ongoing, promising the ability to simulate ever more complex signaling processes in the future.

== Introduction ==

===Multi-state proteins in signal transduction===

In living cells, signals are processed by networks of proteins that can act as complex computational devices (reviewed in &lt;ref name=Bray1995&gt;{{cite pmid|7630396}}&lt;/ref&gt;). Such processes rely on the ability of single proteins to exist in a variety of functionally different states achieved through, for instance, post-translational modifications, ligand binding, conformational change, complex formation etc. (reviewed in &lt;ref name=Bray1995/&gt;&lt;ref name=Endy2001&gt;{{cite pmid|11201753}}&lt;/ref&gt;&lt;ref name=Bray2003&gt;{{cite pmid|12595679}}&lt;/ref&gt;&lt;ref name=Hlavacek2003&gt;{{cite pmid|14708119}}&lt;/ref&gt;).

In addition, several types of modifications can co-exist, exerting a combined influence on a protein at any given time. Thus a protein or protein complex can often exist in a very large number of functionally distinct states. The number of states scales exponentially with the number of possible modifications, a phenomenon known as `combinatorial explosion' (reviewed in &lt;ref name=Hlavacek2003/&gt;). This is of concern for computational biologists who model or simulate such proteins, because it raises questions about how such large numbers of states can be represented and simulated.

===Examples of combinatorial explosion===

Biological signaling networks rely on a wide array of interactions, post-translational modifications and conformational changes. In addition, it is common for a protein to be composed of several - identical or nonidentical - subunits, and for several proteins to assemble in complexes.

For instance, it has been estimated that the yeast scaffold protein Ste5 can be a part of 25666 unique protein complexes (reviewed in &lt;ref name=Endy2001/&gt;). In E. coli, chemotaxis receptors of four different kinds interact in groups of three, and each individual receptor can exist in at least two possible conformations and has up to eight methylation sites,&lt;ref name=Bray2003 /&gt; resulting in billions of potential states. A model of EGF receptor coupling to a MAP kinase cascade presented by Danos and colleagues&lt;ref name=Danos2007&gt;Danos V, Feret J, Fontana W, Harmer R, Krivine J (2007). Rule-Based Modelling of Cellular Signalling. Proceedings of the Eighteenth International Conference on Concurrency Theory, CONCUR 2007, Lisbon, Portugal &lt;/ref&gt; accounts for &lt;math&gt;\sim 10^{23}&lt;/math&gt; distinct molecular species, yet the authors note several points at which the model could be further extended. Each subunit of the protein kinase CaMKII can exist in two distinct conformation and features various phosphorylation and ligand binding sites. A recent model&lt;ref name=Stefan2012&gt;{{cite pmid|22279535}}&lt;/ref&gt; incorporated conformational state, two phosphorylation sites and two calcium binding modes, for a total of around one billion possible states per hexameric ring.

===Specification vs computation===

The combinatorial complexity of signaling systems involving multi-state proteins poses two kinds of problems. First, how can such a system be specified, i.e. how can a modeler specify all complexes, all changes those complexes undergo and all parameters and conditions governing those changes in a robust and efficient way? We call this problem the &quot;specification problem&quot;. The second problem concerns computation: Once specified, is a combinatorially complex model computationally tractable, given the large number of states and the even larger number of possible transitions between states? Can the model be stored electronically? And can it be evaluated in reasonable computing time? We call this problem the &quot;computation problem&quot;. Among the approaches that have been proposed to tackle combinatorial complexity in multi-state modeling, some solve the specification problem, while others solve both the specification problem and the computation problem. Whether the computation problem can be solved or not depends on the level of analysis (populations or individual agents).

==The specification problem==

===Explicit specification===

The most na&amp;iuml;ve way of specifying a protein in a biological model is to specify each of its states explicitly and use each of them as a molecular species in some simulation framework. For instance, if a protein can be ligand-bound or not, exist in two conformational states (e.g. open or closed) and be located in two possible subcellular areas (e.g. cytosolic or membrane-bound), then the eight possible resulting states can be explicitly enumerated as

*bound, open, cytosol            
*bound, open, membrane           
*bound, closed, cytosol          
*bound, closed, membrane         
*unbound, open, cytosol          
*unbound, open, membrane         
*unbound, closed, cytosol        
*unbound, closed, membrane       

For protein complexes that can adopt multiple states, this procedure quickly becomes tedious, if not impossible. Enumerating all possible states is a lengthy and potentially error-prone process. Moreover, the addition of an additional modification or feature to the model of the protein complex under investigation will double the number of possible states (if the modification is binary), and more than double the number of reactions that need to be specified.

==Rule-based model specification==

It is clear that an explicit description, which lists all possible molecular species (including all their possible states), all possible reactions these species can undergo, and all parameters governing these reactions, very quickly becomes unwieldy, if not impossible, as the complexity of the biological system in question increases. Modelers have therefore looked for implicit, rather than explicit ways of specifying a biological signaling system. An implicit description groups reactions and parameters that apply to many types of molecular species together into one reaction template, and might add a set of conditions that govern reaction parameters. Only properties of the protein that matter to a given reaction (either affecting the reaction or being affected by it) are explicitly mentioned, and all other properties are ignored in the specification of the reaction.

For instance, the rate of ligand dissociation from a protein might depend on the conformational state of the protein, but not on its subcellular localization. An implicit description would therefore list two dissociation processes (with different rates, depending on conformational state), but would ignore attributes referring to subcellular localization, because they do not affect the rate of ligand dissociation, nor are they affected by it. This specification rule has been summarized as &quot;Don't care, don't write&quot;.&lt;ref name=Danos2007/&gt; 


Since it is not written in terms of reactions, but in terms of more general &quot;reaction rules&quot; encompassing sets of reactions, this kind of specification is often called &quot;rule-based&quot;.&lt;ref name=Hlavacek2006/&gt; As an analogy, if we were to describe a machine, an explicit description would specify all the parts of the machine, and how all the parts are connected together, while a rule-based description would specify an algorithm which could generate and build the machine. In computer science, similar concepts were developed in the late 1970s, when the introduction of structured design methodology&lt;ref name=Mead1980&gt;Mead C, Conway L (1980)  Introduction to VLSI systems. Addison Wesley&lt;/ref&gt; and silicon compilers&lt;ref name=Johannsen1979&gt;Johannsen D (1979) Bristle Blocks: A Silicon Compiler. 16th Design Automation Conference&lt;/ref&gt; allowed for automated assembly of large silicon chips from a simple set of instructions, thus laying the foundation for Very-large-scale integration (VLSI)&lt;ref name=Mead1980/&gt;, and modern microprocessors with more than 1 billion transistors.

Many rule-based specification methods exist.&lt;ref name=Danos2004/&gt;&lt;ref name=Lok2005&gt;{{cite pmid|16273053}}&lt;/ref&gt;&lt;ref name=Blinov2004/&gt;&lt;ref name=Faeder2005/&gt;&lt;ref name=Hlavacek2006/&gt;&lt;ref name=Faeder2009/&gt;&lt;ref name=Ollivier2010/&gt;&lt;ref name=Yang2010/&gt;

---


 One of the earliest is the \(\kappa\)-calculus \cite{Danos2004}, a process algebra that can be used to encode proteins with internal states and binding sites and to specify rules by which these proteins interact. A useful review of \(\kappa\) is provided by Danos et al. \cite{Danos2007}.

== References ==
 &lt;references /&gt;</text>
    </revision>
    <revision>
      <id>2682</id>
      <parentid>2681</parentid>
      <timestamp>2013-05-21T20:34:50Z</timestamp>
      <contributor>
        <username>Mstefan</username>
        <id>25</id>
      </contributor>
      <sha1>q58txz34xqhpd01lonitmd9akpmr77f</sha1>
      <text xml:space="preserve" bytes="11594">{{author
| first1=Melanie I 
| last1=Stefan 
| department1=Division of Biology and Biological Engineering 
| institution1=California Institute of Technology 
| address1=Pasadena, USA 
| username1=User:Mstefan 
| first2=Thomas M 
| last2=Bartol
| institution2=Salk Institute for Biological Studies 
| address2=La Jolla, USA
| first3=Terrence J 
| last3= Sejnowski
| institution3=Salk Institute for Biological Studies
| address3=La Jolla, USA
| first4=Mary B
| last4=Kennedy
| department4=Division of Biology and Biological Engineering
| institution4=California Institute of Technology
| address4=Pasadena, USA
}}


Biological signaling systems rely on proteins and complexes that can undergo a number of mutually compatible modifications and can therefore exist in a very large number of functionally different states. Modeling such multi-state systems poses two problems: The problem of how to describe and specify a multi-state system (the `specification problem') and the problem of how to track its progress over time using a computer (the `computation problem'). To solve the specification problem, modelers have in recent years moved away from explicit specification and towards formalisms that allow for implicit model specification, including the &amp;kappa;-calculus,&lt;ref name=Danos2004&gt; Danos V, Laneve C. (2004) Formal molecular biology. Theoretical Computer Science 325:69-110.&lt;/ref&gt; BioNetGen,&lt;ref name=Blinov2004&gt;{{cite pmid|15217809}}&lt;/ref&gt;&lt;ref name=Faeder2005&gt; Faeder JR, Blinov ML, Goldstein B, Hlavacek, WS. (2005) Rule-Based Modeling of Biochemical Networks. Complexity 10(4):22-41.&lt;/ref&gt;&lt;ref name=Hlavacek2006&gt;{{cite pmid|16849649}}&lt;/ref&gt;&lt;ref name=Faeder2009&gt;{{cite pmid|19399430}}&lt;/ref&gt; the Allosteric Network Compiler&lt;ref name=Ollivier2010&gt;{{cite pmid|21079669}}&lt;/ref&gt; and others.&lt;ref name=Lok2005&gt;{{cite pmid|15637632}}&lt;/ref&gt;&lt;ref name=Yang2010&gt;{{cite pmid|21073243}}&lt;/ref&gt; For solving the computation problem, agent-based approaches are much more efficient compared to population-based approaches such as ODE/PDE or the Gillespie stochastic simulation algorithm, and sometimes the only possible option given current computing technology. Agent-based simulators further fall into two categories: Non-spatial simulators such as StochSim,&lt;ref name=LeNovere2001c&gt;Le Nov&amp;egrave;re N, Shimizu TS. STOCHSIM: modelling of stochastic biomolecular processes. Bioinformatics 17(6):575-576&lt;/ref&gt; DYNSTOC,&lt;ref name=Colvin2009&gt;{{cite pmid|19213740}}&lt;/ref&gt; RuleMonkey,&lt;ref name=Yang2008&gt;{{cite pmid|18851068}}&lt;/ref&gt;&lt;ref name=Colvin2010&gt;{{cite pmid|20673321}}&lt;/ref&gt; and NFSim&lt;ref name=Sneddon2011&gt;{{cite pmid|21186362}}&lt;/ref&gt; and spatial simulators, including Meredys&lt;ref name=Tolle2010a&gt;{{cite pmid|20233406}}&lt;/ref&gt; and MCell.&lt;ref name=Stiles1996&gt;{{cite pmid|8650164}}&lt;/ref&gt;&lt;ref name=Stiles2001&gt;Stiles JR, Bartol TM (2001). Computational Neuroscience: Realistic Modeling for Experimentalists. In: De Schutter, E (ed). Computational Neuroscience: Realistic Modeling for Experimentalists.  CRC Press, Boca Raton.&lt;/ref&gt;&lt;ref name=Kerr2008&gt;{{cite pmid|20151023}}&lt;/ref&gt; Modelers can thus choose from a variety of tools, depending on the problem. Development of faster and more powerful methods is ongoing, promising the ability to simulate ever more complex signaling processes in the future.

== Introduction ==

===Multi-state proteins in signal transduction===

In living cells, signals are processed by networks of proteins that can act as complex computational devices (reviewed in &lt;ref name=Bray1995&gt;{{cite pmid|7630396}}&lt;/ref&gt;). Such processes rely on the ability of single proteins to exist in a variety of functionally different states achieved through, for instance, post-translational modifications, ligand binding, conformational change, complex formation etc. (reviewed in &lt;ref name=Bray1995/&gt;&lt;ref name=Endy2001&gt;{{cite pmid|11201753}}&lt;/ref&gt;&lt;ref name=Bray2003&gt;{{cite pmid|12595679}}&lt;/ref&gt;&lt;ref name=Hlavacek2003&gt;{{cite pmid|14708119}}&lt;/ref&gt;).

In addition, several types of modifications can co-exist, exerting a combined influence on a protein at any given time. Thus a protein or protein complex can often exist in a very large number of functionally distinct states. The number of states scales exponentially with the number of possible modifications, a phenomenon known as `combinatorial explosion' (reviewed in &lt;ref name=Hlavacek2003/&gt;). This is of concern for computational biologists who model or simulate such proteins, because it raises questions about how such large numbers of states can be represented and simulated.

===Examples of combinatorial explosion===

Biological signaling networks rely on a wide array of interactions, post-translational modifications and conformational changes. In addition, it is common for a protein to be composed of several - identical or nonidentical - subunits, and for several proteins to assemble in complexes.

For instance, it has been estimated that the yeast scaffold protein Ste5 can be a part of 25666 unique protein complexes (reviewed in &lt;ref name=Endy2001/&gt;). In E. coli, chemotaxis receptors of four different kinds interact in groups of three, and each individual receptor can exist in at least two possible conformations and has up to eight methylation sites,&lt;ref name=Bray2003 /&gt; resulting in billions of potential states. A model of EGF receptor coupling to a MAP kinase cascade presented by Danos and colleagues&lt;ref name=Danos2007&gt;Danos V, Feret J, Fontana W, Harmer R, Krivine J (2007). Rule-Based Modelling of Cellular Signalling. Proceedings of the Eighteenth International Conference on Concurrency Theory, CONCUR 2007, Lisbon, Portugal &lt;/ref&gt; accounts for &lt;math&gt;\sim 10^{23}&lt;/math&gt; distinct molecular species, yet the authors note several points at which the model could be further extended. Each subunit of the protein kinase CaMKII can exist in two distinct conformation and features various phosphorylation and ligand binding sites. A recent model&lt;ref name=Stefan2012&gt;{{cite pmid|22279535}}&lt;/ref&gt; incorporated conformational state, two phosphorylation sites and two calcium binding modes, for a total of around one billion possible states per hexameric ring.

===Specification vs computation===

The combinatorial complexity of signaling systems involving multi-state proteins poses two kinds of problems. First, how can such a system be specified, i.e. how can a modeler specify all complexes, all changes those complexes undergo and all parameters and conditions governing those changes in a robust and efficient way? We call this problem the &quot;specification problem&quot;. The second problem concerns computation: Once specified, is a combinatorially complex model computationally tractable, given the large number of states and the even larger number of possible transitions between states? Can the model be stored electronically? And can it be evaluated in reasonable computing time? We call this problem the &quot;computation problem&quot;. Among the approaches that have been proposed to tackle combinatorial complexity in multi-state modeling, some solve the specification problem, while others solve both the specification problem and the computation problem. Whether the computation problem can be solved or not depends on the level of analysis (populations or individual agents).

==The specification problem==

===Explicit specification===

The most na&amp;iuml;ve way of specifying a protein in a biological model is to specify each of its states explicitly and use each of them as a molecular species in some simulation framework. For instance, if a protein can be ligand-bound or not, exist in two conformational states (e.g. open or closed) and be located in two possible subcellular areas (e.g. cytosolic or membrane-bound), then the eight possible resulting states can be explicitly enumerated as

*bound, open, cytosol            
*bound, open, membrane           
*bound, closed, cytosol          
*bound, closed, membrane         
*unbound, open, cytosol          
*unbound, open, membrane         
*unbound, closed, cytosol        
*unbound, closed, membrane       

For protein complexes that can adopt multiple states, this procedure quickly becomes tedious, if not impossible. Enumerating all possible states is a lengthy and potentially error-prone process. Moreover, the addition of an additional modification or feature to the model of the protein complex under investigation will double the number of possible states (if the modification is binary), and more than double the number of reactions that need to be specified.

==Rule-based model specification==

It is clear that an explicit description, which lists all possible molecular species (including all their possible states), all possible reactions these species can undergo, and all parameters governing these reactions, very quickly becomes unwieldy, if not impossible, as the complexity of the biological system in question increases. Modelers have therefore looked for implicit, rather than explicit ways of specifying a biological signaling system. An implicit description groups reactions and parameters that apply to many types of molecular species together into one reaction template, and might add a set of conditions that govern reaction parameters. Only properties of the protein that matter to a given reaction (either affecting the reaction or being affected by it) are explicitly mentioned, and all other properties are ignored in the specification of the reaction.

For instance, the rate of ligand dissociation from a protein might depend on the conformational state of the protein, but not on its subcellular localization. An implicit description would therefore list two dissociation processes (with different rates, depending on conformational state), but would ignore attributes referring to subcellular localization, because they do not affect the rate of ligand dissociation, nor are they affected by it. This specification rule has been summarized as &quot;Don't care, don't write&quot;.&lt;ref name=Danos2007/&gt; 


Since it is not written in terms of reactions, but in terms of more general &quot;reaction rules&quot; encompassing sets of reactions, this kind of specification is often called &quot;rule-based&quot;.&lt;ref name=Hlavacek2006/&gt; As an analogy, if we were to describe a machine, an explicit description would specify all the parts of the machine, and how all the parts are connected together, while a rule-based description would specify an algorithm which could generate and build the machine. In computer science, similar concepts were developed in the late 1970s, when the introduction of structured design methodology&lt;ref name=Mead1980&gt;Mead C, Conway L (1980)  Introduction to VLSI systems. Addison Wesley&lt;/ref&gt; and silicon compilers&lt;ref name=Johannsen1979&gt;Johannsen D (1979) Bristle Blocks: A Silicon Compiler. 16th Design Automation Conference&lt;/ref&gt; allowed for automated assembly of large silicon chips from a simple set of instructions, thus laying the foundation for Very-large-scale integration (VLSI)&lt;ref name=Mead1980/&gt;, and modern microprocessors with more than 1 billion transistors.

Many rule-based specification methods exist.&lt;ref name=Danos2004/&gt;&lt;ref name=Lok2005/&gt;&lt;ref name=Blinov2004/&gt;&lt;ref name=Faeder2005/&gt;&lt;ref name=Hlavacek2006/&gt;&lt;ref name=Faeder2009/&gt;&lt;ref name=Ollivier2010/&gt;&lt;ref name=Yang2010/&gt;

---


 One of the earliest is the \(\kappa\)-calculus \cite{Danos2004}, a process algebra that can be used to encode proteins with internal states and binding sites and to specify rules by which these proteins interact. A useful review of \(\kappa\) is provided by Danos et al. \cite{Danos2007}.

== References ==
 &lt;references /&gt;</text>
    </revision>
    <revision>
      <id>2683</id>
      <parentid>2682</parentid>
      <timestamp>2013-05-21T20:36:53Z</timestamp>
      <contributor>
        <username>Mstefan</username>
        <id>25</id>
      </contributor>
      <comment>/* Rule-based model specification */</comment>
      <sha1>h6mbdhg9ggnua3p5ayrrkke4m940h4r</sha1>
      <text xml:space="preserve" bytes="11592">{{author
| first1=Melanie I 
| last1=Stefan 
| department1=Division of Biology and Biological Engineering 
| institution1=California Institute of Technology 
| address1=Pasadena, USA 
| username1=User:Mstefan 
| first2=Thomas M 
| last2=Bartol
| institution2=Salk Institute for Biological Studies 
| address2=La Jolla, USA
| first3=Terrence J 
| last3= Sejnowski
| institution3=Salk Institute for Biological Studies
| address3=La Jolla, USA
| first4=Mary B
| last4=Kennedy
| department4=Division of Biology and Biological Engineering
| institution4=California Institute of Technology
| address4=Pasadena, USA
}}


Biological signaling systems rely on proteins and complexes that can undergo a number of mutually compatible modifications and can therefore exist in a very large number of functionally different states. Modeling such multi-state systems poses two problems: The problem of how to describe and specify a multi-state system (the `specification problem') and the problem of how to track its progress over time using a computer (the `computation problem'). To solve the specification problem, modelers have in recent years moved away from explicit specification and towards formalisms that allow for implicit model specification, including the &amp;kappa;-calculus,&lt;ref name=Danos2004&gt; Danos V, Laneve C. (2004) Formal molecular biology. Theoretical Computer Science 325:69-110.&lt;/ref&gt; BioNetGen,&lt;ref name=Blinov2004&gt;{{cite pmid|15217809}}&lt;/ref&gt;&lt;ref name=Faeder2005&gt; Faeder JR, Blinov ML, Goldstein B, Hlavacek, WS. (2005) Rule-Based Modeling of Biochemical Networks. Complexity 10(4):22-41.&lt;/ref&gt;&lt;ref name=Hlavacek2006&gt;{{cite pmid|16849649}}&lt;/ref&gt;&lt;ref name=Faeder2009&gt;{{cite pmid|19399430}}&lt;/ref&gt; the Allosteric Network Compiler&lt;ref name=Ollivier2010&gt;{{cite pmid|21079669}}&lt;/ref&gt; and others.&lt;ref name=Lok2005&gt;{{cite pmid|15637632}}&lt;/ref&gt;&lt;ref name=Yang2010&gt;{{cite pmid|21073243}}&lt;/ref&gt; For solving the computation problem, agent-based approaches are much more efficient compared to population-based approaches such as ODE/PDE or the Gillespie stochastic simulation algorithm, and sometimes the only possible option given current computing technology. Agent-based simulators further fall into two categories: Non-spatial simulators such as StochSim,&lt;ref name=LeNovere2001c&gt;Le Nov&amp;egrave;re N, Shimizu TS. STOCHSIM: modelling of stochastic biomolecular processes. Bioinformatics 17(6):575-576&lt;/ref&gt; DYNSTOC,&lt;ref name=Colvin2009&gt;{{cite pmid|19213740}}&lt;/ref&gt; RuleMonkey,&lt;ref name=Yang2008&gt;{{cite pmid|18851068}}&lt;/ref&gt;&lt;ref name=Colvin2010&gt;{{cite pmid|20673321}}&lt;/ref&gt; and NFSim&lt;ref name=Sneddon2011&gt;{{cite pmid|21186362}}&lt;/ref&gt; and spatial simulators, including Meredys&lt;ref name=Tolle2010a&gt;{{cite pmid|20233406}}&lt;/ref&gt; and MCell.&lt;ref name=Stiles1996&gt;{{cite pmid|8650164}}&lt;/ref&gt;&lt;ref name=Stiles2001&gt;Stiles JR, Bartol TM (2001). Computational Neuroscience: Realistic Modeling for Experimentalists. In: De Schutter, E (ed). Computational Neuroscience: Realistic Modeling for Experimentalists.  CRC Press, Boca Raton.&lt;/ref&gt;&lt;ref name=Kerr2008&gt;{{cite pmid|20151023}}&lt;/ref&gt; Modelers can thus choose from a variety of tools, depending on the problem. Development of faster and more powerful methods is ongoing, promising the ability to simulate ever more complex signaling processes in the future.

== Introduction ==

===Multi-state proteins in signal transduction===

In living cells, signals are processed by networks of proteins that can act as complex computational devices (reviewed in &lt;ref name=Bray1995&gt;{{cite pmid|7630396}}&lt;/ref&gt;). Such processes rely on the ability of single proteins to exist in a variety of functionally different states achieved through, for instance, post-translational modifications, ligand binding, conformational change, complex formation etc. (reviewed in &lt;ref name=Bray1995/&gt;&lt;ref name=Endy2001&gt;{{cite pmid|11201753}}&lt;/ref&gt;&lt;ref name=Bray2003&gt;{{cite pmid|12595679}}&lt;/ref&gt;&lt;ref name=Hlavacek2003&gt;{{cite pmid|14708119}}&lt;/ref&gt;).

In addition, several types of modifications can co-exist, exerting a combined influence on a protein at any given time. Thus a protein or protein complex can often exist in a very large number of functionally distinct states. The number of states scales exponentially with the number of possible modifications, a phenomenon known as `combinatorial explosion' (reviewed in &lt;ref name=Hlavacek2003/&gt;). This is of concern for computational biologists who model or simulate such proteins, because it raises questions about how such large numbers of states can be represented and simulated.

===Examples of combinatorial explosion===

Biological signaling networks rely on a wide array of interactions, post-translational modifications and conformational changes. In addition, it is common for a protein to be composed of several - identical or nonidentical - subunits, and for several proteins to assemble in complexes.

For instance, it has been estimated that the yeast scaffold protein Ste5 can be a part of 25666 unique protein complexes (reviewed in &lt;ref name=Endy2001/&gt;). In E. coli, chemotaxis receptors of four different kinds interact in groups of three, and each individual receptor can exist in at least two possible conformations and has up to eight methylation sites,&lt;ref name=Bray2003 /&gt; resulting in billions of potential states. A model of EGF receptor coupling to a MAP kinase cascade presented by Danos and colleagues&lt;ref name=Danos2007&gt;Danos V, Feret J, Fontana W, Harmer R, Krivine J (2007). Rule-Based Modelling of Cellular Signalling. Proceedings of the Eighteenth International Conference on Concurrency Theory, CONCUR 2007, Lisbon, Portugal &lt;/ref&gt; accounts for &lt;math&gt;\sim 10^{23}&lt;/math&gt; distinct molecular species, yet the authors note several points at which the model could be further extended. Each subunit of the protein kinase CaMKII can exist in two distinct conformation and features various phosphorylation and ligand binding sites. A recent model&lt;ref name=Stefan2012&gt;{{cite pmid|22279535}}&lt;/ref&gt; incorporated conformational state, two phosphorylation sites and two calcium binding modes, for a total of around one billion possible states per hexameric ring.

===Specification vs computation===

The combinatorial complexity of signaling systems involving multi-state proteins poses two kinds of problems. First, how can such a system be specified, i.e. how can a modeler specify all complexes, all changes those complexes undergo and all parameters and conditions governing those changes in a robust and efficient way? We call this problem the &quot;specification problem&quot;. The second problem concerns computation: Once specified, is a combinatorially complex model computationally tractable, given the large number of states and the even larger number of possible transitions between states? Can the model be stored electronically? And can it be evaluated in reasonable computing time? We call this problem the &quot;computation problem&quot;. Among the approaches that have been proposed to tackle combinatorial complexity in multi-state modeling, some solve the specification problem, while others solve both the specification problem and the computation problem. Whether the computation problem can be solved or not depends on the level of analysis (populations or individual agents).

==The specification problem==

===Explicit specification===

The most na&amp;iuml;ve way of specifying a protein in a biological model is to specify each of its states explicitly and use each of them as a molecular species in some simulation framework. For instance, if a protein can be ligand-bound or not, exist in two conformational states (e.g. open or closed) and be located in two possible subcellular areas (e.g. cytosolic or membrane-bound), then the eight possible resulting states can be explicitly enumerated as

*bound, open, cytosol            
*bound, open, membrane           
*bound, closed, cytosol          
*bound, closed, membrane         
*unbound, open, cytosol          
*unbound, open, membrane         
*unbound, closed, cytosol        
*unbound, closed, membrane       

For protein complexes that can adopt multiple states, this procedure quickly becomes tedious, if not impossible. Enumerating all possible states is a lengthy and potentially error-prone process. Moreover, the addition of an additional modification or feature to the model of the protein complex under investigation will double the number of possible states (if the modification is binary), and more than double the number of reactions that need to be specified.

==Rule-based model specification==

It is clear that an explicit description, which lists all possible molecular species (including all their possible states), all possible reactions these species can undergo, and all parameters governing these reactions, very quickly becomes unwieldy, if not impossible, as the complexity of the biological system in question increases. Modelers have therefore looked for implicit, rather than explicit ways of specifying a biological signaling system. An implicit description groups reactions and parameters that apply to many types of molecular species together into one reaction template, and might add a set of conditions that govern reaction parameters. Only properties of the protein that matter to a given reaction (either affecting the reaction or being affected by it) are explicitly mentioned, and all other properties are ignored in the specification of the reaction.

For instance, the rate of ligand dissociation from a protein might depend on the conformational state of the protein, but not on its subcellular localization. An implicit description would therefore list two dissociation processes (with different rates, depending on conformational state), but would ignore attributes referring to subcellular localization, because they do not affect the rate of ligand dissociation, nor are they affected by it. This specification rule has been summarized as &quot;Don't care, don't write&quot;.&lt;ref name=Danos2007/&gt; 


Since it is not written in terms of reactions, but in terms of more general &quot;reaction rules&quot; encompassing sets of reactions, this kind of specification is often called &quot;rule-based&quot;.&lt;ref name=Hlavacek2006/&gt; As an analogy, if we were to describe a machine, an explicit description would specify all the parts of the machine, and how all the parts are connected together, while a rule-based description would specify an algorithm which could generate and build the machine. In computer science, similar concepts were developed in the late 1970s, when the introduction of structured design methodology&lt;ref name=Mead1980&gt;Mead C, Conway L (1980)  Introduction to VLSI systems. Addison Wesley&lt;/ref&gt; and silicon compilers&lt;ref name=Johannsen1979&gt;Johannsen D (1979) Bristle Blocks: A Silicon Compiler. 16th Design Automation Conference&lt;/ref&gt; allowed for automated assembly of large silicon chips from a simple set of instructions, thus laying the foundation for Very-large-scale integration (VLSI)&lt;ref name=Mead1980/&gt;, and modern microprocessors with more than 1 billion transistors.

Many rule-based specification methods exist.&lt;ref name=Danos2004/&gt;&lt;ref name=Lok2005/&gt;&lt;ref name=Blinov2004/&gt;&lt;ref name=Faeder2005/&gt;&lt;ref name=Hlavacek2006/&gt;&lt;ref name=Faeder2009/&gt;&lt;ref name=Ollivier2010/&gt;&lt;ref name=Yang2010/&gt; One of the earliest is the &amp;kappa;-calculus,&lt;ref name=Danos2004/&gt; a process algebra that can be used to encode proteins with internal states and binding sites and to specify rules by which these proteins interact. A useful review of &amp;kappa; is provided by Danos et al.&lt;ref name=Danos2007/&gt;

---

== References ==
 &lt;references /&gt;</text>
    </revision>
    <revision>
      <id>2684</id>
      <parentid>2683</parentid>
      <timestamp>2013-05-21T20:39:03Z</timestamp>
      <contributor>
        <username>Mstefan</username>
        <id>25</id>
      </contributor>
      <comment>/* Rule-based model specification */</comment>
      <sha1>mswd020kieokn62gibhjk056f4zo2k5</sha1>
      <text xml:space="preserve" bytes="12843">{{author
| first1=Melanie I 
| last1=Stefan 
| department1=Division of Biology and Biological Engineering 
| institution1=California Institute of Technology 
| address1=Pasadena, USA 
| username1=User:Mstefan 
| first2=Thomas M 
| last2=Bartol
| institution2=Salk Institute for Biological Studies 
| address2=La Jolla, USA
| first3=Terrence J 
| last3= Sejnowski
| institution3=Salk Institute for Biological Studies
| address3=La Jolla, USA
| first4=Mary B
| last4=Kennedy
| department4=Division of Biology and Biological Engineering
| institution4=California Institute of Technology
| address4=Pasadena, USA
}}


Biological signaling systems rely on proteins and complexes that can undergo a number of mutually compatible modifications and can therefore exist in a very large number of functionally different states. Modeling such multi-state systems poses two problems: The problem of how to describe and specify a multi-state system (the `specification problem') and the problem of how to track its progress over time using a computer (the `computation problem'). To solve the specification problem, modelers have in recent years moved away from explicit specification and towards formalisms that allow for implicit model specification, including the &amp;kappa;-calculus,&lt;ref name=Danos2004&gt; Danos V, Laneve C. (2004) Formal molecular biology. Theoretical Computer Science 325:69-110.&lt;/ref&gt; BioNetGen,&lt;ref name=Blinov2004&gt;{{cite pmid|15217809}}&lt;/ref&gt;&lt;ref name=Faeder2005&gt; Faeder JR, Blinov ML, Goldstein B, Hlavacek, WS. (2005) Rule-Based Modeling of Biochemical Networks. Complexity 10(4):22-41.&lt;/ref&gt;&lt;ref name=Hlavacek2006&gt;{{cite pmid|16849649}}&lt;/ref&gt;&lt;ref name=Faeder2009&gt;{{cite pmid|19399430}}&lt;/ref&gt; the Allosteric Network Compiler&lt;ref name=Ollivier2010&gt;{{cite pmid|21079669}}&lt;/ref&gt; and others.&lt;ref name=Lok2005&gt;{{cite pmid|15637632}}&lt;/ref&gt;&lt;ref name=Yang2010&gt;{{cite pmid|21073243}}&lt;/ref&gt; For solving the computation problem, agent-based approaches are much more efficient compared to population-based approaches such as ODE/PDE or the Gillespie stochastic simulation algorithm, and sometimes the only possible option given current computing technology. Agent-based simulators further fall into two categories: Non-spatial simulators such as StochSim,&lt;ref name=LeNovere2001c&gt;Le Nov&amp;egrave;re N, Shimizu TS. STOCHSIM: modelling of stochastic biomolecular processes. Bioinformatics 17(6):575-576&lt;/ref&gt; DYNSTOC,&lt;ref name=Colvin2009&gt;{{cite pmid|19213740}}&lt;/ref&gt; RuleMonkey,&lt;ref name=Yang2008&gt;{{cite pmid|18851068}}&lt;/ref&gt;&lt;ref name=Colvin2010&gt;{{cite pmid|20673321}}&lt;/ref&gt; and NFSim&lt;ref name=Sneddon2011&gt;{{cite pmid|21186362}}&lt;/ref&gt; and spatial simulators, including Meredys&lt;ref name=Tolle2010a&gt;{{cite pmid|20233406}}&lt;/ref&gt; and MCell.&lt;ref name=Stiles1996&gt;{{cite pmid|8650164}}&lt;/ref&gt;&lt;ref name=Stiles2001&gt;Stiles JR, Bartol TM (2001). Computational Neuroscience: Realistic Modeling for Experimentalists. In: De Schutter, E (ed). Computational Neuroscience: Realistic Modeling for Experimentalists.  CRC Press, Boca Raton.&lt;/ref&gt;&lt;ref name=Kerr2008&gt;{{cite pmid|20151023}}&lt;/ref&gt; Modelers can thus choose from a variety of tools, depending on the problem. Development of faster and more powerful methods is ongoing, promising the ability to simulate ever more complex signaling processes in the future.

== Introduction ==

===Multi-state proteins in signal transduction===

In living cells, signals are processed by networks of proteins that can act as complex computational devices (reviewed in &lt;ref name=Bray1995&gt;{{cite pmid|7630396}}&lt;/ref&gt;). Such processes rely on the ability of single proteins to exist in a variety of functionally different states achieved through, for instance, post-translational modifications, ligand binding, conformational change, complex formation etc. (reviewed in &lt;ref name=Bray1995/&gt;&lt;ref name=Endy2001&gt;{{cite pmid|11201753}}&lt;/ref&gt;&lt;ref name=Bray2003&gt;{{cite pmid|12595679}}&lt;/ref&gt;&lt;ref name=Hlavacek2003&gt;{{cite pmid|14708119}}&lt;/ref&gt;).

In addition, several types of modifications can co-exist, exerting a combined influence on a protein at any given time. Thus a protein or protein complex can often exist in a very large number of functionally distinct states. The number of states scales exponentially with the number of possible modifications, a phenomenon known as `combinatorial explosion' (reviewed in &lt;ref name=Hlavacek2003/&gt;). This is of concern for computational biologists who model or simulate such proteins, because it raises questions about how such large numbers of states can be represented and simulated.

===Examples of combinatorial explosion===

Biological signaling networks rely on a wide array of interactions, post-translational modifications and conformational changes. In addition, it is common for a protein to be composed of several - identical or nonidentical - subunits, and for several proteins to assemble in complexes.

For instance, it has been estimated that the yeast scaffold protein Ste5 can be a part of 25666 unique protein complexes (reviewed in &lt;ref name=Endy2001/&gt;). In E. coli, chemotaxis receptors of four different kinds interact in groups of three, and each individual receptor can exist in at least two possible conformations and has up to eight methylation sites,&lt;ref name=Bray2003 /&gt; resulting in billions of potential states. A model of EGF receptor coupling to a MAP kinase cascade presented by Danos and colleagues&lt;ref name=Danos2007&gt;Danos V, Feret J, Fontana W, Harmer R, Krivine J (2007). Rule-Based Modelling of Cellular Signalling. Proceedings of the Eighteenth International Conference on Concurrency Theory, CONCUR 2007, Lisbon, Portugal &lt;/ref&gt; accounts for &lt;math&gt;\sim 10^{23}&lt;/math&gt; distinct molecular species, yet the authors note several points at which the model could be further extended. Each subunit of the protein kinase CaMKII can exist in two distinct conformation and features various phosphorylation and ligand binding sites. A recent model&lt;ref name=Stefan2012&gt;{{cite pmid|22279535}}&lt;/ref&gt; incorporated conformational state, two phosphorylation sites and two calcium binding modes, for a total of around one billion possible states per hexameric ring.

===Specification vs computation===

The combinatorial complexity of signaling systems involving multi-state proteins poses two kinds of problems. First, how can such a system be specified, i.e. how can a modeler specify all complexes, all changes those complexes undergo and all parameters and conditions governing those changes in a robust and efficient way? We call this problem the &quot;specification problem&quot;. The second problem concerns computation: Once specified, is a combinatorially complex model computationally tractable, given the large number of states and the even larger number of possible transitions between states? Can the model be stored electronically? And can it be evaluated in reasonable computing time? We call this problem the &quot;computation problem&quot;. Among the approaches that have been proposed to tackle combinatorial complexity in multi-state modeling, some solve the specification problem, while others solve both the specification problem and the computation problem. Whether the computation problem can be solved or not depends on the level of analysis (populations or individual agents).

==The specification problem==

===Explicit specification===

The most na&amp;iuml;ve way of specifying a protein in a biological model is to specify each of its states explicitly and use each of them as a molecular species in some simulation framework. For instance, if a protein can be ligand-bound or not, exist in two conformational states (e.g. open or closed) and be located in two possible subcellular areas (e.g. cytosolic or membrane-bound), then the eight possible resulting states can be explicitly enumerated as

*bound, open, cytosol            
*bound, open, membrane           
*bound, closed, cytosol          
*bound, closed, membrane         
*unbound, open, cytosol          
*unbound, open, membrane         
*unbound, closed, cytosol        
*unbound, closed, membrane       

For protein complexes that can adopt multiple states, this procedure quickly becomes tedious, if not impossible. Enumerating all possible states is a lengthy and potentially error-prone process. Moreover, the addition of an additional modification or feature to the model of the protein complex under investigation will double the number of possible states (if the modification is binary), and more than double the number of reactions that need to be specified.

==Rule-based model specification==

It is clear that an explicit description, which lists all possible molecular species (including all their possible states), all possible reactions these species can undergo, and all parameters governing these reactions, very quickly becomes unwieldy, if not impossible, as the complexity of the biological system in question increases. Modelers have therefore looked for implicit, rather than explicit ways of specifying a biological signaling system. An implicit description groups reactions and parameters that apply to many types of molecular species together into one reaction template, and might add a set of conditions that govern reaction parameters. Only properties of the protein that matter to a given reaction (either affecting the reaction or being affected by it) are explicitly mentioned, and all other properties are ignored in the specification of the reaction.

For instance, the rate of ligand dissociation from a protein might depend on the conformational state of the protein, but not on its subcellular localization. An implicit description would therefore list two dissociation processes (with different rates, depending on conformational state), but would ignore attributes referring to subcellular localization, because they do not affect the rate of ligand dissociation, nor are they affected by it. This specification rule has been summarized as &quot;Don't care, don't write&quot;.&lt;ref name=Danos2007/&gt; 


Since it is not written in terms of reactions, but in terms of more general &quot;reaction rules&quot; encompassing sets of reactions, this kind of specification is often called &quot;rule-based&quot;.&lt;ref name=Hlavacek2006/&gt; As an analogy, if we were to describe a machine, an explicit description would specify all the parts of the machine, and how all the parts are connected together, while a rule-based description would specify an algorithm which could generate and build the machine. In computer science, similar concepts were developed in the late 1970s, when the introduction of structured design methodology&lt;ref name=Mead1980&gt;Mead C, Conway L (1980)  Introduction to VLSI systems. Addison Wesley&lt;/ref&gt; and silicon compilers&lt;ref name=Johannsen1979&gt;Johannsen D (1979) Bristle Blocks: A Silicon Compiler. 16th Design Automation Conference&lt;/ref&gt; allowed for automated assembly of large silicon chips from a simple set of instructions, thus laying the foundation for Very-large-scale integration (VLSI)&lt;ref name=Mead1980/&gt;, and modern microprocessors with more than 1 billion transistors.

Many rule-based specification methods exist.&lt;ref name=Danos2004/&gt;&lt;ref name=Lok2005/&gt;&lt;ref name=Blinov2004/&gt;&lt;ref name=Faeder2005/&gt;&lt;ref name=Hlavacek2006/&gt;&lt;ref name=Faeder2009/&gt;&lt;ref name=Ollivier2010/&gt;&lt;ref name=Yang2010/&gt; One of the earliest is the &amp;kappa;-calculus,&lt;ref name=Danos2004/&gt; a process algebra that can be used to encode proteins with internal states and binding sites and to specify rules by which these proteins interact. A useful review of &amp;kappa; is provided by Danos et al.&lt;ref name=Danos2007/&gt;

The &amp;kappa;-calculus is merely concerned with providing a language to encode multi-state models, not with interpreting the models themselves. In general, rule-based model specification systems (reviewed in &lt;ref name=Hlavacek2006/&gt;) separate the specification of a model from the execution of the simulation. However, many solutions to the specification problem also contain some method of interpreting the specified model.&lt;ref name=Faeder2005/&gt;

---

 This is done by providing a method to simulate the model or to convert it into a form that can be used for simulations. Perhaps the most well-known is a software suite called BioNetGen \cite{Blinov2004, Faeder2005, Hlavacek2006, Faeder2009}. Rule-based models can be written down using a specified syntax, the BioNetGen language (BNGL) \cite{Hlavacek2006}. BioNetGen can then use these rules to generate either ODEs to describe each biochemical reaction or a list of all possible species and reactions in SBML \cite{Hucka2003, Finney2003}. These can then be exported to a number of simulation software packages that can read SBML. Alternatively, users can make use of BioNetGen's own ODE-based simulation software and its capability to generate reactions on-the-fly at each iteration \cite{Faeder2009}.

== References ==
 &lt;references /&gt;</text>
    </revision>
    <revision>
      <id>2685</id>
      <parentid>2684</parentid>
      <timestamp>2013-05-21T20:40:26Z</timestamp>
      <contributor>
        <username>Mstefan</username>
        <id>25</id>
      </contributor>
      <comment>/* Rule-based model specification */</comment>
      <sha1>n7rk6yjfo7febbj86ckdyiyu2bc3ywi</sha1>
      <text xml:space="preserve" bytes="12876">{{author
| first1=Melanie I 
| last1=Stefan 
| department1=Division of Biology and Biological Engineering 
| institution1=California Institute of Technology 
| address1=Pasadena, USA 
| username1=User:Mstefan 
| first2=Thomas M 
| last2=Bartol
| institution2=Salk Institute for Biological Studies 
| address2=La Jolla, USA
| first3=Terrence J 
| last3= Sejnowski
| institution3=Salk Institute for Biological Studies
| address3=La Jolla, USA
| first4=Mary B
| last4=Kennedy
| department4=Division of Biology and Biological Engineering
| institution4=California Institute of Technology
| address4=Pasadena, USA
}}


Biological signaling systems rely on proteins and complexes that can undergo a number of mutually compatible modifications and can therefore exist in a very large number of functionally different states. Modeling such multi-state systems poses two problems: The problem of how to describe and specify a multi-state system (the `specification problem') and the problem of how to track its progress over time using a computer (the `computation problem'). To solve the specification problem, modelers have in recent years moved away from explicit specification and towards formalisms that allow for implicit model specification, including the &amp;kappa;-calculus,&lt;ref name=Danos2004&gt; Danos V, Laneve C. (2004) Formal molecular biology. Theoretical Computer Science 325:69-110.&lt;/ref&gt; BioNetGen,&lt;ref name=Blinov2004&gt;{{cite pmid|15217809}}&lt;/ref&gt;&lt;ref name=Faeder2005&gt; Faeder JR, Blinov ML, Goldstein B, Hlavacek, WS. (2005) Rule-Based Modeling of Biochemical Networks. Complexity 10(4):22-41.&lt;/ref&gt;&lt;ref name=Hlavacek2006&gt;{{cite pmid|16849649}}&lt;/ref&gt;&lt;ref name=Faeder2009&gt;{{cite pmid|19399430}}&lt;/ref&gt; the Allosteric Network Compiler&lt;ref name=Ollivier2010&gt;{{cite pmid|21079669}}&lt;/ref&gt; and others.&lt;ref name=Lok2005&gt;{{cite pmid|15637632}}&lt;/ref&gt;&lt;ref name=Yang2010&gt;{{cite pmid|21073243}}&lt;/ref&gt; For solving the computation problem, agent-based approaches are much more efficient compared to population-based approaches such as ODE/PDE or the Gillespie stochastic simulation algorithm, and sometimes the only possible option given current computing technology. Agent-based simulators further fall into two categories: Non-spatial simulators such as StochSim,&lt;ref name=LeNovere2001c&gt;Le Nov&amp;egrave;re N, Shimizu TS. STOCHSIM: modelling of stochastic biomolecular processes. Bioinformatics 17(6):575-576&lt;/ref&gt; DYNSTOC,&lt;ref name=Colvin2009&gt;{{cite pmid|19213740}}&lt;/ref&gt; RuleMonkey,&lt;ref name=Yang2008&gt;{{cite pmid|18851068}}&lt;/ref&gt;&lt;ref name=Colvin2010&gt;{{cite pmid|20673321}}&lt;/ref&gt; and NFSim&lt;ref name=Sneddon2011&gt;{{cite pmid|21186362}}&lt;/ref&gt; and spatial simulators, including Meredys&lt;ref name=Tolle2010a&gt;{{cite pmid|20233406}}&lt;/ref&gt; and MCell.&lt;ref name=Stiles1996&gt;{{cite pmid|8650164}}&lt;/ref&gt;&lt;ref name=Stiles2001&gt;Stiles JR, Bartol TM (2001). Computational Neuroscience: Realistic Modeling for Experimentalists. In: De Schutter, E (ed). Computational Neuroscience: Realistic Modeling for Experimentalists.  CRC Press, Boca Raton.&lt;/ref&gt;&lt;ref name=Kerr2008&gt;{{cite pmid|20151023}}&lt;/ref&gt; Modelers can thus choose from a variety of tools, depending on the problem. Development of faster and more powerful methods is ongoing, promising the ability to simulate ever more complex signaling processes in the future.

== Introduction ==

===Multi-state proteins in signal transduction===

In living cells, signals are processed by networks of proteins that can act as complex computational devices (reviewed in &lt;ref name=Bray1995&gt;{{cite pmid|7630396}}&lt;/ref&gt;). Such processes rely on the ability of single proteins to exist in a variety of functionally different states achieved through, for instance, post-translational modifications, ligand binding, conformational change, complex formation etc. (reviewed in &lt;ref name=Bray1995/&gt;&lt;ref name=Endy2001&gt;{{cite pmid|11201753}}&lt;/ref&gt;&lt;ref name=Bray2003&gt;{{cite pmid|12595679}}&lt;/ref&gt;&lt;ref name=Hlavacek2003&gt;{{cite pmid|14708119}}&lt;/ref&gt;).

In addition, several types of modifications can co-exist, exerting a combined influence on a protein at any given time. Thus a protein or protein complex can often exist in a very large number of functionally distinct states. The number of states scales exponentially with the number of possible modifications, a phenomenon known as `combinatorial explosion' (reviewed in &lt;ref name=Hlavacek2003/&gt;). This is of concern for computational biologists who model or simulate such proteins, because it raises questions about how such large numbers of states can be represented and simulated.

===Examples of combinatorial explosion===

Biological signaling networks rely on a wide array of interactions, post-translational modifications and conformational changes. In addition, it is common for a protein to be composed of several - identical or nonidentical - subunits, and for several proteins to assemble in complexes.

For instance, it has been estimated that the yeast scaffold protein Ste5 can be a part of 25666 unique protein complexes (reviewed in &lt;ref name=Endy2001/&gt;). In E. coli, chemotaxis receptors of four different kinds interact in groups of three, and each individual receptor can exist in at least two possible conformations and has up to eight methylation sites,&lt;ref name=Bray2003 /&gt; resulting in billions of potential states. A model of EGF receptor coupling to a MAP kinase cascade presented by Danos and colleagues&lt;ref name=Danos2007&gt;Danos V, Feret J, Fontana W, Harmer R, Krivine J (2007). Rule-Based Modelling of Cellular Signalling. Proceedings of the Eighteenth International Conference on Concurrency Theory, CONCUR 2007, Lisbon, Portugal &lt;/ref&gt; accounts for &lt;math&gt;\sim 10^{23}&lt;/math&gt; distinct molecular species, yet the authors note several points at which the model could be further extended. Each subunit of the protein kinase CaMKII can exist in two distinct conformation and features various phosphorylation and ligand binding sites. A recent model&lt;ref name=Stefan2012&gt;{{cite pmid|22279535}}&lt;/ref&gt; incorporated conformational state, two phosphorylation sites and two calcium binding modes, for a total of around one billion possible states per hexameric ring.

===Specification vs computation===

The combinatorial complexity of signaling systems involving multi-state proteins poses two kinds of problems. First, how can such a system be specified, i.e. how can a modeler specify all complexes, all changes those complexes undergo and all parameters and conditions governing those changes in a robust and efficient way? We call this problem the &quot;specification problem&quot;. The second problem concerns computation: Once specified, is a combinatorially complex model computationally tractable, given the large number of states and the even larger number of possible transitions between states? Can the model be stored electronically? And can it be evaluated in reasonable computing time? We call this problem the &quot;computation problem&quot;. Among the approaches that have been proposed to tackle combinatorial complexity in multi-state modeling, some solve the specification problem, while others solve both the specification problem and the computation problem. Whether the computation problem can be solved or not depends on the level of analysis (populations or individual agents).

==The specification problem==

===Explicit specification===

The most na&amp;iuml;ve way of specifying a protein in a biological model is to specify each of its states explicitly and use each of them as a molecular species in some simulation framework. For instance, if a protein can be ligand-bound or not, exist in two conformational states (e.g. open or closed) and be located in two possible subcellular areas (e.g. cytosolic or membrane-bound), then the eight possible resulting states can be explicitly enumerated as

*bound, open, cytosol            
*bound, open, membrane           
*bound, closed, cytosol          
*bound, closed, membrane         
*unbound, open, cytosol          
*unbound, open, membrane         
*unbound, closed, cytosol        
*unbound, closed, membrane       

For protein complexes that can adopt multiple states, this procedure quickly becomes tedious, if not impossible. Enumerating all possible states is a lengthy and potentially error-prone process. Moreover, the addition of an additional modification or feature to the model of the protein complex under investigation will double the number of possible states (if the modification is binary), and more than double the number of reactions that need to be specified.

==Rule-based model specification==

It is clear that an explicit description, which lists all possible molecular species (including all their possible states), all possible reactions these species can undergo, and all parameters governing these reactions, very quickly becomes unwieldy, if not impossible, as the complexity of the biological system in question increases. Modelers have therefore looked for implicit, rather than explicit ways of specifying a biological signaling system. An implicit description groups reactions and parameters that apply to many types of molecular species together into one reaction template, and might add a set of conditions that govern reaction parameters. Only properties of the protein that matter to a given reaction (either affecting the reaction or being affected by it) are explicitly mentioned, and all other properties are ignored in the specification of the reaction.

For instance, the rate of ligand dissociation from a protein might depend on the conformational state of the protein, but not on its subcellular localization. An implicit description would therefore list two dissociation processes (with different rates, depending on conformational state), but would ignore attributes referring to subcellular localization, because they do not affect the rate of ligand dissociation, nor are they affected by it. This specification rule has been summarized as &quot;Don't care, don't write&quot;.&lt;ref name=Danos2007/&gt; 


Since it is not written in terms of reactions, but in terms of more general &quot;reaction rules&quot; encompassing sets of reactions, this kind of specification is often called &quot;rule-based&quot;.&lt;ref name=Hlavacek2006/&gt; As an analogy, if we were to describe a machine, an explicit description would specify all the parts of the machine, and how all the parts are connected together, while a rule-based description would specify an algorithm which could generate and build the machine. In computer science, similar concepts were developed in the late 1970s, when the introduction of structured design methodology&lt;ref name=Mead1980&gt;Mead C, Conway L (1980)  Introduction to VLSI systems. Addison Wesley&lt;/ref&gt; and silicon compilers&lt;ref name=Johannsen1979&gt;Johannsen D (1979) Bristle Blocks: A Silicon Compiler. 16th Design Automation Conference&lt;/ref&gt; allowed for automated assembly of large silicon chips from a simple set of instructions, thus laying the foundation for Very-large-scale integration (VLSI)&lt;ref name=Mead1980/&gt;, and modern microprocessors with more than 1 billion transistors.

Many rule-based specification methods exist.&lt;ref name=Danos2004/&gt;&lt;ref name=Lok2005/&gt;&lt;ref name=Blinov2004/&gt;&lt;ref name=Faeder2005/&gt;&lt;ref name=Hlavacek2006/&gt;&lt;ref name=Faeder2009/&gt;&lt;ref name=Ollivier2010/&gt;&lt;ref name=Yang2010/&gt; One of the earliest is the &amp;kappa;-calculus,&lt;ref name=Danos2004/&gt; a process algebra that can be used to encode proteins with internal states and binding sites and to specify rules by which these proteins interact. A useful review of &amp;kappa; is provided by Danos et al.&lt;ref name=Danos2007/&gt;

The &amp;kappa;-calculus is merely concerned with providing a language to encode multi-state models, not with interpreting the models themselves. In general, rule-based model specification systems (reviewed in &lt;ref name=Hlavacek2006/&gt;) separate the specification of a model from the execution of the simulation. However, many solutions to the specification problem also contain some method of interpreting the specified model.&lt;ref name=Faeder2005/&gt; This is done by providing a method to simulate the model or to convert it into a form that can be used for simulations. Perhaps the most well-known is a software suite called BioNetGen.&lt;ref name=Blinov2004/&gt;&lt;ref name=Faeder2005/&gt;&lt;ref name=Hlavacek2006/&gt;&lt;ref name=Faeder2009/&gt;

---

Rule-based models can be written down using a specified syntax, the BioNetGen language (BNGL) \cite{Hlavacek2006}. BioNetGen can then use these rules to generate either ODEs to describe each biochemical reaction or a list of all possible species and reactions in SBML \cite{Hucka2003, Finney2003}. These can then be exported to a number of simulation software packages that can read SBML. Alternatively, users can make use of BioNetGen's own ODE-based simulation software and its capability to generate reactions on-the-fly at each iteration \cite{Faeder2009}.

== References ==
 &lt;references /&gt;</text>
    </revision>
    <revision>
      <id>2686</id>
      <parentid>2685</parentid>
      <timestamp>2013-05-21T20:41:34Z</timestamp>
      <contributor>
        <username>Mstefan</username>
        <id>25</id>
      </contributor>
      <comment>/* Rule-based model specification */</comment>
      <sha1>fw0vm0evrlzsuzlhprmc18jk77l9u1u</sha1>
      <text xml:space="preserve" bytes="12881">{{author
| first1=Melanie I 
| last1=Stefan 
| department1=Division of Biology and Biological Engineering 
| institution1=California Institute of Technology 
| address1=Pasadena, USA 
| username1=User:Mstefan 
| first2=Thomas M 
| last2=Bartol
| institution2=Salk Institute for Biological Studies 
| address2=La Jolla, USA
| first3=Terrence J 
| last3= Sejnowski
| institution3=Salk Institute for Biological Studies
| address3=La Jolla, USA
| first4=Mary B
| last4=Kennedy
| department4=Division of Biology and Biological Engineering
| institution4=California Institute of Technology
| address4=Pasadena, USA
}}


Biological signaling systems rely on proteins and complexes that can undergo a number of mutually compatible modifications and can therefore exist in a very large number of functionally different states. Modeling such multi-state systems poses two problems: The problem of how to describe and specify a multi-state system (the `specification problem') and the problem of how to track its progress over time using a computer (the `computation problem'). To solve the specification problem, modelers have in recent years moved away from explicit specification and towards formalisms that allow for implicit model specification, including the &amp;kappa;-calculus,&lt;ref name=Danos2004&gt; Danos V, Laneve C. (2004) Formal molecular biology. Theoretical Computer Science 325:69-110.&lt;/ref&gt; BioNetGen,&lt;ref name=Blinov2004&gt;{{cite pmid|15217809}}&lt;/ref&gt;&lt;ref name=Faeder2005&gt; Faeder JR, Blinov ML, Goldstein B, Hlavacek, WS. (2005) Rule-Based Modeling of Biochemical Networks. Complexity 10(4):22-41.&lt;/ref&gt;&lt;ref name=Hlavacek2006&gt;{{cite pmid|16849649}}&lt;/ref&gt;&lt;ref name=Faeder2009&gt;{{cite pmid|19399430}}&lt;/ref&gt; the Allosteric Network Compiler&lt;ref name=Ollivier2010&gt;{{cite pmid|21079669}}&lt;/ref&gt; and others.&lt;ref name=Lok2005&gt;{{cite pmid|15637632}}&lt;/ref&gt;&lt;ref name=Yang2010&gt;{{cite pmid|21073243}}&lt;/ref&gt; For solving the computation problem, agent-based approaches are much more efficient compared to population-based approaches such as ODE/PDE or the Gillespie stochastic simulation algorithm, and sometimes the only possible option given current computing technology. Agent-based simulators further fall into two categories: Non-spatial simulators such as StochSim,&lt;ref name=LeNovere2001c&gt;Le Nov&amp;egrave;re N, Shimizu TS. STOCHSIM: modelling of stochastic biomolecular processes. Bioinformatics 17(6):575-576&lt;/ref&gt; DYNSTOC,&lt;ref name=Colvin2009&gt;{{cite pmid|19213740}}&lt;/ref&gt; RuleMonkey,&lt;ref name=Yang2008&gt;{{cite pmid|18851068}}&lt;/ref&gt;&lt;ref name=Colvin2010&gt;{{cite pmid|20673321}}&lt;/ref&gt; and NFSim&lt;ref name=Sneddon2011&gt;{{cite pmid|21186362}}&lt;/ref&gt; and spatial simulators, including Meredys&lt;ref name=Tolle2010a&gt;{{cite pmid|20233406}}&lt;/ref&gt; and MCell.&lt;ref name=Stiles1996&gt;{{cite pmid|8650164}}&lt;/ref&gt;&lt;ref name=Stiles2001&gt;Stiles JR, Bartol TM (2001). Computational Neuroscience: Realistic Modeling for Experimentalists. In: De Schutter, E (ed). Computational Neuroscience: Realistic Modeling for Experimentalists.  CRC Press, Boca Raton.&lt;/ref&gt;&lt;ref name=Kerr2008&gt;{{cite pmid|20151023}}&lt;/ref&gt; Modelers can thus choose from a variety of tools, depending on the problem. Development of faster and more powerful methods is ongoing, promising the ability to simulate ever more complex signaling processes in the future.

== Introduction ==

===Multi-state proteins in signal transduction===

In living cells, signals are processed by networks of proteins that can act as complex computational devices (reviewed in &lt;ref name=Bray1995&gt;{{cite pmid|7630396}}&lt;/ref&gt;). Such processes rely on the ability of single proteins to exist in a variety of functionally different states achieved through, for instance, post-translational modifications, ligand binding, conformational change, complex formation etc. (reviewed in &lt;ref name=Bray1995/&gt;&lt;ref name=Endy2001&gt;{{cite pmid|11201753}}&lt;/ref&gt;&lt;ref name=Bray2003&gt;{{cite pmid|12595679}}&lt;/ref&gt;&lt;ref name=Hlavacek2003&gt;{{cite pmid|14708119}}&lt;/ref&gt;).

In addition, several types of modifications can co-exist, exerting a combined influence on a protein at any given time. Thus a protein or protein complex can often exist in a very large number of functionally distinct states. The number of states scales exponentially with the number of possible modifications, a phenomenon known as `combinatorial explosion' (reviewed in &lt;ref name=Hlavacek2003/&gt;). This is of concern for computational biologists who model or simulate such proteins, because it raises questions about how such large numbers of states can be represented and simulated.

===Examples of combinatorial explosion===

Biological signaling networks rely on a wide array of interactions, post-translational modifications and conformational changes. In addition, it is common for a protein to be composed of several - identical or nonidentical - subunits, and for several proteins to assemble in complexes.

For instance, it has been estimated that the yeast scaffold protein Ste5 can be a part of 25666 unique protein complexes (reviewed in &lt;ref name=Endy2001/&gt;). In E. coli, chemotaxis receptors of four different kinds interact in groups of three, and each individual receptor can exist in at least two possible conformations and has up to eight methylation sites,&lt;ref name=Bray2003 /&gt; resulting in billions of potential states. A model of EGF receptor coupling to a MAP kinase cascade presented by Danos and colleagues&lt;ref name=Danos2007&gt;Danos V, Feret J, Fontana W, Harmer R, Krivine J (2007). Rule-Based Modelling of Cellular Signalling. Proceedings of the Eighteenth International Conference on Concurrency Theory, CONCUR 2007, Lisbon, Portugal &lt;/ref&gt; accounts for &lt;math&gt;\sim 10^{23}&lt;/math&gt; distinct molecular species, yet the authors note several points at which the model could be further extended. Each subunit of the protein kinase CaMKII can exist in two distinct conformation and features various phosphorylation and ligand binding sites. A recent model&lt;ref name=Stefan2012&gt;{{cite pmid|22279535}}&lt;/ref&gt; incorporated conformational state, two phosphorylation sites and two calcium binding modes, for a total of around one billion possible states per hexameric ring.

===Specification vs computation===

The combinatorial complexity of signaling systems involving multi-state proteins poses two kinds of problems. First, how can such a system be specified, i.e. how can a modeler specify all complexes, all changes those complexes undergo and all parameters and conditions governing those changes in a robust and efficient way? We call this problem the &quot;specification problem&quot;. The second problem concerns computation: Once specified, is a combinatorially complex model computationally tractable, given the large number of states and the even larger number of possible transitions between states? Can the model be stored electronically? And can it be evaluated in reasonable computing time? We call this problem the &quot;computation problem&quot;. Among the approaches that have been proposed to tackle combinatorial complexity in multi-state modeling, some solve the specification problem, while others solve both the specification problem and the computation problem. Whether the computation problem can be solved or not depends on the level of analysis (populations or individual agents).

==The specification problem==

===Explicit specification===

The most na&amp;iuml;ve way of specifying a protein in a biological model is to specify each of its states explicitly and use each of them as a molecular species in some simulation framework. For instance, if a protein can be ligand-bound or not, exist in two conformational states (e.g. open or closed) and be located in two possible subcellular areas (e.g. cytosolic or membrane-bound), then the eight possible resulting states can be explicitly enumerated as

*bound, open, cytosol            
*bound, open, membrane           
*bound, closed, cytosol          
*bound, closed, membrane         
*unbound, open, cytosol          
*unbound, open, membrane         
*unbound, closed, cytosol        
*unbound, closed, membrane       

For protein complexes that can adopt multiple states, this procedure quickly becomes tedious, if not impossible. Enumerating all possible states is a lengthy and potentially error-prone process. Moreover, the addition of an additional modification or feature to the model of the protein complex under investigation will double the number of possible states (if the modification is binary), and more than double the number of reactions that need to be specified.

==Rule-based model specification==

It is clear that an explicit description, which lists all possible molecular species (including all their possible states), all possible reactions these species can undergo, and all parameters governing these reactions, very quickly becomes unwieldy, if not impossible, as the complexity of the biological system in question increases. Modelers have therefore looked for implicit, rather than explicit ways of specifying a biological signaling system. An implicit description groups reactions and parameters that apply to many types of molecular species together into one reaction template, and might add a set of conditions that govern reaction parameters. Only properties of the protein that matter to a given reaction (either affecting the reaction or being affected by it) are explicitly mentioned, and all other properties are ignored in the specification of the reaction.

For instance, the rate of ligand dissociation from a protein might depend on the conformational state of the protein, but not on its subcellular localization. An implicit description would therefore list two dissociation processes (with different rates, depending on conformational state), but would ignore attributes referring to subcellular localization, because they do not affect the rate of ligand dissociation, nor are they affected by it. This specification rule has been summarized as &quot;Don't care, don't write&quot;.&lt;ref name=Danos2007/&gt; 


Since it is not written in terms of reactions, but in terms of more general &quot;reaction rules&quot; encompassing sets of reactions, this kind of specification is often called &quot;rule-based&quot;.&lt;ref name=Hlavacek2006/&gt; As an analogy, if we were to describe a machine, an explicit description would specify all the parts of the machine, and how all the parts are connected together, while a rule-based description would specify an algorithm which could generate and build the machine. In computer science, similar concepts were developed in the late 1970s, when the introduction of structured design methodology&lt;ref name=Mead1980&gt;Mead C, Conway L (1980)  Introduction to VLSI systems. Addison Wesley&lt;/ref&gt; and silicon compilers&lt;ref name=Johannsen1979&gt;Johannsen D (1979) Bristle Blocks: A Silicon Compiler. 16th Design Automation Conference&lt;/ref&gt; allowed for automated assembly of large silicon chips from a simple set of instructions, thus laying the foundation for Very-large-scale integration (VLSI)&lt;ref name=Mead1980/&gt;, and modern microprocessors with more than 1 billion transistors.

Many rule-based specification methods exist.&lt;ref name=Danos2004/&gt;&lt;ref name=Lok2005/&gt;&lt;ref name=Blinov2004/&gt;&lt;ref name=Faeder2005/&gt;&lt;ref name=Hlavacek2006/&gt;&lt;ref name=Faeder2009/&gt;&lt;ref name=Ollivier2010/&gt;&lt;ref name=Yang2010/&gt; One of the earliest is the &amp;kappa;-calculus,&lt;ref name=Danos2004/&gt; a process algebra that can be used to encode proteins with internal states and binding sites and to specify rules by which these proteins interact. A useful review of &amp;kappa; is provided by Danos et al.&lt;ref name=Danos2007/&gt;

The &amp;kappa;-calculus is merely concerned with providing a language to encode multi-state models, not with interpreting the models themselves. In general, rule-based model specification systems (reviewed in &lt;ref name=Hlavacek2006/&gt;) separate the specification of a model from the execution of the simulation. However, many solutions to the specification problem also contain some method of interpreting the specified model.&lt;ref name=Faeder2005/&gt; This is done by providing a method to simulate the model or to convert it into a form that can be used for simulations. Perhaps the most well-known is a software suite called BioNetGen.&lt;ref name=Blinov2004/&gt;&lt;ref name=Faeder2005/&gt;&lt;ref name=Hlavacek2006/&gt;&lt;ref name=Faeder2009/&gt; Rule-based models can be written down using a specified syntax, the BioNetGen language (BNGL).&lt;ref name=Hlavacek2006/&gt;

---

 BioNetGen can then use these rules to generate either ODEs to describe each biochemical reaction or a list of all possible species and reactions in SBML \cite{Hucka2003, Finney2003}. These can then be exported to a number of simulation software packages that can read SBML. Alternatively, users can make use of BioNetGen's own ODE-based simulation software and its capability to generate reactions on-the-fly at each iteration \cite{Faeder2009}.

== References ==
 &lt;references /&gt;</text>
    </revision>
    <revision>
      <id>2687</id>
      <parentid>2686</parentid>
      <timestamp>2013-05-21T20:46:56Z</timestamp>
      <contributor>
        <username>Mstefan</username>
        <id>25</id>
      </contributor>
      <comment>/* Rule-based model specification */</comment>
      <sha1>qhoo0ct4f5qxeos6ne54j6hrhph3wte</sha1>
      <text xml:space="preserve" bytes="12950">{{author
| first1=Melanie I 
| last1=Stefan 
| department1=Division of Biology and Biological Engineering 
| institution1=California Institute of Technology 
| address1=Pasadena, USA 
| username1=User:Mstefan 
| first2=Thomas M 
| last2=Bartol
| institution2=Salk Institute for Biological Studies 
| address2=La Jolla, USA
| first3=Terrence J 
| last3= Sejnowski
| institution3=Salk Institute for Biological Studies
| address3=La Jolla, USA
| first4=Mary B
| last4=Kennedy
| department4=Division of Biology and Biological Engineering
| institution4=California Institute of Technology
| address4=Pasadena, USA
}}


Biological signaling systems rely on proteins and complexes that can undergo a number of mutually compatible modifications and can therefore exist in a very large number of functionally different states. Modeling such multi-state systems poses two problems: The problem of how to describe and specify a multi-state system (the `specification problem') and the problem of how to track its progress over time using a computer (the `computation problem'). To solve the specification problem, modelers have in recent years moved away from explicit specification and towards formalisms that allow for implicit model specification, including the &amp;kappa;-calculus,&lt;ref name=Danos2004&gt; Danos V, Laneve C. (2004) Formal molecular biology. Theoretical Computer Science 325:69-110.&lt;/ref&gt; BioNetGen,&lt;ref name=Blinov2004&gt;{{cite pmid|15217809}}&lt;/ref&gt;&lt;ref name=Faeder2005&gt; Faeder JR, Blinov ML, Goldstein B, Hlavacek, WS. (2005) Rule-Based Modeling of Biochemical Networks. Complexity 10(4):22-41.&lt;/ref&gt;&lt;ref name=Hlavacek2006&gt;{{cite pmid|16849649}}&lt;/ref&gt;&lt;ref name=Faeder2009&gt;{{cite pmid|19399430}}&lt;/ref&gt; the Allosteric Network Compiler&lt;ref name=Ollivier2010&gt;{{cite pmid|21079669}}&lt;/ref&gt; and others.&lt;ref name=Lok2005&gt;{{cite pmid|15637632}}&lt;/ref&gt;&lt;ref name=Yang2010&gt;{{cite pmid|21073243}}&lt;/ref&gt; For solving the computation problem, agent-based approaches are much more efficient compared to population-based approaches such as ODE/PDE or the Gillespie stochastic simulation algorithm, and sometimes the only possible option given current computing technology. Agent-based simulators further fall into two categories: Non-spatial simulators such as StochSim,&lt;ref name=LeNovere2001c&gt;Le Nov&amp;egrave;re N, Shimizu TS. STOCHSIM: modelling of stochastic biomolecular processes. Bioinformatics 17(6):575-576&lt;/ref&gt; DYNSTOC,&lt;ref name=Colvin2009&gt;{{cite pmid|19213740}}&lt;/ref&gt; RuleMonkey,&lt;ref name=Yang2008&gt;{{cite pmid|18851068}}&lt;/ref&gt;&lt;ref name=Colvin2010&gt;{{cite pmid|20673321}}&lt;/ref&gt; and NFSim&lt;ref name=Sneddon2011&gt;{{cite pmid|21186362}}&lt;/ref&gt; and spatial simulators, including Meredys&lt;ref name=Tolle2010a&gt;{{cite pmid|20233406}}&lt;/ref&gt; and MCell.&lt;ref name=Stiles1996&gt;{{cite pmid|8650164}}&lt;/ref&gt;&lt;ref name=Stiles2001&gt;Stiles JR, Bartol TM (2001). Computational Neuroscience: Realistic Modeling for Experimentalists. In: De Schutter, E (ed). Computational Neuroscience: Realistic Modeling for Experimentalists.  CRC Press, Boca Raton.&lt;/ref&gt;&lt;ref name=Kerr2008&gt;{{cite pmid|20151023}}&lt;/ref&gt; Modelers can thus choose from a variety of tools, depending on the problem. Development of faster and more powerful methods is ongoing, promising the ability to simulate ever more complex signaling processes in the future.

== Introduction ==

===Multi-state proteins in signal transduction===

In living cells, signals are processed by networks of proteins that can act as complex computational devices (reviewed in &lt;ref name=Bray1995&gt;{{cite pmid|7630396}}&lt;/ref&gt;). Such processes rely on the ability of single proteins to exist in a variety of functionally different states achieved through, for instance, post-translational modifications, ligand binding, conformational change, complex formation etc. (reviewed in &lt;ref name=Bray1995/&gt;&lt;ref name=Endy2001&gt;{{cite pmid|11201753}}&lt;/ref&gt;&lt;ref name=Bray2003&gt;{{cite pmid|12595679}}&lt;/ref&gt;&lt;ref name=Hlavacek2003&gt;{{cite pmid|14708119}}&lt;/ref&gt;).

In addition, several types of modifications can co-exist, exerting a combined influence on a protein at any given time. Thus a protein or protein complex can often exist in a very large number of functionally distinct states. The number of states scales exponentially with the number of possible modifications, a phenomenon known as `combinatorial explosion' (reviewed in &lt;ref name=Hlavacek2003/&gt;). This is of concern for computational biologists who model or simulate such proteins, because it raises questions about how such large numbers of states can be represented and simulated.

===Examples of combinatorial explosion===

Biological signaling networks rely on a wide array of interactions, post-translational modifications and conformational changes. In addition, it is common for a protein to be composed of several - identical or nonidentical - subunits, and for several proteins to assemble in complexes.

For instance, it has been estimated that the yeast scaffold protein Ste5 can be a part of 25666 unique protein complexes (reviewed in &lt;ref name=Endy2001/&gt;). In E. coli, chemotaxis receptors of four different kinds interact in groups of three, and each individual receptor can exist in at least two possible conformations and has up to eight methylation sites,&lt;ref name=Bray2003 /&gt; resulting in billions of potential states. A model of EGF receptor coupling to a MAP kinase cascade presented by Danos and colleagues&lt;ref name=Danos2007&gt;Danos V, Feret J, Fontana W, Harmer R, Krivine J (2007). Rule-Based Modelling of Cellular Signalling. Proceedings of the Eighteenth International Conference on Concurrency Theory, CONCUR 2007, Lisbon, Portugal &lt;/ref&gt; accounts for &lt;math&gt;\sim 10^{23}&lt;/math&gt; distinct molecular species, yet the authors note several points at which the model could be further extended. Each subunit of the protein kinase CaMKII can exist in two distinct conformation and features various phosphorylation and ligand binding sites. A recent model&lt;ref name=Stefan2012&gt;{{cite pmid|22279535}}&lt;/ref&gt; incorporated conformational state, two phosphorylation sites and two calcium binding modes, for a total of around one billion possible states per hexameric ring.

===Specification vs computation===

The combinatorial complexity of signaling systems involving multi-state proteins poses two kinds of problems. First, how can such a system be specified, i.e. how can a modeler specify all complexes, all changes those complexes undergo and all parameters and conditions governing those changes in a robust and efficient way? We call this problem the &quot;specification problem&quot;. The second problem concerns computation: Once specified, is a combinatorially complex model computationally tractable, given the large number of states and the even larger number of possible transitions between states? Can the model be stored electronically? And can it be evaluated in reasonable computing time? We call this problem the &quot;computation problem&quot;. Among the approaches that have been proposed to tackle combinatorial complexity in multi-state modeling, some solve the specification problem, while others solve both the specification problem and the computation problem. Whether the computation problem can be solved or not depends on the level of analysis (populations or individual agents).

==The specification problem==

===Explicit specification===

The most na&amp;iuml;ve way of specifying a protein in a biological model is to specify each of its states explicitly and use each of them as a molecular species in some simulation framework. For instance, if a protein can be ligand-bound or not, exist in two conformational states (e.g. open or closed) and be located in two possible subcellular areas (e.g. cytosolic or membrane-bound), then the eight possible resulting states can be explicitly enumerated as

*bound, open, cytosol            
*bound, open, membrane           
*bound, closed, cytosol          
*bound, closed, membrane         
*unbound, open, cytosol          
*unbound, open, membrane         
*unbound, closed, cytosol        
*unbound, closed, membrane       

For protein complexes that can adopt multiple states, this procedure quickly becomes tedious, if not impossible. Enumerating all possible states is a lengthy and potentially error-prone process. Moreover, the addition of an additional modification or feature to the model of the protein complex under investigation will double the number of possible states (if the modification is binary), and more than double the number of reactions that need to be specified.

==Rule-based model specification==

It is clear that an explicit description, which lists all possible molecular species (including all their possible states), all possible reactions these species can undergo, and all parameters governing these reactions, very quickly becomes unwieldy, if not impossible, as the complexity of the biological system in question increases. Modelers have therefore looked for implicit, rather than explicit ways of specifying a biological signaling system. An implicit description groups reactions and parameters that apply to many types of molecular species together into one reaction template, and might add a set of conditions that govern reaction parameters. Only properties of the protein that matter to a given reaction (either affecting the reaction or being affected by it) are explicitly mentioned, and all other properties are ignored in the specification of the reaction.

For instance, the rate of ligand dissociation from a protein might depend on the conformational state of the protein, but not on its subcellular localization. An implicit description would therefore list two dissociation processes (with different rates, depending on conformational state), but would ignore attributes referring to subcellular localization, because they do not affect the rate of ligand dissociation, nor are they affected by it. This specification rule has been summarized as &quot;Don't care, don't write&quot;.&lt;ref name=Danos2007/&gt; 


Since it is not written in terms of reactions, but in terms of more general &quot;reaction rules&quot; encompassing sets of reactions, this kind of specification is often called &quot;rule-based&quot;.&lt;ref name=Hlavacek2006/&gt; As an analogy, if we were to describe a machine, an explicit description would specify all the parts of the machine, and how all the parts are connected together, while a rule-based description would specify an algorithm which could generate and build the machine. In computer science, similar concepts were developed in the late 1970s, when the introduction of structured design methodology&lt;ref name=Mead1980&gt;Mead C, Conway L (1980)  Introduction to VLSI systems. Addison Wesley&lt;/ref&gt; and silicon compilers&lt;ref name=Johannsen1979&gt;Johannsen D (1979) Bristle Blocks: A Silicon Compiler. 16th Design Automation Conference&lt;/ref&gt; allowed for automated assembly of large silicon chips from a simple set of instructions, thus laying the foundation for Very-large-scale integration (VLSI)&lt;ref name=Mead1980/&gt;, and modern microprocessors with more than 1 billion transistors.

Many rule-based specification methods exist.&lt;ref name=Danos2004/&gt;&lt;ref name=Lok2005/&gt;&lt;ref name=Blinov2004/&gt;&lt;ref name=Faeder2005/&gt;&lt;ref name=Hlavacek2006/&gt;&lt;ref name=Faeder2009/&gt;&lt;ref name=Ollivier2010/&gt;&lt;ref name=Yang2010/&gt; One of the earliest is the &amp;kappa;-calculus,&lt;ref name=Danos2004/&gt; a process algebra that can be used to encode proteins with internal states and binding sites and to specify rules by which these proteins interact. A useful review of &amp;kappa; is provided by Danos et al.&lt;ref name=Danos2007/&gt;

The &amp;kappa;-calculus is merely concerned with providing a language to encode multi-state models, not with interpreting the models themselves. In general, rule-based model specification systems (reviewed in &lt;ref name=Hlavacek2006/&gt;) separate the specification of a model from the execution of the simulation. However, many solutions to the specification problem also contain some method of interpreting the specified model.&lt;ref name=Faeder2005/&gt; This is done by providing a method to simulate the model or to convert it into a form that can be used for simulations. Perhaps the most well-known is a software suite called BioNetGen.&lt;ref name=Blinov2004/&gt;&lt;ref name=Faeder2005/&gt;&lt;ref name=Hlavacek2006/&gt;&lt;ref name=Faeder2009/&gt; Rule-based models can be written down using a specified syntax, the BioNetGen language (BNGL).&lt;ref name=Hlavacek2006/&gt;  BioNetGen can then use these rules to generate either ODEs to describe each biochemical reaction or a list of all possible species and reactions in SBML.&lt;ref name=Hucka2003&gt;{{cite pmid|12611808}}&lt;/ref&gt;&lt;ref name=Finney2003&gt;{{cite pmid|14641091}}&lt;/ref&gt;

---

 These can then be exported to a number of simulation software packages that can read SBML. Alternatively, users can make use of BioNetGen's own ODE-based simulation software and its capability to generate reactions on-the-fly at each iteration \cite{Faeder2009}.

== References ==
 &lt;references /&gt;</text>
    </revision>
    <revision>
      <id>2688</id>
      <parentid>2687</parentid>
      <timestamp>2013-05-21T20:47:57Z</timestamp>
      <contributor>
        <username>Mstefan</username>
        <id>25</id>
      </contributor>
      <comment>/* Rule-based model specification */</comment>
      <sha1>62e3n38qvku5ybsb8uaoba25lxw67vp</sha1>
      <text xml:space="preserve" bytes="12953">{{author
| first1=Melanie I 
| last1=Stefan 
| department1=Division of Biology and Biological Engineering 
| institution1=California Institute of Technology 
| address1=Pasadena, USA 
| username1=User:Mstefan 
| first2=Thomas M 
| last2=Bartol
| institution2=Salk Institute for Biological Studies 
| address2=La Jolla, USA
| first3=Terrence J 
| last3= Sejnowski
| institution3=Salk Institute for Biological Studies
| address3=La Jolla, USA
| first4=Mary B
| last4=Kennedy
| department4=Division of Biology and Biological Engineering
| institution4=California Institute of Technology
| address4=Pasadena, USA
}}


Biological signaling systems rely on proteins and complexes that can undergo a number of mutually compatible modifications and can therefore exist in a very large number of functionally different states. Modeling such multi-state systems poses two problems: The problem of how to describe and specify a multi-state system (the `specification problem') and the problem of how to track its progress over time using a computer (the `computation problem'). To solve the specification problem, modelers have in recent years moved away from explicit specification and towards formalisms that allow for implicit model specification, including the &amp;kappa;-calculus,&lt;ref name=Danos2004&gt; Danos V, Laneve C. (2004) Formal molecular biology. Theoretical Computer Science 325:69-110.&lt;/ref&gt; BioNetGen,&lt;ref name=Blinov2004&gt;{{cite pmid|15217809}}&lt;/ref&gt;&lt;ref name=Faeder2005&gt; Faeder JR, Blinov ML, Goldstein B, Hlavacek, WS. (2005) Rule-Based Modeling of Biochemical Networks. Complexity 10(4):22-41.&lt;/ref&gt;&lt;ref name=Hlavacek2006&gt;{{cite pmid|16849649}}&lt;/ref&gt;&lt;ref name=Faeder2009&gt;{{cite pmid|19399430}}&lt;/ref&gt; the Allosteric Network Compiler&lt;ref name=Ollivier2010&gt;{{cite pmid|21079669}}&lt;/ref&gt; and others.&lt;ref name=Lok2005&gt;{{cite pmid|15637632}}&lt;/ref&gt;&lt;ref name=Yang2010&gt;{{cite pmid|21073243}}&lt;/ref&gt; For solving the computation problem, agent-based approaches are much more efficient compared to population-based approaches such as ODE/PDE or the Gillespie stochastic simulation algorithm, and sometimes the only possible option given current computing technology. Agent-based simulators further fall into two categories: Non-spatial simulators such as StochSim,&lt;ref name=LeNovere2001c&gt;Le Nov&amp;egrave;re N, Shimizu TS. STOCHSIM: modelling of stochastic biomolecular processes. Bioinformatics 17(6):575-576&lt;/ref&gt; DYNSTOC,&lt;ref name=Colvin2009&gt;{{cite pmid|19213740}}&lt;/ref&gt; RuleMonkey,&lt;ref name=Yang2008&gt;{{cite pmid|18851068}}&lt;/ref&gt;&lt;ref name=Colvin2010&gt;{{cite pmid|20673321}}&lt;/ref&gt; and NFSim&lt;ref name=Sneddon2011&gt;{{cite pmid|21186362}}&lt;/ref&gt; and spatial simulators, including Meredys&lt;ref name=Tolle2010a&gt;{{cite pmid|20233406}}&lt;/ref&gt; and MCell.&lt;ref name=Stiles1996&gt;{{cite pmid|8650164}}&lt;/ref&gt;&lt;ref name=Stiles2001&gt;Stiles JR, Bartol TM (2001). Computational Neuroscience: Realistic Modeling for Experimentalists. In: De Schutter, E (ed). Computational Neuroscience: Realistic Modeling for Experimentalists.  CRC Press, Boca Raton.&lt;/ref&gt;&lt;ref name=Kerr2008&gt;{{cite pmid|20151023}}&lt;/ref&gt; Modelers can thus choose from a variety of tools, depending on the problem. Development of faster and more powerful methods is ongoing, promising the ability to simulate ever more complex signaling processes in the future.

== Introduction ==

===Multi-state proteins in signal transduction===

In living cells, signals are processed by networks of proteins that can act as complex computational devices (reviewed in &lt;ref name=Bray1995&gt;{{cite pmid|7630396}}&lt;/ref&gt;). Such processes rely on the ability of single proteins to exist in a variety of functionally different states achieved through, for instance, post-translational modifications, ligand binding, conformational change, complex formation etc. (reviewed in &lt;ref name=Bray1995/&gt;&lt;ref name=Endy2001&gt;{{cite pmid|11201753}}&lt;/ref&gt;&lt;ref name=Bray2003&gt;{{cite pmid|12595679}}&lt;/ref&gt;&lt;ref name=Hlavacek2003&gt;{{cite pmid|14708119}}&lt;/ref&gt;).

In addition, several types of modifications can co-exist, exerting a combined influence on a protein at any given time. Thus a protein or protein complex can often exist in a very large number of functionally distinct states. The number of states scales exponentially with the number of possible modifications, a phenomenon known as `combinatorial explosion' (reviewed in &lt;ref name=Hlavacek2003/&gt;). This is of concern for computational biologists who model or simulate such proteins, because it raises questions about how such large numbers of states can be represented and simulated.

===Examples of combinatorial explosion===

Biological signaling networks rely on a wide array of interactions, post-translational modifications and conformational changes. In addition, it is common for a protein to be composed of several - identical or nonidentical - subunits, and for several proteins to assemble in complexes.

For instance, it has been estimated that the yeast scaffold protein Ste5 can be a part of 25666 unique protein complexes (reviewed in &lt;ref name=Endy2001/&gt;). In E. coli, chemotaxis receptors of four different kinds interact in groups of three, and each individual receptor can exist in at least two possible conformations and has up to eight methylation sites,&lt;ref name=Bray2003 /&gt; resulting in billions of potential states. A model of EGF receptor coupling to a MAP kinase cascade presented by Danos and colleagues&lt;ref name=Danos2007&gt;Danos V, Feret J, Fontana W, Harmer R, Krivine J (2007). Rule-Based Modelling of Cellular Signalling. Proceedings of the Eighteenth International Conference on Concurrency Theory, CONCUR 2007, Lisbon, Portugal &lt;/ref&gt; accounts for &lt;math&gt;\sim 10^{23}&lt;/math&gt; distinct molecular species, yet the authors note several points at which the model could be further extended. Each subunit of the protein kinase CaMKII can exist in two distinct conformation and features various phosphorylation and ligand binding sites. A recent model&lt;ref name=Stefan2012&gt;{{cite pmid|22279535}}&lt;/ref&gt; incorporated conformational state, two phosphorylation sites and two calcium binding modes, for a total of around one billion possible states per hexameric ring.

===Specification vs computation===

The combinatorial complexity of signaling systems involving multi-state proteins poses two kinds of problems. First, how can such a system be specified, i.e. how can a modeler specify all complexes, all changes those complexes undergo and all parameters and conditions governing those changes in a robust and efficient way? We call this problem the &quot;specification problem&quot;. The second problem concerns computation: Once specified, is a combinatorially complex model computationally tractable, given the large number of states and the even larger number of possible transitions between states? Can the model be stored electronically? And can it be evaluated in reasonable computing time? We call this problem the &quot;computation problem&quot;. Among the approaches that have been proposed to tackle combinatorial complexity in multi-state modeling, some solve the specification problem, while others solve both the specification problem and the computation problem. Whether the computation problem can be solved or not depends on the level of analysis (populations or individual agents).

==The specification problem==

===Explicit specification===

The most na&amp;iuml;ve way of specifying a protein in a biological model is to specify each of its states explicitly and use each of them as a molecular species in some simulation framework. For instance, if a protein can be ligand-bound or not, exist in two conformational states (e.g. open or closed) and be located in two possible subcellular areas (e.g. cytosolic or membrane-bound), then the eight possible resulting states can be explicitly enumerated as

*bound, open, cytosol            
*bound, open, membrane           
*bound, closed, cytosol          
*bound, closed, membrane         
*unbound, open, cytosol          
*unbound, open, membrane         
*unbound, closed, cytosol        
*unbound, closed, membrane       

For protein complexes that can adopt multiple states, this procedure quickly becomes tedious, if not impossible. Enumerating all possible states is a lengthy and potentially error-prone process. Moreover, the addition of an additional modification or feature to the model of the protein complex under investigation will double the number of possible states (if the modification is binary), and more than double the number of reactions that need to be specified.

==Rule-based model specification==

It is clear that an explicit description, which lists all possible molecular species (including all their possible states), all possible reactions these species can undergo, and all parameters governing these reactions, very quickly becomes unwieldy, if not impossible, as the complexity of the biological system in question increases. Modelers have therefore looked for implicit, rather than explicit ways of specifying a biological signaling system. An implicit description groups reactions and parameters that apply to many types of molecular species together into one reaction template, and might add a set of conditions that govern reaction parameters. Only properties of the protein that matter to a given reaction (either affecting the reaction or being affected by it) are explicitly mentioned, and all other properties are ignored in the specification of the reaction.

For instance, the rate of ligand dissociation from a protein might depend on the conformational state of the protein, but not on its subcellular localization. An implicit description would therefore list two dissociation processes (with different rates, depending on conformational state), but would ignore attributes referring to subcellular localization, because they do not affect the rate of ligand dissociation, nor are they affected by it. This specification rule has been summarized as &quot;Don't care, don't write&quot;.&lt;ref name=Danos2007/&gt; 


Since it is not written in terms of reactions, but in terms of more general &quot;reaction rules&quot; encompassing sets of reactions, this kind of specification is often called &quot;rule-based&quot;.&lt;ref name=Hlavacek2006/&gt; As an analogy, if we were to describe a machine, an explicit description would specify all the parts of the machine, and how all the parts are connected together, while a rule-based description would specify an algorithm which could generate and build the machine. In computer science, similar concepts were developed in the late 1970s, when the introduction of structured design methodology&lt;ref name=Mead1980&gt;Mead C, Conway L (1980)  Introduction to VLSI systems. Addison Wesley&lt;/ref&gt; and silicon compilers&lt;ref name=Johannsen1979&gt;Johannsen D (1979) Bristle Blocks: A Silicon Compiler. 16th Design Automation Conference&lt;/ref&gt; allowed for automated assembly of large silicon chips from a simple set of instructions, thus laying the foundation for Very-large-scale integration (VLSI)&lt;ref name=Mead1980/&gt;, and modern microprocessors with more than 1 billion transistors.

Many rule-based specification methods exist.&lt;ref name=Danos2004/&gt;&lt;ref name=Lok2005/&gt;&lt;ref name=Blinov2004/&gt;&lt;ref name=Faeder2005/&gt;&lt;ref name=Hlavacek2006/&gt;&lt;ref name=Faeder2009/&gt;&lt;ref name=Ollivier2010/&gt;&lt;ref name=Yang2010/&gt; One of the earliest is the &amp;kappa;-calculus,&lt;ref name=Danos2004/&gt; a process algebra that can be used to encode proteins with internal states and binding sites and to specify rules by which these proteins interact. A useful review of &amp;kappa; is provided by Danos et al.&lt;ref name=Danos2007/&gt;

The &amp;kappa;-calculus is merely concerned with providing a language to encode multi-state models, not with interpreting the models themselves. In general, rule-based model specification systems (reviewed in &lt;ref name=Hlavacek2006/&gt;) separate the specification of a model from the execution of the simulation. However, many solutions to the specification problem also contain some method of interpreting the specified model.&lt;ref name=Faeder2005/&gt; This is done by providing a method to simulate the model or to convert it into a form that can be used for simulations. Perhaps the most well-known is a software suite called BioNetGen.&lt;ref name=Blinov2004/&gt;&lt;ref name=Faeder2005/&gt;&lt;ref name=Hlavacek2006/&gt;&lt;ref name=Faeder2009/&gt; Rule-based models can be written down using a specified syntax, the BioNetGen language (BNGL).&lt;ref name=Hlavacek2006/&gt;  BioNetGen can then use these rules to generate either ODEs to describe each biochemical reaction or a list of all possible species and reactions in SBML.&lt;ref name=Hucka2003&gt;{{cite pmid|12611808}}&lt;/ref&gt;&lt;ref name=Finney2003&gt;{{cite pmid|14641091}}&lt;/ref&gt; These can then be exported to a number of simulation software packages that can read SBML. Alternatively, users can make use of BioNetGen's own ODE-based simulation software and its capability to generate reactions on-the-fly at each iteration.&lt;ref name=Faeder2009/&gt; 

---

== References ==
 &lt;references /&gt;</text>
    </revision>
    <revision>
      <id>2689</id>
      <parentid>2688</parentid>
      <timestamp>2013-05-21T20:49:17Z</timestamp>
      <contributor>
        <username>Mstefan</username>
        <id>25</id>
      </contributor>
      <sha1>m5v5amo44f4ebbog5hcv1bwgnnjf0k6</sha1>
      <text xml:space="preserve" bytes="12954">{{author
| first1=Melanie I 
| last1=Stefan 
| department1=Division of Biology and Biological Engineering 
| institution1=California Institute of Technology 
| address1=Pasadena, USA 
| username1=User:Mstefan 
| first2=Thomas M f
| last2=Bartol
| institution2=Salk Institute for Biological Studies 
| address2=La Jolla, USA
| first3=Terrence J 
| last3= Sejnowski
| institution3=Salk Institute for Biological Studies
| address3=La Jolla, USA
| first4=Mary B
| last4=Kennedy
| department4=Division of Biology and Biological Engineering
| institution4=California Institute of Technology
| address4=Pasadena, USA
}}


Biological signaling systems rely on proteins and complexes that can undergo a number of mutually compatible modifications and can therefore exist in a very large number of functionally different states. Modeling such multi-state systems poses two problems: The problem of how to describe and specify a multi-state system (the &quot;specification problem&quot;) and the problem of how to track its progress over time using a computer (the &quot;computation problem&quot;). To solve the specification problem, modelers have in recent years moved away from explicit specification and towards formalisms that allow for implicit model specification, including the &amp;kappa;-calculus,&lt;ref name=Danos2004&gt; Danos V, Laneve C. (2004) Formal molecular biology. Theoretical Computer Science 325:69-110.&lt;/ref&gt; BioNetGen,&lt;ref name=Blinov2004&gt;{{cite pmid|15217809}}&lt;/ref&gt;&lt;ref name=Faeder2005&gt; Faeder JR, Blinov ML, Goldstein B, Hlavacek, WS. (2005) Rule-Based Modeling of Biochemical Networks. Complexity 10(4):22-41.&lt;/ref&gt;&lt;ref name=Hlavacek2006&gt;{{cite pmid|16849649}}&lt;/ref&gt;&lt;ref name=Faeder2009&gt;{{cite pmid|19399430}}&lt;/ref&gt; the Allosteric Network Compiler&lt;ref name=Ollivier2010&gt;{{cite pmid|21079669}}&lt;/ref&gt; and others.&lt;ref name=Lok2005&gt;{{cite pmid|15637632}}&lt;/ref&gt;&lt;ref name=Yang2010&gt;{{cite pmid|21073243}}&lt;/ref&gt; For solving the computation problem, agent-based approaches are much more efficient compared to population-based approaches such as ODE/PDE or the Gillespie stochastic simulation algorithm, and sometimes the only possible option given current computing technology. Agent-based simulators further fall into two categories: Non-spatial simulators such as StochSim,&lt;ref name=LeNovere2001c&gt;Le Nov&amp;egrave;re N, Shimizu TS. STOCHSIM: modelling of stochastic biomolecular processes. Bioinformatics 17(6):575-576&lt;/ref&gt; DYNSTOC,&lt;ref name=Colvin2009&gt;{{cite pmid|19213740}}&lt;/ref&gt; RuleMonkey,&lt;ref name=Yang2008&gt;{{cite pmid|18851068}}&lt;/ref&gt;&lt;ref name=Colvin2010&gt;{{cite pmid|20673321}}&lt;/ref&gt; and NFSim&lt;ref name=Sneddon2011&gt;{{cite pmid|21186362}}&lt;/ref&gt; and spatial simulators, including Meredys&lt;ref name=Tolle2010a&gt;{{cite pmid|20233406}}&lt;/ref&gt; and MCell.&lt;ref name=Stiles1996&gt;{{cite pmid|8650164}}&lt;/ref&gt;&lt;ref name=Stiles2001&gt;Stiles JR, Bartol TM (2001). Computational Neuroscience: Realistic Modeling for Experimentalists. In: De Schutter, E (ed). Computational Neuroscience: Realistic Modeling for Experimentalists.  CRC Press, Boca Raton.&lt;/ref&gt;&lt;ref name=Kerr2008&gt;{{cite pmid|20151023}}&lt;/ref&gt; Modelers can thus choose from a variety of tools, depending on the problem. Development of faster and more powerful methods is ongoing, promising the ability to simulate ever more complex signaling processes in the future.

== Introduction ==

===Multi-state proteins in signal transduction===

In living cells, signals are processed by networks of proteins that can act as complex computational devices (reviewed in &lt;ref name=Bray1995&gt;{{cite pmid|7630396}}&lt;/ref&gt;). Such processes rely on the ability of single proteins to exist in a variety of functionally different states achieved through, for instance, post-translational modifications, ligand binding, conformational change, complex formation etc. (reviewed in &lt;ref name=Bray1995/&gt;&lt;ref name=Endy2001&gt;{{cite pmid|11201753}}&lt;/ref&gt;&lt;ref name=Bray2003&gt;{{cite pmid|12595679}}&lt;/ref&gt;&lt;ref name=Hlavacek2003&gt;{{cite pmid|14708119}}&lt;/ref&gt;).

In addition, several types of modifications can co-exist, exerting a combined influence on a protein at any given time. Thus a protein or protein complex can often exist in a very large number of functionally distinct states. The number of states scales exponentially with the number of possible modifications, a phenomenon known as &quot;combinatorial explosion&quot; (reviewed in &lt;ref name=Hlavacek2003/&gt;). This is of concern for computational biologists who model or simulate such proteins, because it raises questions about how such large numbers of states can be represented and simulated.

===Examples of combinatorial explosion===

Biological signaling networks rely on a wide array of interactions, post-translational modifications and conformational changes. In addition, it is common for a protein to be composed of several - identical or nonidentical - subunits, and for several proteins to assemble in complexes.

For instance, it has been estimated that the yeast scaffold protein Ste5 can be a part of 25666 unique protein complexes (reviewed in &lt;ref name=Endy2001/&gt;). In E. coli, chemotaxis receptors of four different kinds interact in groups of three, and each individual receptor can exist in at least two possible conformations and has up to eight methylation sites,&lt;ref name=Bray2003 /&gt; resulting in billions of potential states. A model of EGF receptor coupling to a MAP kinase cascade presented by Danos and colleagues&lt;ref name=Danos2007&gt;Danos V, Feret J, Fontana W, Harmer R, Krivine J (2007). Rule-Based Modelling of Cellular Signalling. Proceedings of the Eighteenth International Conference on Concurrency Theory, CONCUR 2007, Lisbon, Portugal &lt;/ref&gt; accounts for &lt;math&gt;\sim 10^{23}&lt;/math&gt; distinct molecular species, yet the authors note several points at which the model could be further extended. Each subunit of the protein kinase CaMKII can exist in two distinct conformation and features various phosphorylation and ligand binding sites. A recent model&lt;ref name=Stefan2012&gt;{{cite pmid|22279535}}&lt;/ref&gt; incorporated conformational state, two phosphorylation sites and two calcium binding modes, for a total of around one billion possible states per hexameric ring.

===Specification vs computation===

The combinatorial complexity of signaling systems involving multi-state proteins poses two kinds of problems. First, how can such a system be specified, i.e. how can a modeler specify all complexes, all changes those complexes undergo and all parameters and conditions governing those changes in a robust and efficient way? We call this problem the &quot;specification problem&quot;. The second problem concerns computation: Once specified, is a combinatorially complex model computationally tractable, given the large number of states and the even larger number of possible transitions between states? Can the model be stored electronically? And can it be evaluated in reasonable computing time? We call this problem the &quot;computation problem&quot;. Among the approaches that have been proposed to tackle combinatorial complexity in multi-state modeling, some solve the specification problem, while others solve both the specification problem and the computation problem. Whether the computation problem can be solved or not depends on the level of analysis (populations or individual agents).

==The specification problem==

===Explicit specification===

The most na&amp;iuml;ve way of specifying a protein in a biological model is to specify each of its states explicitly and use each of them as a molecular species in some simulation framework. For instance, if a protein can be ligand-bound or not, exist in two conformational states (e.g. open or closed) and be located in two possible subcellular areas (e.g. cytosolic or membrane-bound), then the eight possible resulting states can be explicitly enumerated as

*bound, open, cytosol            
*bound, open, membrane           
*bound, closed, cytosol          
*bound, closed, membrane         
*unbound, open, cytosol          
*unbound, open, membrane         
*unbound, closed, cytosol        
*unbound, closed, membrane       

For protein complexes that can adopt multiple states, this procedure quickly becomes tedious, if not impossible. Enumerating all possible states is a lengthy and potentially error-prone process. Moreover, the addition of an additional modification or feature to the model of the protein complex under investigation will double the number of possible states (if the modification is binary), and more than double the number of reactions that need to be specified.

==Rule-based model specification==

It is clear that an explicit description, which lists all possible molecular species (including all their possible states), all possible reactions these species can undergo, and all parameters governing these reactions, very quickly becomes unwieldy, if not impossible, as the complexity of the biological system in question increases. Modelers have therefore looked for implicit, rather than explicit ways of specifying a biological signaling system. An implicit description groups reactions and parameters that apply to many types of molecular species together into one reaction template, and might add a set of conditions that govern reaction parameters. Only properties of the protein that matter to a given reaction (either affecting the reaction or being affected by it) are explicitly mentioned, and all other properties are ignored in the specification of the reaction.

For instance, the rate of ligand dissociation from a protein might depend on the conformational state of the protein, but not on its subcellular localization. An implicit description would therefore list two dissociation processes (with different rates, depending on conformational state), but would ignore attributes referring to subcellular localization, because they do not affect the rate of ligand dissociation, nor are they affected by it. This specification rule has been summarized as &quot;Don't care, don't write&quot;.&lt;ref name=Danos2007/&gt; 


Since it is not written in terms of reactions, but in terms of more general &quot;reaction rules&quot; encompassing sets of reactions, this kind of specification is often called &quot;rule-based&quot;.&lt;ref name=Hlavacek2006/&gt; As an analogy, if we were to describe a machine, an explicit description would specify all the parts of the machine, and how all the parts are connected together, while a rule-based description would specify an algorithm which could generate and build the machine. In computer science, similar concepts were developed in the late 1970s, when the introduction of structured design methodology&lt;ref name=Mead1980&gt;Mead C, Conway L (1980)  Introduction to VLSI systems. Addison Wesley&lt;/ref&gt; and silicon compilers&lt;ref name=Johannsen1979&gt;Johannsen D (1979) Bristle Blocks: A Silicon Compiler. 16th Design Automation Conference&lt;/ref&gt; allowed for automated assembly of large silicon chips from a simple set of instructions, thus laying the foundation for Very-large-scale integration (VLSI)&lt;ref name=Mead1980/&gt;, and modern microprocessors with more than 1 billion transistors.

Many rule-based specification methods exist.&lt;ref name=Danos2004/&gt;&lt;ref name=Lok2005/&gt;&lt;ref name=Blinov2004/&gt;&lt;ref name=Faeder2005/&gt;&lt;ref name=Hlavacek2006/&gt;&lt;ref name=Faeder2009/&gt;&lt;ref name=Ollivier2010/&gt;&lt;ref name=Yang2010/&gt; One of the earliest is the &amp;kappa;-calculus,&lt;ref name=Danos2004/&gt; a process algebra that can be used to encode proteins with internal states and binding sites and to specify rules by which these proteins interact. A useful review of &amp;kappa; is provided by Danos et al.&lt;ref name=Danos2007/&gt;

The &amp;kappa;-calculus is merely concerned with providing a language to encode multi-state models, not with interpreting the models themselves. In general, rule-based model specification systems (reviewed in &lt;ref name=Hlavacek2006/&gt;) separate the specification of a model from the execution of the simulation. However, many solutions to the specification problem also contain some method of interpreting the specified model.&lt;ref name=Faeder2005/&gt; This is done by providing a method to simulate the model or to convert it into a form that can be used for simulations. Perhaps the most well-known is a software suite called BioNetGen.&lt;ref name=Blinov2004/&gt;&lt;ref name=Faeder2005/&gt;&lt;ref name=Hlavacek2006/&gt;&lt;ref name=Faeder2009/&gt; Rule-based models can be written down using a specified syntax, the BioNetGen language (BNGL).&lt;ref name=Hlavacek2006/&gt;  BioNetGen can then use these rules to generate either ODEs to describe each biochemical reaction or a list of all possible species and reactions in SBML.&lt;ref name=Hucka2003&gt;{{cite pmid|12611808}}&lt;/ref&gt;&lt;ref name=Finney2003&gt;{{cite pmid|14641091}}&lt;/ref&gt; These can then be exported to a number of simulation software packages that can read SBML. Alternatively, users can make use of BioNetGen's own ODE-based simulation software and its capability to generate reactions on-the-fly at each iteration.&lt;ref name=Faeder2009/&gt; 

---

== References ==
 &lt;references /&gt;</text>
    </revision>
    <revision>
      <id>2699</id>
      <parentid>2689</parentid>
      <timestamp>2013-05-28T13:53:55Z</timestamp>
      <contributor>
        <username>Mstefan</username>
        <id>25</id>
      </contributor>
      <comment>/* Rule-based model specification */</comment>
      <sha1>put9yo1g1vl2relwa2o8aicmtovdj5h</sha1>
      <text xml:space="preserve" bytes="13412">{{author
| first1=Melanie I 
| last1=Stefan 
| department1=Division of Biology and Biological Engineering 
| institution1=California Institute of Technology 
| address1=Pasadena, USA 
| username1=User:Mstefan 
| first2=Thomas M f
| last2=Bartol
| institution2=Salk Institute for Biological Studies 
| address2=La Jolla, USA
| first3=Terrence J 
| last3= Sejnowski
| institution3=Salk Institute for Biological Studies
| address3=La Jolla, USA
| first4=Mary B
| last4=Kennedy
| department4=Division of Biology and Biological Engineering
| institution4=California Institute of Technology
| address4=Pasadena, USA
}}


Biological signaling systems rely on proteins and complexes that can undergo a number of mutually compatible modifications and can therefore exist in a very large number of functionally different states. Modeling such multi-state systems poses two problems: The problem of how to describe and specify a multi-state system (the &quot;specification problem&quot;) and the problem of how to track its progress over time using a computer (the &quot;computation problem&quot;). To solve the specification problem, modelers have in recent years moved away from explicit specification and towards formalisms that allow for implicit model specification, including the &amp;kappa;-calculus,&lt;ref name=Danos2004&gt; Danos V, Laneve C. (2004) Formal molecular biology. Theoretical Computer Science 325:69-110.&lt;/ref&gt; BioNetGen,&lt;ref name=Blinov2004&gt;{{cite pmid|15217809}}&lt;/ref&gt;&lt;ref name=Faeder2005&gt; Faeder JR, Blinov ML, Goldstein B, Hlavacek, WS. (2005) Rule-Based Modeling of Biochemical Networks. Complexity 10(4):22-41.&lt;/ref&gt;&lt;ref name=Hlavacek2006&gt;{{cite pmid|16849649}}&lt;/ref&gt;&lt;ref name=Faeder2009&gt;{{cite pmid|19399430}}&lt;/ref&gt; the Allosteric Network Compiler&lt;ref name=Ollivier2010&gt;{{cite pmid|21079669}}&lt;/ref&gt; and others.&lt;ref name=Lok2005&gt;{{cite pmid|15637632}}&lt;/ref&gt;&lt;ref name=Yang2010&gt;{{cite pmid|21073243}}&lt;/ref&gt; For solving the computation problem, agent-based approaches are much more efficient compared to population-based approaches such as ODE/PDE or the Gillespie stochastic simulation algorithm, and sometimes the only possible option given current computing technology. Agent-based simulators further fall into two categories: Non-spatial simulators such as StochSim,&lt;ref name=LeNovere2001c&gt;Le Nov&amp;egrave;re N, Shimizu TS. STOCHSIM: modelling of stochastic biomolecular processes. Bioinformatics 17(6):575-576&lt;/ref&gt; DYNSTOC,&lt;ref name=Colvin2009&gt;{{cite pmid|19213740}}&lt;/ref&gt; RuleMonkey,&lt;ref name=Yang2008&gt;{{cite pmid|18851068}}&lt;/ref&gt;&lt;ref name=Colvin2010&gt;{{cite pmid|20673321}}&lt;/ref&gt; and NFSim&lt;ref name=Sneddon2011&gt;{{cite pmid|21186362}}&lt;/ref&gt; and spatial simulators, including Meredys&lt;ref name=Tolle2010a&gt;{{cite pmid|20233406}}&lt;/ref&gt; and MCell.&lt;ref name=Stiles1996&gt;{{cite pmid|8650164}}&lt;/ref&gt;&lt;ref name=Stiles2001&gt;Stiles JR, Bartol TM (2001). Computational Neuroscience: Realistic Modeling for Experimentalists. In: De Schutter, E (ed). Computational Neuroscience: Realistic Modeling for Experimentalists.  CRC Press, Boca Raton.&lt;/ref&gt;&lt;ref name=Kerr2008&gt;{{cite pmid|20151023}}&lt;/ref&gt; Modelers can thus choose from a variety of tools, depending on the problem. Development of faster and more powerful methods is ongoing, promising the ability to simulate ever more complex signaling processes in the future.

== Introduction ==

===Multi-state proteins in signal transduction===

In living cells, signals are processed by networks of proteins that can act as complex computational devices (reviewed in &lt;ref name=Bray1995&gt;{{cite pmid|7630396}}&lt;/ref&gt;). Such processes rely on the ability of single proteins to exist in a variety of functionally different states achieved through, for instance, post-translational modifications, ligand binding, conformational change, complex formation etc. (reviewed in &lt;ref name=Bray1995/&gt;&lt;ref name=Endy2001&gt;{{cite pmid|11201753}}&lt;/ref&gt;&lt;ref name=Bray2003&gt;{{cite pmid|12595679}}&lt;/ref&gt;&lt;ref name=Hlavacek2003&gt;{{cite pmid|14708119}}&lt;/ref&gt;).

In addition, several types of modifications can co-exist, exerting a combined influence on a protein at any given time. Thus a protein or protein complex can often exist in a very large number of functionally distinct states. The number of states scales exponentially with the number of possible modifications, a phenomenon known as &quot;combinatorial explosion&quot; (reviewed in &lt;ref name=Hlavacek2003/&gt;). This is of concern for computational biologists who model or simulate such proteins, because it raises questions about how such large numbers of states can be represented and simulated.

===Examples of combinatorial explosion===

Biological signaling networks rely on a wide array of interactions, post-translational modifications and conformational changes. In addition, it is common for a protein to be composed of several - identical or nonidentical - subunits, and for several proteins to assemble in complexes.

For instance, it has been estimated that the yeast scaffold protein Ste5 can be a part of 25666 unique protein complexes (reviewed in &lt;ref name=Endy2001/&gt;). In E. coli, chemotaxis receptors of four different kinds interact in groups of three, and each individual receptor can exist in at least two possible conformations and has up to eight methylation sites,&lt;ref name=Bray2003 /&gt; resulting in billions of potential states. A model of EGF receptor coupling to a MAP kinase cascade presented by Danos and colleagues&lt;ref name=Danos2007&gt;Danos V, Feret J, Fontana W, Harmer R, Krivine J (2007). Rule-Based Modelling of Cellular Signalling. Proceedings of the Eighteenth International Conference on Concurrency Theory, CONCUR 2007, Lisbon, Portugal &lt;/ref&gt; accounts for &lt;math&gt;\sim 10^{23}&lt;/math&gt; distinct molecular species, yet the authors note several points at which the model could be further extended. Each subunit of the protein kinase CaMKII can exist in two distinct conformation and features various phosphorylation and ligand binding sites. A recent model&lt;ref name=Stefan2012&gt;{{cite pmid|22279535}}&lt;/ref&gt; incorporated conformational state, two phosphorylation sites and two calcium binding modes, for a total of around one billion possible states per hexameric ring.

===Specification vs computation===

The combinatorial complexity of signaling systems involving multi-state proteins poses two kinds of problems. First, how can such a system be specified, i.e. how can a modeler specify all complexes, all changes those complexes undergo and all parameters and conditions governing those changes in a robust and efficient way? We call this problem the &quot;specification problem&quot;. The second problem concerns computation: Once specified, is a combinatorially complex model computationally tractable, given the large number of states and the even larger number of possible transitions between states? Can the model be stored electronically? And can it be evaluated in reasonable computing time? We call this problem the &quot;computation problem&quot;. Among the approaches that have been proposed to tackle combinatorial complexity in multi-state modeling, some solve the specification problem, while others solve both the specification problem and the computation problem. Whether the computation problem can be solved or not depends on the level of analysis (populations or individual agents).

==The specification problem==

===Explicit specification===

The most na&amp;iuml;ve way of specifying a protein in a biological model is to specify each of its states explicitly and use each of them as a molecular species in some simulation framework. For instance, if a protein can be ligand-bound or not, exist in two conformational states (e.g. open or closed) and be located in two possible subcellular areas (e.g. cytosolic or membrane-bound), then the eight possible resulting states can be explicitly enumerated as

*bound, open, cytosol            
*bound, open, membrane           
*bound, closed, cytosol          
*bound, closed, membrane         
*unbound, open, cytosol          
*unbound, open, membrane         
*unbound, closed, cytosol        
*unbound, closed, membrane       

For protein complexes that can adopt multiple states, this procedure quickly becomes tedious, if not impossible. Enumerating all possible states is a lengthy and potentially error-prone process. Moreover, the addition of an additional modification or feature to the model of the protein complex under investigation will double the number of possible states (if the modification is binary), and more than double the number of reactions that need to be specified.

==Rule-based model specification==

It is clear that an explicit description, which lists all possible molecular species (including all their possible states), all possible reactions these species can undergo, and all parameters governing these reactions, very quickly becomes unwieldy, if not impossible, as the complexity of the biological system in question increases. Modelers have therefore looked for implicit, rather than explicit ways of specifying a biological signaling system. An implicit description groups reactions and parameters that apply to many types of molecular species together into one reaction template, and might add a set of conditions that govern reaction parameters. Only properties of the protein that matter to a given reaction (either affecting the reaction or being affected by it) are explicitly mentioned, and all other properties are ignored in the specification of the reaction.

For instance, the rate of ligand dissociation from a protein might depend on the conformational state of the protein, but not on its subcellular localization. An implicit description would therefore list two dissociation processes (with different rates, depending on conformational state), but would ignore attributes referring to subcellular localization, because they do not affect the rate of ligand dissociation, nor are they affected by it. This specification rule has been summarized as &quot;Don't care, don't write&quot;.&lt;ref name=Danos2007/&gt; 


Since it is not written in terms of reactions, but in terms of more general &quot;reaction rules&quot; encompassing sets of reactions, this kind of specification is often called &quot;rule-based&quot;.&lt;ref name=Hlavacek2006/&gt; As an analogy, if we were to describe a machine, an explicit description would specify all the parts of the machine, and how all the parts are connected together, while a rule-based description would specify an algorithm which could generate and build the machine. In computer science, similar concepts were developed in the late 1970s, when the introduction of structured design methodology&lt;ref name=Mead1980&gt;Mead C, Conway L (1980)  Introduction to VLSI systems. Addison Wesley&lt;/ref&gt; and silicon compilers&lt;ref name=Johannsen1979&gt;Johannsen D (1979) Bristle Blocks: A Silicon Compiler. 16th Design Automation Conference&lt;/ref&gt; allowed for automated assembly of large silicon chips from a simple set of instructions, thus laying the foundation for Very-large-scale integration (VLSI)&lt;ref name=Mead1980/&gt;, and modern microprocessors with more than 1 billion transistors.

Many rule-based specification methods exist.&lt;ref name=Danos2004/&gt;&lt;ref name=Lok2005/&gt;&lt;ref name=Blinov2004/&gt;&lt;ref name=Faeder2005/&gt;&lt;ref name=Hlavacek2006/&gt;&lt;ref name=Faeder2009/&gt;&lt;ref name=Ollivier2010/&gt;&lt;ref name=Yang2010/&gt; One of the earliest is the &amp;kappa;-calculus,&lt;ref name=Danos2004/&gt; a process algebra that can be used to encode proteins with internal states and binding sites and to specify rules by which these proteins interact. A useful review of &amp;kappa; is provided by Danos et al.&lt;ref name=Danos2007/&gt;

The &amp;kappa;-calculus is merely concerned with providing a language to encode multi-state models, not with interpreting the models themselves. In general, rule-based model specification systems (reviewed in &lt;ref name=Hlavacek2006/&gt;) separate the specification of a model from the execution of the simulation. However, many solutions to the specification problem also contain some method of interpreting the specified model.&lt;ref name=Faeder2005/&gt; This is done by providing a method to simulate the model or to convert it into a form that can be used for simulations. Perhaps the most well-known is a software suite called BioNetGen.&lt;ref name=Blinov2004/&gt;&lt;ref name=Faeder2005/&gt;&lt;ref name=Hlavacek2006/&gt;&lt;ref name=Faeder2009/&gt; Rule-based models can be written down using a specified syntax, the BioNetGen language (BNGL).&lt;ref name=Hlavacek2006/&gt;  BioNetGen can then use these rules to generate either ODEs to describe each biochemical reaction or a list of all possible species and reactions in SBML.&lt;ref name=Hucka2003&gt;{{cite pmid|12611808}}&lt;/ref&gt;&lt;ref name=Finney2003&gt;{{cite pmid|14641091}}&lt;/ref&gt; These can then be exported to a number of simulation software packages that can read SBML. Alternatively, users can make use of BioNetGen's own ODE-based simulation software and its capability to generate reactions on-the-fly at each iteration.&lt;ref name=Faeder2009/&gt; 

Another tool that generates full reaction networks from a set of rules is the Allosteric Network Compiler (ANC).&lt;ref name=Ollivier2010/&gt;  

---

Conceptually, ANC sees molecules as allosteric devices \cite{Monod1965} whose interactions are governed by their internal state, as well as by external modifications. A very useful feature of ANC is that it automatically computes dependent parameters, thereby imposing thermodynamic correctness \cite{Colquhoun2004}.

== References ==
 &lt;references /&gt;</text>
    </revision>
    <revision>
      <id>2700</id>
      <parentid>2699</parentid>
      <timestamp>2013-05-28T13:57:12Z</timestamp>
      <contributor>
        <username>Mstefan</username>
        <id>25</id>
      </contributor>
      <comment>/* Rule-based model specification */</comment>
      <sha1>7yj9uwtw2yrx1pypcfff6cksfq8t18x</sha1>
      <text xml:space="preserve" bytes="13474">{{author
| first1=Melanie I 
| last1=Stefan 
| department1=Division of Biology and Biological Engineering 
| institution1=California Institute of Technology 
| address1=Pasadena, USA 
| username1=User:Mstefan 
| first2=Thomas M f
| last2=Bartol
| institution2=Salk Institute for Biological Studies 
| address2=La Jolla, USA
| first3=Terrence J 
| last3= Sejnowski
| institution3=Salk Institute for Biological Studies
| address3=La Jolla, USA
| first4=Mary B
| last4=Kennedy
| department4=Division of Biology and Biological Engineering
| institution4=California Institute of Technology
| address4=Pasadena, USA
}}


Biological signaling systems rely on proteins and complexes that can undergo a number of mutually compatible modifications and can therefore exist in a very large number of functionally different states. Modeling such multi-state systems poses two problems: The problem of how to describe and specify a multi-state system (the &quot;specification problem&quot;) and the problem of how to track its progress over time using a computer (the &quot;computation problem&quot;). To solve the specification problem, modelers have in recent years moved away from explicit specification and towards formalisms that allow for implicit model specification, including the &amp;kappa;-calculus,&lt;ref name=Danos2004&gt; Danos V, Laneve C. (2004) Formal molecular biology. Theoretical Computer Science 325:69-110.&lt;/ref&gt; BioNetGen,&lt;ref name=Blinov2004&gt;{{cite pmid|15217809}}&lt;/ref&gt;&lt;ref name=Faeder2005&gt; Faeder JR, Blinov ML, Goldstein B, Hlavacek, WS. (2005) Rule-Based Modeling of Biochemical Networks. Complexity 10(4):22-41.&lt;/ref&gt;&lt;ref name=Hlavacek2006&gt;{{cite pmid|16849649}}&lt;/ref&gt;&lt;ref name=Faeder2009&gt;{{cite pmid|19399430}}&lt;/ref&gt; the Allosteric Network Compiler&lt;ref name=Ollivier2010&gt;{{cite pmid|21079669}}&lt;/ref&gt; and others.&lt;ref name=Lok2005&gt;{{cite pmid|15637632}}&lt;/ref&gt;&lt;ref name=Yang2010&gt;{{cite pmid|21073243}}&lt;/ref&gt; For solving the computation problem, agent-based approaches are much more efficient compared to population-based approaches such as ODE/PDE or the Gillespie stochastic simulation algorithm, and sometimes the only possible option given current computing technology. Agent-based simulators further fall into two categories: Non-spatial simulators such as StochSim,&lt;ref name=LeNovere2001c&gt;Le Nov&amp;egrave;re N, Shimizu TS. STOCHSIM: modelling of stochastic biomolecular processes. Bioinformatics 17(6):575-576&lt;/ref&gt; DYNSTOC,&lt;ref name=Colvin2009&gt;{{cite pmid|19213740}}&lt;/ref&gt; RuleMonkey,&lt;ref name=Yang2008&gt;{{cite pmid|18851068}}&lt;/ref&gt;&lt;ref name=Colvin2010&gt;{{cite pmid|20673321}}&lt;/ref&gt; and NFSim&lt;ref name=Sneddon2011&gt;{{cite pmid|21186362}}&lt;/ref&gt; and spatial simulators, including Meredys&lt;ref name=Tolle2010a&gt;{{cite pmid|20233406}}&lt;/ref&gt; and MCell.&lt;ref name=Stiles1996&gt;{{cite pmid|8650164}}&lt;/ref&gt;&lt;ref name=Stiles2001&gt;Stiles JR, Bartol TM (2001). Computational Neuroscience: Realistic Modeling for Experimentalists. In: De Schutter, E (ed). Computational Neuroscience: Realistic Modeling for Experimentalists.  CRC Press, Boca Raton.&lt;/ref&gt;&lt;ref name=Kerr2008&gt;{{cite pmid|20151023}}&lt;/ref&gt; Modelers can thus choose from a variety of tools, depending on the problem. Development of faster and more powerful methods is ongoing, promising the ability to simulate ever more complex signaling processes in the future.

== Introduction ==

===Multi-state proteins in signal transduction===

In living cells, signals are processed by networks of proteins that can act as complex computational devices (reviewed in &lt;ref name=Bray1995&gt;{{cite pmid|7630396}}&lt;/ref&gt;). Such processes rely on the ability of single proteins to exist in a variety of functionally different states achieved through, for instance, post-translational modifications, ligand binding, conformational change, complex formation etc. (reviewed in &lt;ref name=Bray1995/&gt;&lt;ref name=Endy2001&gt;{{cite pmid|11201753}}&lt;/ref&gt;&lt;ref name=Bray2003&gt;{{cite pmid|12595679}}&lt;/ref&gt;&lt;ref name=Hlavacek2003&gt;{{cite pmid|14708119}}&lt;/ref&gt;).

In addition, several types of modifications can co-exist, exerting a combined influence on a protein at any given time. Thus a protein or protein complex can often exist in a very large number of functionally distinct states. The number of states scales exponentially with the number of possible modifications, a phenomenon known as &quot;combinatorial explosion&quot; (reviewed in &lt;ref name=Hlavacek2003/&gt;). This is of concern for computational biologists who model or simulate such proteins, because it raises questions about how such large numbers of states can be represented and simulated.

===Examples of combinatorial explosion===

Biological signaling networks rely on a wide array of interactions, post-translational modifications and conformational changes. In addition, it is common for a protein to be composed of several - identical or nonidentical - subunits, and for several proteins to assemble in complexes.

For instance, it has been estimated that the yeast scaffold protein Ste5 can be a part of 25666 unique protein complexes (reviewed in &lt;ref name=Endy2001/&gt;). In E. coli, chemotaxis receptors of four different kinds interact in groups of three, and each individual receptor can exist in at least two possible conformations and has up to eight methylation sites,&lt;ref name=Bray2003 /&gt; resulting in billions of potential states. A model of EGF receptor coupling to a MAP kinase cascade presented by Danos and colleagues&lt;ref name=Danos2007&gt;Danos V, Feret J, Fontana W, Harmer R, Krivine J (2007). Rule-Based Modelling of Cellular Signalling. Proceedings of the Eighteenth International Conference on Concurrency Theory, CONCUR 2007, Lisbon, Portugal &lt;/ref&gt; accounts for &lt;math&gt;\sim 10^{23}&lt;/math&gt; distinct molecular species, yet the authors note several points at which the model could be further extended. Each subunit of the protein kinase CaMKII can exist in two distinct conformation and features various phosphorylation and ligand binding sites. A recent model&lt;ref name=Stefan2012&gt;{{cite pmid|22279535}}&lt;/ref&gt; incorporated conformational state, two phosphorylation sites and two calcium binding modes, for a total of around one billion possible states per hexameric ring.

===Specification vs computation===

The combinatorial complexity of signaling systems involving multi-state proteins poses two kinds of problems. First, how can such a system be specified, i.e. how can a modeler specify all complexes, all changes those complexes undergo and all parameters and conditions governing those changes in a robust and efficient way? We call this problem the &quot;specification problem&quot;. The second problem concerns computation: Once specified, is a combinatorially complex model computationally tractable, given the large number of states and the even larger number of possible transitions between states? Can the model be stored electronically? And can it be evaluated in reasonable computing time? We call this problem the &quot;computation problem&quot;. Among the approaches that have been proposed to tackle combinatorial complexity in multi-state modeling, some solve the specification problem, while others solve both the specification problem and the computation problem. Whether the computation problem can be solved or not depends on the level of analysis (populations or individual agents).

==The specification problem==

===Explicit specification===

The most na&amp;iuml;ve way of specifying a protein in a biological model is to specify each of its states explicitly and use each of them as a molecular species in some simulation framework. For instance, if a protein can be ligand-bound or not, exist in two conformational states (e.g. open or closed) and be located in two possible subcellular areas (e.g. cytosolic or membrane-bound), then the eight possible resulting states can be explicitly enumerated as

*bound, open, cytosol            
*bound, open, membrane           
*bound, closed, cytosol          
*bound, closed, membrane         
*unbound, open, cytosol          
*unbound, open, membrane         
*unbound, closed, cytosol        
*unbound, closed, membrane       

For protein complexes that can adopt multiple states, this procedure quickly becomes tedious, if not impossible. Enumerating all possible states is a lengthy and potentially error-prone process. Moreover, the addition of an additional modification or feature to the model of the protein complex under investigation will double the number of possible states (if the modification is binary), and more than double the number of reactions that need to be specified.

==Rule-based model specification==

It is clear that an explicit description, which lists all possible molecular species (including all their possible states), all possible reactions these species can undergo, and all parameters governing these reactions, very quickly becomes unwieldy, if not impossible, as the complexity of the biological system in question increases. Modelers have therefore looked for implicit, rather than explicit ways of specifying a biological signaling system. An implicit description groups reactions and parameters that apply to many types of molecular species together into one reaction template, and might add a set of conditions that govern reaction parameters. Only properties of the protein that matter to a given reaction (either affecting the reaction or being affected by it) are explicitly mentioned, and all other properties are ignored in the specification of the reaction.

For instance, the rate of ligand dissociation from a protein might depend on the conformational state of the protein, but not on its subcellular localization. An implicit description would therefore list two dissociation processes (with different rates, depending on conformational state), but would ignore attributes referring to subcellular localization, because they do not affect the rate of ligand dissociation, nor are they affected by it. This specification rule has been summarized as &quot;Don't care, don't write&quot;.&lt;ref name=Danos2007/&gt; 


Since it is not written in terms of reactions, but in terms of more general &quot;reaction rules&quot; encompassing sets of reactions, this kind of specification is often called &quot;rule-based&quot;.&lt;ref name=Hlavacek2006/&gt; As an analogy, if we were to describe a machine, an explicit description would specify all the parts of the machine, and how all the parts are connected together, while a rule-based description would specify an algorithm which could generate and build the machine. In computer science, similar concepts were developed in the late 1970s, when the introduction of structured design methodology&lt;ref name=Mead1980&gt;Mead C, Conway L (1980)  Introduction to VLSI systems. Addison Wesley&lt;/ref&gt; and silicon compilers&lt;ref name=Johannsen1979&gt;Johannsen D (1979) Bristle Blocks: A Silicon Compiler. 16th Design Automation Conference&lt;/ref&gt; allowed for automated assembly of large silicon chips from a simple set of instructions, thus laying the foundation for Very-large-scale integration (VLSI)&lt;ref name=Mead1980/&gt;, and modern microprocessors with more than 1 billion transistors.

Many rule-based specification methods exist.&lt;ref name=Danos2004/&gt;&lt;ref name=Lok2005/&gt;&lt;ref name=Blinov2004/&gt;&lt;ref name=Faeder2005/&gt;&lt;ref name=Hlavacek2006/&gt;&lt;ref name=Faeder2009/&gt;&lt;ref name=Ollivier2010/&gt;&lt;ref name=Yang2010/&gt; One of the earliest is the &amp;kappa;-calculus,&lt;ref name=Danos2004/&gt; a process algebra that can be used to encode proteins with internal states and binding sites and to specify rules by which these proteins interact. A useful review of &amp;kappa; is provided by Danos et al.&lt;ref name=Danos2007/&gt;

The &amp;kappa;-calculus is merely concerned with providing a language to encode multi-state models, not with interpreting the models themselves. In general, rule-based model specification systems (reviewed in &lt;ref name=Hlavacek2006/&gt;) separate the specification of a model from the execution of the simulation. However, many solutions to the specification problem also contain some method of interpreting the specified model.&lt;ref name=Faeder2005/&gt; This is done by providing a method to simulate the model or to convert it into a form that can be used for simulations. Perhaps the most well-known is a software suite called BioNetGen.&lt;ref name=Blinov2004/&gt;&lt;ref name=Faeder2005/&gt;&lt;ref name=Hlavacek2006/&gt;&lt;ref name=Faeder2009/&gt; Rule-based models can be written down using a specified syntax, the BioNetGen language (BNGL).&lt;ref name=Hlavacek2006/&gt;  BioNetGen can then use these rules to generate either ODEs to describe each biochemical reaction or a list of all possible species and reactions in SBML.&lt;ref name=Hucka2003&gt;{{cite pmid|12611808}}&lt;/ref&gt;&lt;ref name=Finney2003&gt;{{cite pmid|14641091}}&lt;/ref&gt; These can then be exported to a number of simulation software packages that can read SBML. Alternatively, users can make use of BioNetGen's own ODE-based simulation software and its capability to generate reactions on-the-fly at each iteration.&lt;ref name=Faeder2009/&gt; 

Another tool that generates full reaction networks from a set of rules is the Allosteric Network Compiler (ANC).&lt;ref name=Ollivier2010/&gt; Conceptually, ANC sees molecules as allosteric devices&lt;ref name=Monod1965&gt;{{cite pmid|14343300}}&lt;/ref&gt; whose interactions are governed by their internal state, as well as by external modifications. A very useful feature of ANC is that it automatically computes dependent parameters, thereby imposing thermodynamic correctness.&lt;ref name=Colquhoun2004&gt;{{cite pmid|15189850}}&lt;/ref&gt; 


---

== References ==
 &lt;references /&gt;</text>
    </revision>
    <revision>
      <id>2701</id>
      <parentid>2700</parentid>
      <timestamp>2013-05-28T14:00:15Z</timestamp>
      <contributor>
        <username>Mstefan</username>
        <id>25</id>
      </contributor>
      <comment>/* Rule-based model specification */</comment>
      <sha1>c4h6juvtu7fjbo9ib0keilrb5dey00f</sha1>
      <text xml:space="preserve" bytes="13760">{{author
| first1=Melanie I 
| last1=Stefan 
| department1=Division of Biology and Biological Engineering 
| institution1=California Institute of Technology 
| address1=Pasadena, USA 
| username1=User:Mstefan 
| first2=Thomas M f
| last2=Bartol
| institution2=Salk Institute for Biological Studies 
| address2=La Jolla, USA
| first3=Terrence J 
| last3= Sejnowski
| institution3=Salk Institute for Biological Studies
| address3=La Jolla, USA
| first4=Mary B
| last4=Kennedy
| department4=Division of Biology and Biological Engineering
| institution4=California Institute of Technology
| address4=Pasadena, USA
}}


Biological signaling systems rely on proteins and complexes that can undergo a number of mutually compatible modifications and can therefore exist in a very large number of functionally different states. Modeling such multi-state systems poses two problems: The problem of how to describe and specify a multi-state system (the &quot;specification problem&quot;) and the problem of how to track its progress over time using a computer (the &quot;computation problem&quot;). To solve the specification problem, modelers have in recent years moved away from explicit specification and towards formalisms that allow for implicit model specification, including the &amp;kappa;-calculus,&lt;ref name=Danos2004&gt; Danos V, Laneve C. (2004) Formal molecular biology. Theoretical Computer Science 325:69-110.&lt;/ref&gt; BioNetGen,&lt;ref name=Blinov2004&gt;{{cite pmid|15217809}}&lt;/ref&gt;&lt;ref name=Faeder2005&gt; Faeder JR, Blinov ML, Goldstein B, Hlavacek, WS. (2005) Rule-Based Modeling of Biochemical Networks. Complexity 10(4):22-41.&lt;/ref&gt;&lt;ref name=Hlavacek2006&gt;{{cite pmid|16849649}}&lt;/ref&gt;&lt;ref name=Faeder2009&gt;{{cite pmid|19399430}}&lt;/ref&gt; the Allosteric Network Compiler&lt;ref name=Ollivier2010&gt;{{cite pmid|21079669}}&lt;/ref&gt; and others.&lt;ref name=Lok2005&gt;{{cite pmid|15637632}}&lt;/ref&gt;&lt;ref name=Yang2010&gt;{{cite pmid|21073243}}&lt;/ref&gt; For solving the computation problem, agent-based approaches are much more efficient compared to population-based approaches such as ODE/PDE or the Gillespie stochastic simulation algorithm, and sometimes the only possible option given current computing technology. Agent-based simulators further fall into two categories: Non-spatial simulators such as StochSim,&lt;ref name=LeNovere2001c&gt;Le Nov&amp;egrave;re N, Shimizu TS. STOCHSIM: modelling of stochastic biomolecular processes. Bioinformatics 17(6):575-576&lt;/ref&gt; DYNSTOC,&lt;ref name=Colvin2009&gt;{{cite pmid|19213740}}&lt;/ref&gt; RuleMonkey,&lt;ref name=Yang2008&gt;{{cite pmid|18851068}}&lt;/ref&gt;&lt;ref name=Colvin2010&gt;{{cite pmid|20673321}}&lt;/ref&gt; and NFSim&lt;ref name=Sneddon2011&gt;{{cite pmid|21186362}}&lt;/ref&gt; and spatial simulators, including Meredys&lt;ref name=Tolle2010a&gt;{{cite pmid|20233406}}&lt;/ref&gt; and MCell.&lt;ref name=Stiles1996&gt;{{cite pmid|8650164}}&lt;/ref&gt;&lt;ref name=Stiles2001&gt;Stiles JR, Bartol TM (2001). Computational Neuroscience: Realistic Modeling for Experimentalists. In: De Schutter, E (ed). Computational Neuroscience: Realistic Modeling for Experimentalists.  CRC Press, Boca Raton.&lt;/ref&gt;&lt;ref name=Kerr2008&gt;{{cite pmid|20151023}}&lt;/ref&gt; Modelers can thus choose from a variety of tools, depending on the problem. Development of faster and more powerful methods is ongoing, promising the ability to simulate ever more complex signaling processes in the future.

== Introduction ==

===Multi-state proteins in signal transduction===

In living cells, signals are processed by networks of proteins that can act as complex computational devices (reviewed in &lt;ref name=Bray1995&gt;{{cite pmid|7630396}}&lt;/ref&gt;). Such processes rely on the ability of single proteins to exist in a variety of functionally different states achieved through, for instance, post-translational modifications, ligand binding, conformational change, complex formation etc. (reviewed in &lt;ref name=Bray1995/&gt;&lt;ref name=Endy2001&gt;{{cite pmid|11201753}}&lt;/ref&gt;&lt;ref name=Bray2003&gt;{{cite pmid|12595679}}&lt;/ref&gt;&lt;ref name=Hlavacek2003&gt;{{cite pmid|14708119}}&lt;/ref&gt;).

In addition, several types of modifications can co-exist, exerting a combined influence on a protein at any given time. Thus a protein or protein complex can often exist in a very large number of functionally distinct states. The number of states scales exponentially with the number of possible modifications, a phenomenon known as &quot;combinatorial explosion&quot; (reviewed in &lt;ref name=Hlavacek2003/&gt;). This is of concern for computational biologists who model or simulate such proteins, because it raises questions about how such large numbers of states can be represented and simulated.

===Examples of combinatorial explosion===

Biological signaling networks rely on a wide array of interactions, post-translational modifications and conformational changes. In addition, it is common for a protein to be composed of several - identical or nonidentical - subunits, and for several proteins to assemble in complexes.

For instance, it has been estimated that the yeast scaffold protein Ste5 can be a part of 25666 unique protein complexes (reviewed in &lt;ref name=Endy2001/&gt;). In E. coli, chemotaxis receptors of four different kinds interact in groups of three, and each individual receptor can exist in at least two possible conformations and has up to eight methylation sites,&lt;ref name=Bray2003 /&gt; resulting in billions of potential states. A model of EGF receptor coupling to a MAP kinase cascade presented by Danos and colleagues&lt;ref name=Danos2007&gt;Danos V, Feret J, Fontana W, Harmer R, Krivine J (2007). Rule-Based Modelling of Cellular Signalling. Proceedings of the Eighteenth International Conference on Concurrency Theory, CONCUR 2007, Lisbon, Portugal &lt;/ref&gt; accounts for &lt;math&gt;\sim 10^{23}&lt;/math&gt; distinct molecular species, yet the authors note several points at which the model could be further extended. Each subunit of the protein kinase CaMKII can exist in two distinct conformation and features various phosphorylation and ligand binding sites. A recent model&lt;ref name=Stefan2012&gt;{{cite pmid|22279535}}&lt;/ref&gt; incorporated conformational state, two phosphorylation sites and two calcium binding modes, for a total of around one billion possible states per hexameric ring.

===Specification vs computation===

The combinatorial complexity of signaling systems involving multi-state proteins poses two kinds of problems. First, how can such a system be specified, i.e. how can a modeler specify all complexes, all changes those complexes undergo and all parameters and conditions governing those changes in a robust and efficient way? We call this problem the &quot;specification problem&quot;. The second problem concerns computation: Once specified, is a combinatorially complex model computationally tractable, given the large number of states and the even larger number of possible transitions between states? Can the model be stored electronically? And can it be evaluated in reasonable computing time? We call this problem the &quot;computation problem&quot;. Among the approaches that have been proposed to tackle combinatorial complexity in multi-state modeling, some solve the specification problem, while others solve both the specification problem and the computation problem. Whether the computation problem can be solved or not depends on the level of analysis (populations or individual agents).

==The specification problem==

===Explicit specification===

The most na&amp;iuml;ve way of specifying a protein in a biological model is to specify each of its states explicitly and use each of them as a molecular species in some simulation framework. For instance, if a protein can be ligand-bound or not, exist in two conformational states (e.g. open or closed) and be located in two possible subcellular areas (e.g. cytosolic or membrane-bound), then the eight possible resulting states can be explicitly enumerated as

*bound, open, cytosol            
*bound, open, membrane           
*bound, closed, cytosol          
*bound, closed, membrane         
*unbound, open, cytosol          
*unbound, open, membrane         
*unbound, closed, cytosol        
*unbound, closed, membrane       

For protein complexes that can adopt multiple states, this procedure quickly becomes tedious, if not impossible. Enumerating all possible states is a lengthy and potentially error-prone process. Moreover, the addition of an additional modification or feature to the model of the protein complex under investigation will double the number of possible states (if the modification is binary), and more than double the number of reactions that need to be specified.

==Rule-based model specification==

It is clear that an explicit description, which lists all possible molecular species (including all their possible states), all possible reactions these species can undergo, and all parameters governing these reactions, very quickly becomes unwieldy, if not impossible, as the complexity of the biological system in question increases. Modelers have therefore looked for implicit, rather than explicit ways of specifying a biological signaling system. An implicit description groups reactions and parameters that apply to many types of molecular species together into one reaction template, and might add a set of conditions that govern reaction parameters. Only properties of the protein that matter to a given reaction (either affecting the reaction or being affected by it) are explicitly mentioned, and all other properties are ignored in the specification of the reaction.

For instance, the rate of ligand dissociation from a protein might depend on the conformational state of the protein, but not on its subcellular localization. An implicit description would therefore list two dissociation processes (with different rates, depending on conformational state), but would ignore attributes referring to subcellular localization, because they do not affect the rate of ligand dissociation, nor are they affected by it. This specification rule has been summarized as &quot;Don't care, don't write&quot;.&lt;ref name=Danos2007/&gt; 


Since it is not written in terms of reactions, but in terms of more general &quot;reaction rules&quot; encompassing sets of reactions, this kind of specification is often called &quot;rule-based&quot;.&lt;ref name=Hlavacek2006/&gt; As an analogy, if we were to describe a machine, an explicit description would specify all the parts of the machine, and how all the parts are connected together, while a rule-based description would specify an algorithm which could generate and build the machine. In computer science, similar concepts were developed in the late 1970s, when the introduction of structured design methodology&lt;ref name=Mead1980&gt;Mead C, Conway L (1980)  Introduction to VLSI systems. Addison Wesley&lt;/ref&gt; and silicon compilers&lt;ref name=Johannsen1979&gt;Johannsen D (1979) Bristle Blocks: A Silicon Compiler. 16th Design Automation Conference&lt;/ref&gt; allowed for automated assembly of large silicon chips from a simple set of instructions, thus laying the foundation for Very-large-scale integration (VLSI)&lt;ref name=Mead1980/&gt;, and modern microprocessors with more than 1 billion transistors.

Many rule-based specification methods exist.&lt;ref name=Danos2004/&gt;&lt;ref name=Lok2005/&gt;&lt;ref name=Blinov2004/&gt;&lt;ref name=Faeder2005/&gt;&lt;ref name=Hlavacek2006/&gt;&lt;ref name=Faeder2009/&gt;&lt;ref name=Ollivier2010/&gt;&lt;ref name=Yang2010/&gt; One of the earliest is the &amp;kappa;-calculus,&lt;ref name=Danos2004/&gt; a process algebra that can be used to encode proteins with internal states and binding sites and to specify rules by which these proteins interact. A useful review of &amp;kappa; is provided by Danos et al.&lt;ref name=Danos2007/&gt;

The &amp;kappa;-calculus is merely concerned with providing a language to encode multi-state models, not with interpreting the models themselves. In general, rule-based model specification systems (reviewed in &lt;ref name=Hlavacek2006/&gt;) separate the specification of a model from the execution of the simulation. However, many solutions to the specification problem also contain some method of interpreting the specified model.&lt;ref name=Faeder2005/&gt; This is done by providing a method to simulate the model or to convert it into a form that can be used for simulations. Perhaps the most well-known is a software suite called BioNetGen.&lt;ref name=Blinov2004/&gt;&lt;ref name=Faeder2005/&gt;&lt;ref name=Hlavacek2006/&gt;&lt;ref name=Faeder2009/&gt; Rule-based models can be written down using a specified syntax, the BioNetGen language (BNGL).&lt;ref name=Hlavacek2006/&gt;  BioNetGen can then use these rules to generate either ODEs to describe each biochemical reaction or a list of all possible species and reactions in SBML.&lt;ref name=Hucka2003&gt;{{cite pmid|12611808}}&lt;/ref&gt;&lt;ref name=Finney2003&gt;{{cite pmid|14641091}}&lt;/ref&gt; These can then be exported to a number of simulation software packages that can read SBML. Alternatively, users can make use of BioNetGen's own ODE-based simulation software and its capability to generate reactions on-the-fly at each iteration.&lt;ref name=Faeder2009/&gt; 

Another tool that generates full reaction networks from a set of rules is the Allosteric Network Compiler (ANC).&lt;ref name=Ollivier2010/&gt; Conceptually, ANC sees molecules as allosteric devices&lt;ref name=Monod1965&gt;{{cite pmid|14343300}}&lt;/ref&gt; whose interactions are governed by their internal state, as well as by external modifications. A very useful feature of ANC is that it automatically computes dependent parameters, thereby imposing thermodynamic correctness.&lt;ref name=Colquhoun2004&gt;{{cite pmid|15189850}}&lt;/ref&gt; 

Yang et al. &lt;ref name=Yang2010/&gt; have proposed a specification formalism based on finite automata. Models specified in their Molecular Finite Automata (MFA) framework can then be used to generate and simulate a system of ODEs or for stochastic simulation using a Monte-Carlo algorithm.


---

== References ==
 &lt;references /&gt;</text>
    </revision>
    <revision>
      <id>2702</id>
      <parentid>2701</parentid>
      <timestamp>2013-05-28T14:01:51Z</timestamp>
      <contributor>
        <username>Mstefan</username>
        <id>25</id>
      </contributor>
      <comment>/* Rule-based model specification */</comment>
      <sha1>t5gb58uvvegeqxj1z75e9w4sd83c3uz</sha1>
      <text xml:space="preserve" bytes="13759">{{author
| first1=Melanie I 
| last1=Stefan 
| department1=Division of Biology and Biological Engineering 
| institution1=California Institute of Technology 
| address1=Pasadena, USA 
| username1=User:Mstefan 
| first2=Thomas M f
| last2=Bartol
| institution2=Salk Institute for Biological Studies 
| address2=La Jolla, USA
| first3=Terrence J 
| last3= Sejnowski
| institution3=Salk Institute for Biological Studies
| address3=La Jolla, USA
| first4=Mary B
| last4=Kennedy
| department4=Division of Biology and Biological Engineering
| institution4=California Institute of Technology
| address4=Pasadena, USA
}}


Biological signaling systems rely on proteins and complexes that can undergo a number of mutually compatible modifications and can therefore exist in a very large number of functionally different states. Modeling such multi-state systems poses two problems: The problem of how to describe and specify a multi-state system (the &quot;specification problem&quot;) and the problem of how to track its progress over time using a computer (the &quot;computation problem&quot;). To solve the specification problem, modelers have in recent years moved away from explicit specification and towards formalisms that allow for implicit model specification, including the &amp;kappa;-calculus,&lt;ref name=Danos2004&gt; Danos V, Laneve C. (2004) Formal molecular biology. Theoretical Computer Science 325:69-110.&lt;/ref&gt; BioNetGen,&lt;ref name=Blinov2004&gt;{{cite pmid|15217809}}&lt;/ref&gt;&lt;ref name=Faeder2005&gt; Faeder JR, Blinov ML, Goldstein B, Hlavacek, WS. (2005) Rule-Based Modeling of Biochemical Networks. Complexity 10(4):22-41.&lt;/ref&gt;&lt;ref name=Hlavacek2006&gt;{{cite pmid|16849649}}&lt;/ref&gt;&lt;ref name=Faeder2009&gt;{{cite pmid|19399430}}&lt;/ref&gt; the Allosteric Network Compiler&lt;ref name=Ollivier2010&gt;{{cite pmid|21079669}}&lt;/ref&gt; and others.&lt;ref name=Lok2005&gt;{{cite pmid|15637632}}&lt;/ref&gt;&lt;ref name=Yang2010&gt;{{cite pmid|21073243}}&lt;/ref&gt; For solving the computation problem, agent-based approaches are much more efficient compared to population-based approaches such as ODE/PDE or the Gillespie stochastic simulation algorithm, and sometimes the only possible option given current computing technology. Agent-based simulators further fall into two categories: Non-spatial simulators such as StochSim,&lt;ref name=LeNovere2001c&gt;Le Nov&amp;egrave;re N, Shimizu TS. STOCHSIM: modelling of stochastic biomolecular processes. Bioinformatics 17(6):575-576&lt;/ref&gt; DYNSTOC,&lt;ref name=Colvin2009&gt;{{cite pmid|19213740}}&lt;/ref&gt; RuleMonkey,&lt;ref name=Yang2008&gt;{{cite pmid|18851068}}&lt;/ref&gt;&lt;ref name=Colvin2010&gt;{{cite pmid|20673321}}&lt;/ref&gt; and NFSim&lt;ref name=Sneddon2011&gt;{{cite pmid|21186362}}&lt;/ref&gt; and spatial simulators, including Meredys&lt;ref name=Tolle2010a&gt;{{cite pmid|20233406}}&lt;/ref&gt; and MCell.&lt;ref name=Stiles1996&gt;{{cite pmid|8650164}}&lt;/ref&gt;&lt;ref name=Stiles2001&gt;Stiles JR, Bartol TM (2001). Computational Neuroscience: Realistic Modeling for Experimentalists. In: De Schutter, E (ed). Computational Neuroscience: Realistic Modeling for Experimentalists.  CRC Press, Boca Raton.&lt;/ref&gt;&lt;ref name=Kerr2008&gt;{{cite pmid|20151023}}&lt;/ref&gt; Modelers can thus choose from a variety of tools, depending on the problem. Development of faster and more powerful methods is ongoing, promising the ability to simulate ever more complex signaling processes in the future.

== Introduction ==

===Multi-state proteins in signal transduction===

In living cells, signals are processed by networks of proteins that can act as complex computational devices (reviewed in &lt;ref name=Bray1995&gt;{{cite pmid|7630396}}&lt;/ref&gt;). Such processes rely on the ability of single proteins to exist in a variety of functionally different states achieved through, for instance, post-translational modifications, ligand binding, conformational change, complex formation etc. (reviewed in &lt;ref name=Bray1995/&gt;&lt;ref name=Endy2001&gt;{{cite pmid|11201753}}&lt;/ref&gt;&lt;ref name=Bray2003&gt;{{cite pmid|12595679}}&lt;/ref&gt;&lt;ref name=Hlavacek2003&gt;{{cite pmid|14708119}}&lt;/ref&gt;).

In addition, several types of modifications can co-exist, exerting a combined influence on a protein at any given time. Thus a protein or protein complex can often exist in a very large number of functionally distinct states. The number of states scales exponentially with the number of possible modifications, a phenomenon known as &quot;combinatorial explosion&quot; (reviewed in &lt;ref name=Hlavacek2003/&gt;). This is of concern for computational biologists who model or simulate such proteins, because it raises questions about how such large numbers of states can be represented and simulated.

===Examples of combinatorial explosion===

Biological signaling networks rely on a wide array of interactions, post-translational modifications and conformational changes. In addition, it is common for a protein to be composed of several - identical or nonidentical - subunits, and for several proteins to assemble in complexes.

For instance, it has been estimated that the yeast scaffold protein Ste5 can be a part of 25666 unique protein complexes (reviewed in &lt;ref name=Endy2001/&gt;). In E. coli, chemotaxis receptors of four different kinds interact in groups of three, and each individual receptor can exist in at least two possible conformations and has up to eight methylation sites,&lt;ref name=Bray2003 /&gt; resulting in billions of potential states. A model of EGF receptor coupling to a MAP kinase cascade presented by Danos and colleagues&lt;ref name=Danos2007&gt;Danos V, Feret J, Fontana W, Harmer R, Krivine J (2007). Rule-Based Modelling of Cellular Signalling. Proceedings of the Eighteenth International Conference on Concurrency Theory, CONCUR 2007, Lisbon, Portugal &lt;/ref&gt; accounts for &lt;math&gt;\sim 10^{23}&lt;/math&gt; distinct molecular species, yet the authors note several points at which the model could be further extended. Each subunit of the protein kinase CaMKII can exist in two distinct conformation and features various phosphorylation and ligand binding sites. A recent model&lt;ref name=Stefan2012&gt;{{cite pmid|22279535}}&lt;/ref&gt; incorporated conformational state, two phosphorylation sites and two calcium binding modes, for a total of around one billion possible states per hexameric ring.

===Specification vs computation===

The combinatorial complexity of signaling systems involving multi-state proteins poses two kinds of problems. First, how can such a system be specified, i.e. how can a modeler specify all complexes, all changes those complexes undergo and all parameters and conditions governing those changes in a robust and efficient way? We call this problem the &quot;specification problem&quot;. The second problem concerns computation: Once specified, is a combinatorially complex model computationally tractable, given the large number of states and the even larger number of possible transitions between states? Can the model be stored electronically? And can it be evaluated in reasonable computing time? We call this problem the &quot;computation problem&quot;. Among the approaches that have been proposed to tackle combinatorial complexity in multi-state modeling, some solve the specification problem, while others solve both the specification problem and the computation problem. Whether the computation problem can be solved or not depends on the level of analysis (populations or individual agents).

==The specification problem==

===Explicit specification===

The most na&amp;iuml;ve way of specifying a protein in a biological model is to specify each of its states explicitly and use each of them as a molecular species in some simulation framework. For instance, if a protein can be ligand-bound or not, exist in two conformational states (e.g. open or closed) and be located in two possible subcellular areas (e.g. cytosolic or membrane-bound), then the eight possible resulting states can be explicitly enumerated as

*bound, open, cytosol            
*bound, open, membrane           
*bound, closed, cytosol          
*bound, closed, membrane         
*unbound, open, cytosol          
*unbound, open, membrane         
*unbound, closed, cytosol        
*unbound, closed, membrane       

For protein complexes that can adopt multiple states, this procedure quickly becomes tedious, if not impossible. Enumerating all possible states is a lengthy and potentially error-prone process. Moreover, the addition of an additional modification or feature to the model of the protein complex under investigation will double the number of possible states (if the modification is binary), and more than double the number of reactions that need to be specified.

==Rule-based model specification==

It is clear that an explicit description, which lists all possible molecular species (including all their possible states), all possible reactions these species can undergo, and all parameters governing these reactions, very quickly becomes unwieldy, if not impossible, as the complexity of the biological system in question increases. Modelers have therefore looked for implicit, rather than explicit ways of specifying a biological signaling system. An implicit description groups reactions and parameters that apply to many types of molecular species together into one reaction template, and might add a set of conditions that govern reaction parameters. Only properties of the protein that matter to a given reaction (either affecting the reaction or being affected by it) are explicitly mentioned, and all other properties are ignored in the specification of the reaction.

For instance, the rate of ligand dissociation from a protein might depend on the conformational state of the protein, but not on its subcellular localization. An implicit description would therefore list two dissociation processes (with different rates, depending on conformational state), but would ignore attributes referring to subcellular localization, because they do not affect the rate of ligand dissociation, nor are they affected by it. This specification rule has been summarized as &quot;Don't care, don't write&quot;.&lt;ref name=Danos2007/&gt; 


Since it is not written in terms of reactions, but in terms of more general &quot;reaction rules&quot; encompassing sets of reactions, this kind of specification is often called &quot;rule-based&quot;.&lt;ref name=Hlavacek2006/&gt; As an analogy, if we were to describe a machine, an explicit description would specify all the parts of the machine, and how all the parts are connected together, while a rule-based description would specify an algorithm which could generate and build the machine. In computer science, similar concepts were developed in the late 1970s, when the introduction of structured design methodology&lt;ref name=Mead1980&gt;Mead C, Conway L (1980)  Introduction to VLSI systems. Addison Wesley&lt;/ref&gt; and silicon compilers&lt;ref name=Johannsen1979&gt;Johannsen D (1979) Bristle Blocks: A Silicon Compiler. 16th Design Automation Conference&lt;/ref&gt; allowed for automated assembly of large silicon chips from a simple set of instructions, thus laying the foundation for Very-large-scale integration (VLSI)&lt;ref name=Mead1980/&gt;, and modern microprocessors with more than 1 billion transistors.

Many rule-based specification methods exist.&lt;ref name=Danos2004/&gt;&lt;ref name=Lok2005/&gt;&lt;ref name=Blinov2004/&gt;&lt;ref name=Faeder2005/&gt;&lt;ref name=Hlavacek2006/&gt;&lt;ref name=Faeder2009/&gt;&lt;ref name=Ollivier2010/&gt;&lt;ref name=Yang2010/&gt; One of the earliest is the &amp;kappa;-calculus,&lt;ref name=Danos2004/&gt; a process algebra that can be used to encode proteins with internal states and binding sites and to specify rules by which these proteins interact. A useful review of &amp;kappa; is provided by Danos et al.&lt;ref name=Danos2007/&gt;

The &amp;kappa;-calculus is merely concerned with providing a language to encode multi-state models, not with interpreting the models themselves. In general, rule-based model specification systems (reviewed in &lt;ref name=Hlavacek2006/&gt;) separate the specification of a model from the execution of the simulation. However, many solutions to the specification problem also contain some method of interpreting the specified model.&lt;ref name=Faeder2005/&gt; This is done by providing a method to simulate the model or to convert it into a form that can be used for simulations. Perhaps the most well-known is a software suite called BioNetGen.&lt;ref name=Blinov2004/&gt;&lt;ref name=Faeder2005/&gt;&lt;ref name=Hlavacek2006/&gt;&lt;ref name=Faeder2009/&gt; Rule-based models can be written down using a specified syntax, the BioNetGen language (BNGL).&lt;ref name=Hlavacek2006/&gt;  BioNetGen can then use these rules to generate either ODEs to describe each biochemical reaction or a list of all possible species and reactions in SBML.&lt;ref name=Hucka2003&gt;{{cite pmid|12611808}}&lt;/ref&gt;&lt;ref name=Finney2003&gt;{{cite pmid|14641091}}&lt;/ref&gt; These can then be exported to a number of simulation software packages that can read SBML. Alternatively, users can make use of BioNetGen's own ODE-based simulation software and its capability to generate reactions on-the-fly at each iteration.&lt;ref name=Faeder2009/&gt; 

Another tool that generates full reaction networks from a set of rules is the Allosteric Network Compiler (ANC).&lt;ref name=Ollivier2010/&gt; Conceptually, ANC sees molecules as allosteric devices&lt;ref name=Monod1965&gt;{{cite pmid|14343300}}&lt;/ref&gt; whose interactions are governed by their internal state, as well as by external modifications. A very useful feature of ANC is that it automatically computes dependent parameters, thereby imposing thermodynamic correctness.&lt;ref name=Colquhoun2004&gt;{{cite pmid|15189850}}&lt;/ref&gt; 

Yang et al.&lt;ref name=Yang2010/&gt; have proposed a specification formalism based on finite automata. Models specified in their Molecular Finite Automata (MFA) framework can then be used to generate and simulate a system of ODEs or for stochastic simulation using a Monte-Carlo algorithm.


---

== References ==
 &lt;references /&gt;</text>
    </revision>
    <revision>
      <id>2703</id>
      <parentid>2702</parentid>
      <timestamp>2013-05-28T14:03:05Z</timestamp>
      <contributor>
        <username>Mstefan</username>
        <id>25</id>
      </contributor>
      <sha1>2of6zcv8uhjqzqr6ubqiqrf8yu4qd1e</sha1>
      <text xml:space="preserve" bytes="13758">{{author
| first1=Melanie I 
| last1=Stefan 
| department1=Division of Biology and Biological Engineering 
| institution1=California Institute of Technology 
| address1=Pasadena, USA 
| username1=User:Mstefan 
| first2=Thomas M 
| last2=Bartol
| institution2=Salk Institute for Biological Studies 
| address2=La Jolla, USA
| first3=Terrence J 
| last3= Sejnowski
| institution3=Salk Institute for Biological Studies
| address3=La Jolla, USA
| first4=Mary B
| last4=Kennedy
| department4=Division of Biology and Biological Engineering
| institution4=California Institute of Technology
| address4=Pasadena, USA
}}


Biological signaling systems rely on proteins and complexes that can undergo a number of mutually compatible modifications and can therefore exist in a very large number of functionally different states. Modeling such multi-state systems poses two problems: The problem of how to describe and specify a multi-state system (the &quot;specification problem&quot;) and the problem of how to track its progress over time using a computer (the &quot;computation problem&quot;). To solve the specification problem, modelers have in recent years moved away from explicit specification and towards formalisms that allow for implicit model specification, including the &amp;kappa;-calculus,&lt;ref name=Danos2004&gt; Danos V, Laneve C. (2004) Formal molecular biology. Theoretical Computer Science 325:69-110.&lt;/ref&gt; BioNetGen,&lt;ref name=Blinov2004&gt;{{cite pmid|15217809}}&lt;/ref&gt;&lt;ref name=Faeder2005&gt; Faeder JR, Blinov ML, Goldstein B, Hlavacek, WS. (2005) Rule-Based Modeling of Biochemical Networks. Complexity 10(4):22-41.&lt;/ref&gt;&lt;ref name=Hlavacek2006&gt;{{cite pmid|16849649}}&lt;/ref&gt;&lt;ref name=Faeder2009&gt;{{cite pmid|19399430}}&lt;/ref&gt; the Allosteric Network Compiler&lt;ref name=Ollivier2010&gt;{{cite pmid|21079669}}&lt;/ref&gt; and others.&lt;ref name=Lok2005&gt;{{cite pmid|15637632}}&lt;/ref&gt;&lt;ref name=Yang2010&gt;{{cite pmid|21073243}}&lt;/ref&gt; For solving the computation problem, agent-based approaches are much more efficient compared to population-based approaches such as ODE/PDE or the Gillespie stochastic simulation algorithm, and sometimes the only possible option given current computing technology. Agent-based simulators further fall into two categories: Non-spatial simulators such as StochSim,&lt;ref name=LeNovere2001c&gt;Le Nov&amp;egrave;re N, Shimizu TS. STOCHSIM: modelling of stochastic biomolecular processes. Bioinformatics 17(6):575-576&lt;/ref&gt; DYNSTOC,&lt;ref name=Colvin2009&gt;{{cite pmid|19213740}}&lt;/ref&gt; RuleMonkey,&lt;ref name=Yang2008&gt;{{cite pmid|18851068}}&lt;/ref&gt;&lt;ref name=Colvin2010&gt;{{cite pmid|20673321}}&lt;/ref&gt; and NFSim&lt;ref name=Sneddon2011&gt;{{cite pmid|21186362}}&lt;/ref&gt; and spatial simulators, including Meredys&lt;ref name=Tolle2010a&gt;{{cite pmid|20233406}}&lt;/ref&gt; and MCell.&lt;ref name=Stiles1996&gt;{{cite pmid|8650164}}&lt;/ref&gt;&lt;ref name=Stiles2001&gt;Stiles JR, Bartol TM (2001). Computational Neuroscience: Realistic Modeling for Experimentalists. In: De Schutter, E (ed). Computational Neuroscience: Realistic Modeling for Experimentalists.  CRC Press, Boca Raton.&lt;/ref&gt;&lt;ref name=Kerr2008&gt;{{cite pmid|20151023}}&lt;/ref&gt; Modelers can thus choose from a variety of tools, depending on the problem. Development of faster and more powerful methods is ongoing, promising the ability to simulate ever more complex signaling processes in the future.

== Introduction ==

===Multi-state proteins in signal transduction===
[truncated: 13,210,702 more chars]
