# Supplementary material for: Multi-state Modeling of Biomolecules
Source: PLoS Comput Biol. 2014 Sep 25;10(9):e1003844. doi: 10.1371/journal.pcbi.1003844 (PMC4201162; doi:10.1371/journal.pcbi.1003844)
Supplement: Text S2 — Peer reviews and response to reviews. Human-readable versions of the reviews and authors responses are available as comments on this article. (XML) [file pcbi.1003844.s003.xml]

<mediawiki xmlns="http://www.mediawiki.org/xml/export-0.7/" xmlns:xsi="http://www.w3.org/2001/XMLSchema-instance" xsi:schemaLocation="http://www.mediawiki.org/xml/export-0.7/ http://www.mediawiki.org/xml/export-0.7.xsd" version="0.7" xml:lang="en">
  <siteinfo>
    <sitename>PLoSWiki</sitename>
    <base>http://topicpages.ploscompbiol.org/wiki/Main_Page</base>
    <generator>MediaWiki 1.20.4</generator>
    <case>first-letter</case>
    <namespaces>
      <namespace key="-2" case="first-letter">Media</namespace>
      <namespace key="-1" case="first-letter">Special</namespace>
      <namespace key="0" case="first-letter" />
      <namespace key="1" case="first-letter">Talk</namespace>
      <namespace key="2" case="first-letter">User</namespace>
      <namespace key="3" case="first-letter">User talk</namespace>
      <namespace key="4" case="first-letter">PLoSWiki</namespace>
      <namespace key="5" case="first-letter">PLoSWiki talk</namespace>
      <namespace key="6" case="first-letter">File</namespace>
      <namespace key="7" case="first-letter">File talk</namespace>
      <namespace key="8" case="first-letter">MediaWiki</namespace>
      <namespace key="9" case="first-letter">MediaWiki talk</namespace>
      <namespace key="10" case="first-letter">Template</namespace>
      <namespace key="11" case="first-letter">Template talk</namespace>
      <namespace key="12" case="first-letter">Help</namespace>
      <namespace key="13" case="first-letter">Help talk</namespace>
      <namespace key="14" case="first-letter">Category</namespace>
      <namespace key="15" case="first-letter">Category talk</namespace>
    </namespaces>
  </siteinfo>
  <page>
    <title>Talk:Multi-state modeling of biomolecules</title>
    <ns>1</ns>
    <id>281</id>
    <revision>
      <id>2848</id>
      <timestamp>2013-06-29T03:08:27Z</timestamp>
      <contributor>
        <username>Daniel Mietchen</username>
        <id>5</id>
      </contributor>
      <comment>/* Wikification */ new section</comment>
      <sha1>si8d82n9sbuk2xsxfatxmvws7lbyrg2</sha1>
      <text xml:space="preserve" bytes="626">== Wikification ==

I am glad to see this draft progress well. From the perspective of adaptation to Wikipedia, though, there is still some way to go. Please take a look at the wiki components of the [[Topic Pages|guidelines]]. Specifically, the introductory section is not yet conform with Wikipedia style, links to other Wikipedia entries are missing entirely, and the only figure in the current draft is supplied as a PNG rather than SVG. If there is anything unclear about the guidelines, please let us know. Thanks! --[[User:Daniel Mietchen|Daniel Mietchen]] ([[User talk:Daniel Mietchen|talk]]) 20:08, 28 June 2013 (PDT)</text>
    </revision>
    <revision>
      <id>2936</id>
      <parentid>2848</parentid>
      <timestamp>2013-07-11T13:04:15Z</timestamp>
      <contributor>
        <username>Daniel Mietchen</username>
        <id>5</id>
      </contributor>
      <minor/>
      <comment>/* Wikification */</comment>
      <sha1>282hmdb4co8qxl0yv15bx0046hotcow</sha1>
      <text xml:space="preserve" bytes="865">== Wikification ==

I am glad to see this draft progress well. From the perspective of adaptation to Wikipedia, though, there is still some way to go. Please take a look at the wiki components of the [[Topic Pages|guidelines]]. Specifically, the introductory section is not yet conform with Wikipedia style, links to other Wikipedia entries are missing entirely, and the only figure in the current draft is supplied as a PNG rather than SVG. If there is anything unclear about the guidelines, please let us know. Thanks! --[[User:Daniel Mietchen|Daniel Mietchen]] ([[User talk:Daniel Mietchen|talk]]) 20:08, 28 June 2013 (PDT)
:I see that you have now worked on most of the issues raised above, except for the image format. Please address that too. Thank you. --[[User:Daniel Mietchen|Daniel Mietchen]] ([[User talk:Daniel Mietchen|talk]]) 06:04, 11 July 2013 (PDT)</text>
    </revision>
    <revision>
      <id>2946</id>
      <parentid>2936</parentid>
      <timestamp>2013-07-19T13:17:01Z</timestamp>
      <contributor>
        <username>Wshlavacek</username>
        <id>54</id>
      </contributor>
      <sha1>6481z9yzjg12f7vrwjs7s2uuqksw40r</sha1>
      <text xml:space="preserve" bytes="10458">== Wikification ==

I am glad to see this draft progress well. From the perspective of adaptation to Wikipedia, though, there is still some way to go. Please take a look at the wiki components of the [[Topic Pages|guidelines]]. Specifically, the introductory section is not yet conform with Wikipedia style, links to other Wikipedia entries are missing entirely, and the only figure in the current draft is supplied as a PNG rather than SVG. If there is anything unclear about the guidelines, please let us know. Thanks! --[[User:Daniel Mietchen|Daniel Mietchen]] ([[User talk:Daniel Mietchen|talk]]) 20:08, 28 June 2013 (PDT)
:I see that you have now worked on most of the issues raised above, except for the image format. Please address that too. Thank you. --[[User:Daniel Mietchen|Daniel Mietchen]] ([[User talk:Daniel Mietchen|talk]]) 06:04, 11 July 2013 (PDT)

== Reviews ==

=== Review by Bill Hlavacek ===

This critique pertains to this version of the Topic Page:
http://topicpages.ploscompbiol.org/w/index.php?title=Multi-state_modeling_of_proteins&amp;oldid=2904

The Topic Page is well written and provides a good introduction to the subject of &quot;multi-state modeling of proteins.&quot; 

The authors may wish to choose a title that is more general, because the issues and modeling approaches discussed apply not only to proteins but also to other biomolecules, such as DNA. For example, see these references:

Marchisio MA, Colaiacovo M, Whitehead E, Stelling J (2013) Modular, rule-based modeling for the design of eukaryotic synthetic gene circuits. BMC Syst Biol 7:42.  

Vilar JM, Saiz L (2013) Reliable prediction of complex phenotypes from a modular design in free  
energy space: an extensive exploration of the lac operon. ACS Synth Biol doi: 10.1021/sb400013w

The coverage of software tools is uneven - some useful tools are not mentioned at all, such as KaSim, VCell, Simmune, SSC, Smoldyn, and SRSim. The Topic Page would benefit from addition of a table to list and summarize (more comprehensively) the software tools available. A recent review identifies nearly 30 available software tools (and references can be found therein):

Chylek LA, Stites EC, Posner RG, Hlavacek WS (2013) Innovations of the rule-based modeling approach. In Systems Biology: Integrative Biology and Simulation Tools, Volume 1 (Prokop A, Csukás B, Editors), Springer.

Discussion of certain concepts is mixed with discussion of software tools when it might be better to discuss the concepts and tools independently. Some software tools and methods for multi-state modeling are based on theoretical formalisms. For example, the model-specification language used by BioNetGen and its network-generation capabilities are based on a graphical formalism, which involves a single-pushout approach to graph rewriting. This formalism could be used as a basis for developing new software tools (and it has indeed served this purpose). The formalism is independent of BioNetGen. Other tools/methods are based on different formalisms, including labeled state-transition systems, process algebras of different kinds, and finite-state machines. Some tools are not based on any recognizable theoretical foundation - they were designed ad hoc. Formalism is probably more useful for developers of software tools than for users of tools, so I am only suggesting brief coverage of formalism.

Model specification, which is of high concern to users of tools, can probably be more carefully discussed and distinguished. There are various approaches to the &quot;specification problem&quot; (not all of which are tied to particular software tools). Some approaches are ad hoc. An example is the approach that one must use with StochSim. Other approaches are based on what can be considered a domain-specific programming language, a programming language specialized for a particular purpose, here specification of multi-state or rule-based models. Examples of specialized model-specification languages include Kappa (which has received much attention in the computer science literature) and BNGL, which are very closely related. An advantage of a domain-specific language is that the language can be used by many different software tools (and read and understood by a human). For example, besides BioNetGen, BNGL is compatible with DYNSTOC, RuleMonkey, NFsim, and other tools. A third approach to model specification is to use an embedded language, which leverages the power of a general-purpose programming language. This approach is advocated by the developers of PySB, which is based on the Python programming language. Finally, it would perhaps be appropriate to mention the SBML &quot;multi&quot; package, which is in development.

A rule-based model is in essence a set of rules. The number of parameters of a rule-based model is more or less proportional to the number of rules. In contrast, the number of parameters of an ODE model (the type of model most commonly used in systems biology) is more or less proportional to the number of equations. Thus, there tends to be some confusion when writers explain that a rule-based model is equivalent to a large number of ODEs or implies a large number of chemical species or molecular states (because an ODE model for chemical kinetics is composed of one equation for each species). The rule-based model seems &quot;complex,&quot; which is not attractive. As Hilbert said (1900), &quot;...what is clear and easily comprehended attracts, the complicated repels us.&quot; The irony of the false impression is that a rule-based model is usually rather simple when model complexity is assessed by number of parameters, which is a reasonable metric. Thus, I am not sure that some of the discussion in the Topic Page (e.g., the comments about the model that accounts for a mole of chemical species) will make multi-state modeling seem appealing for most modelers (or more generally most scientists or anyone actually) without this discussion being balanced by a discussion of model complexity. It might be helpful to mention that the number of rules (and parameters) in the &quot;mole model&quot; is rather small compared to the number of equations (and parameters) in many ODE models for the same cell signaling system. I note that a &quot;googol model&quot; exists and the report about this model includes a discussion of model complexity:

Creamer MS, Stites EC, Aziz M, Cahill JA, Tan CW, Berens ME, Von Hoff DD, Hlavacek WS, Posner RG (2012) Visualization, annotation and simulation of a large rule-based model for ErbB receptor signaling. BMC Syst Biol 6:107.

Using local rules to represent protein interactions is a simplification. Given available knowledge of protein interaction networks, It is far easier to formulate local rules for protein interactions than to identify the chemical species that are populated as a result of these interactions. The number of possible species may be more than the number of molecules in a cell, so clearly not all of the possible species are important. But which are? There is usually no empirical information available to guide the identification of the important species, whereas numerous biological studies have primarily been concerned with discovering the local rules that govern protein interactions (e.g., the SH2 domain in Grb2 binds EGFR when such and such tyrosine residues are phosphorylated).

In addition to the dichotomy of spatial vs. non-spatial models, the authors may wish to discuss the dichotomy of direct vs. indirect methods of simulation. In a direct method, such as one of the methods implemented in network-free simulators, the rules of a rule-based model are used directly to obtain simulation results. In an indirect method, the rules of a model are used to obtain not simulation results but rather an &quot;equivalent&quot; model that has a traditional form. (I mean &quot;equivalent&quot; in the sense that a convergent geometric series with a finite sum is equivalent to an algebraic expression that gives the same sum.) This form of the model is then simulated using a standard technique, such as one of the ODE solvers available in MATLAB. From this perspective, the equations derived from a set of rules are nothing more than algorithmic oddities.

It should be mentioned that indirect methods, when they can be applied, are usually more efficient than direct methods.

I strongly urge that &quot;particle-based&quot; be used in place of &quot;agent-based.&quot; The reason is that the rules in the vast majority of models called &quot;agent-based models&quot; have no connection to physicochemical principles. In physical chemistry, the term &quot;particle-based&quot; is more standard. 

It should be noted somewhere that rule-based models are firmly based on the principles of chemical kinetics. Assumptions are of course involved (as with ODE models). The novel type of assumption made when formulating a rule-based model is that the interaction represented by a rule is modular (affected only by the molecular context explicitly considered in the rule), such that it is appropriate to take all reactions implied by the rule to be governed by the same rate law, which is a type of coarse graining. Such an assumption can break down - in this case, the rule can be replaced with finer rules that appropriately capture the effect of molecular context on an interaction. (In physics, principled coarse graining is usually viewed as elegant, not defective.)

I disagree with the following statement in the Topic Page: &quot;To date, all modeling packages that solve the computational problem are agent-based.&quot; The reason is that a set of rules that implies a very large number of equations (and thus not appropriate for simulation via an indirect method) can be analyzed to obtain a reduced-order equational model, meaning a system of ODEs that is manageable in size. There is a large number of papers in the literature about this methodology, which is a type of coarse graining. One is the following:

Feret J, Danos V, Krivine J, Harmer R, Fontana W (2009) Internal coarse-graining of molecular systems. Proc Natl Acad Sci USA 106, 6453-6458.

If one discusses this methodology, it would be nice to also recognize the work of Nikolai Borisov, Holger Conzelmann, and others.

Figure 1 is not legible when the Topic Page is printed.

Although several examples are mentioned in the text, it might be useful to include a table listing notable applications of multi-state modeling to obtain biological insights. There are many to choose from.</text>
    </revision>
    <revision>
      <id>2960</id>
      <parentid>2946</parentid>
      <timestamp>2013-08-02T12:10:01Z</timestamp>
      <contributor>
        <username>PLOS Computational Biology</username>
        <id>31</id>
      </contributor>
      <sha1>ffhq65hov6uojk3ntw49lkzwwvj0imb</sha1>
      <text xml:space="preserve" bytes="23325">== Wikification ==

I am glad to see this draft progress well. From the perspective of adaptation to Wikipedia, though, there is still some way to go. Please take a look at the wiki components of the [[Topic Pages|guidelines]]. Specifically, the introductory section is not yet conform with Wikipedia style, links to other Wikipedia entries are missing entirely, and the only figure in the current draft is supplied as a PNG rather than SVG. If there is anything unclear about the guidelines, please let us know. Thanks! --[[User:Daniel Mietchen|Daniel Mietchen]] ([[User talk:Daniel Mietchen|talk]]) 20:08, 28 June 2013 (PDT)
:I see that you have now worked on most of the issues raised above, except for the image format. Please address that too. Thank you. --[[User:Daniel Mietchen|Daniel Mietchen]] ([[User talk:Daniel Mietchen|talk]]) 06:04, 11 July 2013 (PDT)

== Reviews ==

=== Review by Bill Hlavacek ===

This critique pertains to this version of the Topic Page:
http://topicpages.ploscompbiol.org/w/index.php?title=Multi-state_modeling_of_proteins&amp;oldid=2904

The Topic Page is well written and provides a good introduction to the subject of &quot;multi-state modeling of proteins.&quot; 

The authors may wish to choose a title that is more general, because the issues and modeling approaches discussed apply not only to proteins but also to other biomolecules, such as DNA. For example, see these references:

Marchisio MA, Colaiacovo M, Whitehead E, Stelling J (2013) Modular, rule-based modeling for the design of eukaryotic synthetic gene circuits. BMC Syst Biol 7:42.  

Vilar JM, Saiz L (2013) Reliable prediction of complex phenotypes from a modular design in free  
energy space: an extensive exploration of the lac operon. ACS Synth Biol doi: 10.1021/sb400013w

The coverage of software tools is uneven - some useful tools are not mentioned at all, such as KaSim, VCell, Simmune, SSC, Smoldyn, and SRSim. The Topic Page would benefit from addition of a table to list and summarize (more comprehensively) the software tools available. A recent review identifies nearly 30 available software tools (and references can be found therein):

Chylek LA, Stites EC, Posner RG, Hlavacek WS (2013) Innovations of the rule-based modeling approach. In Systems Biology: Integrative Biology and Simulation Tools, Volume 1 (Prokop A, Csukás B, Editors), Springer.

Discussion of certain concepts is mixed with discussion of software tools when it might be better to discuss the concepts and tools independently. Some software tools and methods for multi-state modeling are based on theoretical formalisms. For example, the model-specification language used by BioNetGen and its network-generation capabilities are based on a graphical formalism, which involves a single-pushout approach to graph rewriting. This formalism could be used as a basis for developing new software tools (and it has indeed served this purpose). The formalism is independent of BioNetGen. Other tools/methods are based on different formalisms, including labeled state-transition systems, process algebras of different kinds, and finite-state machines. Some tools are not based on any recognizable theoretical foundation - they were designed ad hoc. Formalism is probably more useful for developers of software tools than for users of tools, so I am only suggesting brief coverage of formalism.

Model specification, which is of high concern to users of tools, can probably be more carefully discussed and distinguished. There are various approaches to the &quot;specification problem&quot; (not all of which are tied to particular software tools). Some approaches are ad hoc. An example is the approach that one must use with StochSim. Other approaches are based on what can be considered a domain-specific programming language, a programming language specialized for a particular purpose, here specification of multi-state or rule-based models. Examples of specialized model-specification languages include Kappa (which has received much attention in the computer science literature) and BNGL, which are very closely related. An advantage of a domain-specific language is that the language can be used by many different software tools (and read and understood by a human). For example, besides BioNetGen, BNGL is compatible with DYNSTOC, RuleMonkey, NFsim, and other tools. A third approach to model specification is to use an embedded language, which leverages the power of a general-purpose programming language. This approach is advocated by the developers of PySB, which is based on the Python programming language. Finally, it would perhaps be appropriate to mention the SBML &quot;multi&quot; package, which is in development.

A rule-based model is in essence a set of rules. The number of parameters of a rule-based model is more or less proportional to the number of rules. In contrast, the number of parameters of an ODE model (the type of model most commonly used in systems biology) is more or less proportional to the number of equations. Thus, there tends to be some confusion when writers explain that a rule-based model is equivalent to a large number of ODEs or implies a large number of chemical species or molecular states (because an ODE model for chemical kinetics is composed of one equation for each species). The rule-based model seems &quot;complex,&quot; which is not attractive. As Hilbert said (1900), &quot;...what is clear and easily comprehended attracts, the complicated repels us.&quot; The irony of the false impression is that a rule-based model is usually rather simple when model complexity is assessed by number of parameters, which is a reasonable metric. Thus, I am not sure that some of the discussion in the Topic Page (e.g., the comments about the model that accounts for a mole of chemical species) will make multi-state modeling seem appealing for most modelers (or more generally most scientists or anyone actually) without this discussion being balanced by a discussion of model complexity. It might be helpful to mention that the number of rules (and parameters) in the &quot;mole model&quot; is rather small compared to the number of equations (and parameters) in many ODE models for the same cell signaling system. I note that a &quot;googol model&quot; exists and the report about this model includes a discussion of model complexity:

Creamer MS, Stites EC, Aziz M, Cahill JA, Tan CW, Berens ME, Von Hoff DD, Hlavacek WS, Posner RG (2012) Visualization, annotation and simulation of a large rule-based model for ErbB receptor signaling. BMC Syst Biol 6:107.

Using local rules to represent protein interactions is a simplification. Given available knowledge of protein interaction networks, It is far easier to formulate local rules for protein interactions than to identify the chemical species that are populated as a result of these interactions. The number of possible species may be more than the number of molecules in a cell, so clearly not all of the possible species are important. But which are? There is usually no empirical information available to guide the identification of the important species, whereas numerous biological studies have primarily been concerned with discovering the local rules that govern protein interactions (e.g., the SH2 domain in Grb2 binds EGFR when such and such tyrosine residues are phosphorylated).

In addition to the dichotomy of spatial vs. non-spatial models, the authors may wish to discuss the dichotomy of direct vs. indirect methods of simulation. In a direct method, such as one of the methods implemented in network-free simulators, the rules of a rule-based model are used directly to obtain simulation results. In an indirect method, the rules of a model are used to obtain not simulation results but rather an &quot;equivalent&quot; model that has a traditional form. (I mean &quot;equivalent&quot; in the sense that a convergent geometric series with a finite sum is equivalent to an algebraic expression that gives the same sum.) This form of the model is then simulated using a standard technique, such as one of the ODE solvers available in MATLAB. From this perspective, the equations derived from a set of rules are nothing more than algorithmic oddities.

It should be mentioned that indirect methods, when they can be applied, are usually more efficient than direct methods.

I strongly urge that &quot;particle-based&quot; be used in place of &quot;agent-based.&quot; The reason is that the rules in the vast majority of models called &quot;agent-based models&quot; have no connection to physicochemical principles. In physical chemistry, the term &quot;particle-based&quot; is more standard. 

It should be noted somewhere that rule-based models are firmly based on the principles of chemical kinetics. Assumptions are of course involved (as with ODE models). The novel type of assumption made when formulating a rule-based model is that the interaction represented by a rule is modular (affected only by the molecular context explicitly considered in the rule), such that it is appropriate to take all reactions implied by the rule to be governed by the same rate law, which is a type of coarse graining. Such an assumption can break down - in this case, the rule can be replaced with finer rules that appropriately capture the effect of molecular context on an interaction. (In physics, principled coarse graining is usually viewed as elegant, not defective.)

I disagree with the following statement in the Topic Page: &quot;To date, all modeling packages that solve the computational problem are agent-based.&quot; The reason is that a set of rules that implies a very large number of equations (and thus not appropriate for simulation via an indirect method) can be analyzed to obtain a reduced-order equational model, meaning a system of ODEs that is manageable in size. There is a large number of papers in the literature about this methodology, which is a type of coarse graining. One is the following:

Feret J, Danos V, Krivine J, Harmer R, Fontana W (2009) Internal coarse-graining of molecular systems. Proc Natl Acad Sci USA 106, 6453-6458.

If one discusses this methodology, it would be nice to also recognize the work of Nikolai Borisov, Holger Conzelmann, and others.

Figure 1 is not legible when the Topic Page is printed.

Although several examples are mentioned in the text, it might be useful to include a table listing notable applications of multi-state modeling to obtain biological insights. There are many to choose from.

=== Review by Adelinde Uhrmacher ===

Modeling and simulation of multi-state systems is an interesting and important topic. Enclosed you will find my remarks, which are structured according to the paragraphs of the proposed Wiki entry. &quot;&gt;...&quot; denotes citations from the Wiki entry.

============================== summary ============================================

&gt;To solve the specification problem, modelers have in recent years moved away from explicit specification of all possible states, and towards rule-based formalisms that allow for implicit model specification, including the kappa-calculus,[1] BioNetGen,[2][3][4][5] the Allosteric Network Compiler[6] and others.

Please be aware that other modeling approaches (in addition to rule-based ones) also allow a compact description of multi-state models, for example colored/attributed approaches of process calculi and Petri Nets.

&gt; To solve the computation problem, they have turned to agent-based methods, that are much more computationally efficient than population-based methods based on ODEs, PDEs, or the Gillespie stochastic simulation algorithm. Indeed, agent-based methods are sometimes the only possible option given current computing technology.

&quot;To solve the computation problem&quot; is likely to lead the reader astray, as this problem cannot be solved in general (see also comments below). To address the problem of calculating models that comprise proteins with a very large number of different states, object-based methods have been developed where each protein is explicitly represented as an individual software object. As you have stated yourself, agent-based approaches might be less efficient than other methods for specific models, so I would be careful with a general statement like &quot;that are much more computationally efficient&quot;.
(BTW: I would rather call them particle-based or object-based simulation methods.)

============================ Specification vs computation ============================

&gt; some solve the specification problem, while others solve both the specification problem and the computation problem.

Again the term &quot;`solve&quot;' might be confusing. I would rather state some approaches focus on the specification, others on the computation problem (because the above sentence implies that nobody works on simply getting the execution faster, see also remarks below), and yet others address both problems.

Figure 1 should be changed to indicate that there is more than rule-based modeling approaches or agent-based approaches for executing these models, which is aimed at addressing the respective problems. Also the term combinatorial explosion (as it is too general) should be replaced by what this article is about, i.e., modeling and simulating cell-biological multi-state systems.

&gt; Whether the computation problem can be solved or not depends on the complexity of the model and on the level of analysis (populations or individual agents).

This sentence is likely to lead the reader astray. Developing efficient execution algorithms is not a procedure that completes with a solved or failed. An algorithm might perform faster than another algorithm, however the efficiency of an algorithm depends typically on the model, used data structures and sub-algorithms, the infrastructure etc.

&gt; depends on the level of analysis (populations or individual agents) ...

Both approaches can produce exact results, i.e. the same analysis can be done based on the results. Or am I wrong? I am not sure what this part of the sentence refers to: maybe it should read like &quot;level of analysis (exact or approximative algorithms)&quot;?

============================ Rule-based model specification ============================

&gt; As an analogy, if we were to describe a computer chip, an explicit description would specify all the parts of it, their positions and how they are connected, while a rule-based description would specify a set of rules by which a chip can be compiled from a set of components and specifications. In computer science, such concepts were developed in the late 1970s, when the introduction of structured design methodology[26] and silicon compilers[27] allowed for automated assembly of large silicon chips from a simple set of instructions, thus laying the foundation for Very-large-scale integration (VLSI)[26], and modern microprocessors with more than 1 billion transistors.

I would skip this, as I do not think it helps understanding the concept of having rule-schemata that are instantiated into reactions.

&gt; Many rule-based specification methods exist.[1][7][2][3][4][5][6][8]

[2][3][4][5] refer to one approach, right? Why is [7] missing?

Referring to rule-based approaches, the following approaches might be of interest as well:

Referring to attributes and constraints, e.g.,
- John M, Lhoussaine C, Niehren J, Versari C: Biochemical Reaction Rules with Constraints. In European Symposium on Programming Languages. Volume 6602 of Lecture Notes in Computer Science. Edited by Barthe G. Springer; 2011:338-357.

Referring to multi-level approaches, e.g.,
- Maus C, Rybacki S, Uhrmacher A.M: Rule-based multi-level modeling of cell biological systems.
BMC Systems Biology 01/2011
- Oury N, Plotkin G: Multi-Level Modelling via Stochastic Multi-Level Multiset Rewriting.
Mathematical Structures in Computer Science, Special Issue on DCM, 2013.

&gt; In general, rule-based model specification systems separate the specification of a model from the execution of the simulation.

This is not a specific feature of rule-based model specification systems, but state of the art in modeling and simulation.
For example, a simulation system can offer different (parallel, sequential, approximative etc.) execution algorithms for one and the same modeling formalism. 

&gt; However, many solutions to the specification problem also contain a method of interpreting the specified model.

I assume all do this, because otherwise the model could not be executed. Please clarify. 


&gt; Thus, by only considering states and features important for a particular reaction, rule-based model specification eliminates the need to explicitly enumerate every possible molecular state that can undergo a similar reaction,

Please note that also non-rule based approaches allow this. Maybe you can make this more concrete, e.g., rule-based model specification in contrast to simple reaction equations?

&gt; and thereby solves the specification problem. Not all solutions to the specification problem also solve the computation problem, although the converse is, in general, true.

I am not sure what is meant with &quot;solving&quot; the specification problem. This problem is earlier defined as &quot;First, how can such a system be specified; i.e. how can a modeler specify all complexes, all changes those complexes undergo and all parameters and conditions governing those changes in a robust and efficient way?&quot; What does &quot;robust and efficient&quot; mean here? To really assess a modeling language in addition to an analysis of what can be expressed in comparison to others, dedicated user studies would be needed. So this needs further clarification.

Also, I have a problem with the phrase &quot;solving the computation problem&quot; - as no problem has been defined that can be solved: &quot;Can the model be stored electronically? And can it be evaluated in a reasonable amount of computing time? We call this problem the computation problem&quot;. What is a reasonable amount of computing time? Please also note that the agent-based approach might be more storage demanding than the population-based approach.

&gt; although the converse is, in general, true.
There is a plethora of research on executing models more efficiently (e.g., parallel, approximative, hybrid execution algorithms). Those approaches do often not care how easy it is to define those models. So it is not true that all approaches that address the computation problem also address the problem of how to support a succinct, compact modeling.

============================== Population-based Rule Evaluation ========================

&gt; Some of the best-known classes of simulation approaches in computational biology belong to the PRE family, including ordinary and partial differential equations (ODE/PDE) and the Gillespie stochastic simulation algorithm.

Please note ODE and partial differential equations are not simulation approaches, but mathematical modeling approaches. A model specified with ODEs or PDEs is typically computed by (numerical) simulation methods. So numerical solvers, finite element methods etc. might belong to the PRE family.

&gt; This means that the space of all possible states is very large. In general, when using ODE/PDE or the Gillespie stochastic algorithm, all possible pools of molecules and the reactions they undergo are defined at the start of the simulation, even if they are empty.

Again you mean numerical integration and finite element methods, or? ODEs/PDEs are not computation algorithms.
Also, Gillespie stochastic algorithms do not necessitate that everything is defined from the beginning, e.g. variable or dynamic structure models change their structure during simulation and thus the state space is not fixed from the beginning of the simulation. See, for example, process algebra models that are executed based on SSAs.

============================== Agent-based Rule Evaluation ==============================

To illuminate how the approach works, a figure would be nice, maybe similar to the one which can be found in the paper about NFSim [13].

&gt; agents rather than populations, it comes at a higher computational cost when simple systems are modeled.

Could you clarify what is meant with 'simple', e.g., few types of species with a high number?

Referring to pros and cons, the following paper might be of interest: Justin S. Hogg, Leonard A. Harris, Lori J. Stover, Niketh S. Nair, James R. Faeder: Exact hybrid particle/population simulation of rule-based models of biochemical systems (http://arxiv.org/abs/1301.6854).

&gt; This method reduces the complexity of the model not only at the specification stage

How does the agent-based evaluation (you are now at the level of executing a model) have an influence on how you specify it?
This is not clear to me. Please clarify.

&gt; Reactions (or rules) are specified as applying to types of entities (e.g. &quot;a monomeric CaMKII subunit&quot;). Specific state configurations can modify the rate of a reaction, and conversely, a reaction can affect a molecule's state. Most agent-based modeling systems include mechanisms by which not only the state of a protein undergoing a reaction, but also the states of its neighbors in a holoenzyme or protein complex, can affect a reaction.

This refers to the question what you can describe (agent-based modeling systems), particularly constraints etc. (see also above rule-based approaches that might be of further interest in this respect). Here, the specification problem is mixed with the execution. This is rather confusing for the reader.

&gt; To date, all modeling packages that solve the computational problem are agent-based.

What do you mean with &quot;modeling package&quot; - currently you refer to the computation of rule-based models, so do you mean execution packages? Please note: there are other possibilities to speed up the execution of models, be this hybrid approaches, approximative ones (e.g., tau-leaping), exploiting parallelism, architectures like GPUs, or even approaches that &quot;configure&quot; simulators on demand (e.g., by learning) - (at least) some of those have also been applied to rule-based languages.

============================ Non-spatial agent-based methods ==============================

============================ Spatial agent-based methods ==================================

I am confused by this paragraph. We are still in the context of executing a rule-based model in an agent-based (object, particle-based) manner, right? Are models defined in a rule-based manner in Meredys and MCell? How is the problem of specifying  multi-state systems addressed there? The relation to the paragraphs above is not clear to me. Please note: spatial simulation poses again new challenges, referring to specification as well as execution.

I understood your argumentation line: first to make people aware about the problems associated with modeling and simulating cell-biological multi-state systems, to present rules / rule-schemata as one (attractive) modeling approach which avoids enumeration, list some approaches and discuss how are they different (this could be made more clear), then turn to the problem of executing these rule-based models and possibilities to speed up their execution, where your focus is on agent-based (particle-, object-based) in comparison to population-based approaches. However, at some points I had problems following this argumentation line.</text>
    </revision>
    <revision>
      <id>2971</id>
      <parentid>2960</parentid>
      <timestamp>2013-08-08T18:21:33Z</timestamp>
      <contributor>
        <username>Mstefan</username>
        <id>25</id>
      </contributor>
      <comment>/* Wikification */</comment>
      <sha1>s8u87uobcmnyh2jx5sldz7u0vvi79u6</sha1>
      <text xml:space="preserve" bytes="23578">== Status Update == 

We thank both reviewers for their helpful comments. We are in the process of attending to them. We will inform you once this has been completed. --[[User:Mstefan|Mstefan]] ([[User talk:Mstefan|talk]]) 11:21, 8 August 2013 (PDT)


== Wikification ==

I am glad to see this draft progress well. From the perspective of adaptation to Wikipedia, though, there is still some way to go. Please take a look at the wiki components of the [[Topic Pages|guidelines]]. Specifically, the introductory section is not yet conform with Wikipedia style, links to other Wikipedia entries are missing entirely, and the only figure in the current draft is supplied as a PNG rather than SVG. If there is anything unclear about the guidelines, please let us know. Thanks! --[[User:Daniel Mietchen|Daniel Mietchen]] ([[User talk:Daniel Mietchen|talk]]) 20:08, 28 June 2013 (PDT)
:I see that you have now worked on most of the issues raised above, except for the image format. Please address that too. Thank you. --[[User:Daniel Mietchen|Daniel Mietchen]] ([[User talk:Daniel Mietchen|talk]]) 06:04, 11 July 2013 (PDT)

== Reviews ==

=== Review by Bill Hlavacek ===

This critique pertains to this version of the Topic Page:
http://topicpages.ploscompbiol.org/w/index.php?title=Multi-state_modeling_of_proteins&amp;oldid=2904

The Topic Page is well written and provides a good introduction to the subject of &quot;multi-state modeling of proteins.&quot; 

The authors may wish to choose a title that is more general, because the issues and modeling approaches discussed apply not only to proteins but also to other biomolecules, such as DNA. For example, see these references:

Marchisio MA, Colaiacovo M, Whitehead E, Stelling J (2013) Modular, rule-based modeling for the design of eukaryotic synthetic gene circuits. BMC Syst Biol 7:42.  

Vilar JM, Saiz L (2013) Reliable prediction of complex phenotypes from a modular design in free  
energy space: an extensive exploration of the lac operon. ACS Synth Biol doi: 10.1021/sb400013w

The coverage of software tools is uneven - some useful tools are not mentioned at all, such as KaSim, VCell, Simmune, SSC, Smoldyn, and SRSim. The Topic Page would benefit from addition of a table to list and summarize (more comprehensively) the software tools available. A recent review identifies nearly 30 available software tools (and references can be found therein):

Chylek LA, Stites EC, Posner RG, Hlavacek WS (2013) Innovations of the rule-based modeling approach. In Systems Biology: Integrative Biology and Simulation Tools, Volume 1 (Prokop A, Csukás B, Editors), Springer.

Discussion of certain concepts is mixed with discussion of software tools when it might be better to discuss the concepts and tools independently. Some software tools and methods for multi-state modeling are based on theoretical formalisms. For example, the model-specification language used by BioNetGen and its network-generation capabilities are based on a graphical formalism, which involves a single-pushout approach to graph rewriting. This formalism could be used as a basis for developing new software tools (and it has indeed served this purpose). The formalism is independent of BioNetGen. Other tools/methods are based on different formalisms, including labeled state-transition systems, process algebras of different kinds, and finite-state machines. Some tools are not based on any recognizable theoretical foundation - they were designed ad hoc. Formalism is probably more useful for developers of software tools than for users of tools, so I am only suggesting brief coverage of formalism.

Model specification, which is of high concern to users of tools, can probably be more carefully discussed and distinguished. There are various approaches to the &quot;specification problem&quot; (not all of which are tied to particular software tools). Some approaches are ad hoc. An example is the approach that one must use with StochSim. Other approaches are based on what can be considered a domain-specific programming language, a programming language specialized for a particular purpose, here specification of multi-state or rule-based models. Examples of specialized model-specification languages include Kappa (which has received much attention in the computer science literature) and BNGL, which are very closely related. An advantage of a domain-specific language is that the language can be used by many different software tools (and read and understood by a human). For example, besides BioNetGen, BNGL is compatible with DYNSTOC, RuleMonkey, NFsim, and other tools. A third approach to model specification is to use an embedded language, which leverages the power of a general-purpose programming language. This approach is advocated by the developers of PySB, which is based on the Python programming language. Finally, it would perhaps be appropriate to mention the SBML &quot;multi&quot; package, which is in development.

A rule-based model is in essence a set of rules. The number of parameters of a rule-based model is more or less proportional to the number of rules. In contrast, the number of parameters of an ODE model (the type of model most commonly used in systems biology) is more or less proportional to the number of equations. Thus, there tends to be some confusion when writers explain that a rule-based model is equivalent to a large number of ODEs or implies a large number of chemical species or molecular states (because an ODE model for chemical kinetics is composed of one equation for each species). The rule-based model seems &quot;complex,&quot; which is not attractive. As Hilbert said (1900), &quot;...what is clear and easily comprehended attracts, the complicated repels us.&quot; The irony of the false impression is that a rule-based model is usually rather simple when model complexity is assessed by number of parameters, which is a reasonable metric. Thus, I am not sure that some of the discussion in the Topic Page (e.g., the comments about the model that accounts for a mole of chemical species) will make multi-state modeling seem appealing for most modelers (or more generally most scientists or anyone actually) without this discussion being balanced by a discussion of model complexity. It might be helpful to mention that the number of rules (and parameters) in the &quot;mole model&quot; is rather small compared to the number of equations (and parameters) in many ODE models for the same cell signaling system. I note that a &quot;googol model&quot; exists and the report about this model includes a discussion of model complexity:

Creamer MS, Stites EC, Aziz M, Cahill JA, Tan CW, Berens ME, Von Hoff DD, Hlavacek WS, Posner RG (2012) Visualization, annotation and simulation of a large rule-based model for ErbB receptor signaling. BMC Syst Biol 6:107.

Using local rules to represent protein interactions is a simplification. Given available knowledge of protein interaction networks, It is far easier to formulate local rules for protein interactions than to identify the chemical species that are populated as a result of these interactions. The number of possible species may be more than the number of molecules in a cell, so clearly not all of the possible species are important. But which are? There is usually no empirical information available to guide the identification of the important species, whereas numerous biological studies have primarily been concerned with discovering the local rules that govern protein interactions (e.g., the SH2 domain in Grb2 binds EGFR when such and such tyrosine residues are phosphorylated).

In addition to the dichotomy of spatial vs. non-spatial models, the authors may wish to discuss the dichotomy of direct vs. indirect methods of simulation. In a direct method, such as one of the methods implemented in network-free simulators, the rules of a rule-based model are used directly to obtain simulation results. In an indirect method, the rules of a model are used to obtain not simulation results but rather an &quot;equivalent&quot; model that has a traditional form. (I mean &quot;equivalent&quot; in the sense that a convergent geometric series with a finite sum is equivalent to an algebraic expression that gives the same sum.) This form of the model is then simulated using a standard technique, such as one of the ODE solvers available in MATLAB. From this perspective, the equations derived from a set of rules are nothing more than algorithmic oddities.

It should be mentioned that indirect methods, when they can be applied, are usually more efficient than direct methods.

I strongly urge that &quot;particle-based&quot; be used in place of &quot;agent-based.&quot; The reason is that the rules in the vast majority of models called &quot;agent-based models&quot; have no connection to physicochemical principles. In physical chemistry, the term &quot;particle-based&quot; is more standard. 

It should be noted somewhere that rule-based models are firmly based on the principles of chemical kinetics. Assumptions are of course involved (as with ODE models). The novel type of assumption made when formulating a rule-based model is that the interaction represented by a rule is modular (affected only by the molecular context explicitly considered in the rule), such that it is appropriate to take all reactions implied by the rule to be governed by the same rate law, which is a type of coarse graining. Such an assumption can break down - in this case, the rule can be replaced with finer rules that appropriately capture the effect of molecular context on an interaction. (In physics, principled coarse graining is usually viewed as elegant, not defective.)

I disagree with the following statement in the Topic Page: &quot;To date, all modeling packages that solve the computational problem are agent-based.&quot; The reason is that a set of rules that implies a very large number of equations (and thus not appropriate for simulation via an indirect method) can be analyzed to obtain a reduced-order equational model, meaning a system of ODEs that is manageable in size. There is a large number of papers in the literature about this methodology, which is a type of coarse graining. One is the following:

Feret J, Danos V, Krivine J, Harmer R, Fontana W (2009) Internal coarse-graining of molecular systems. Proc Natl Acad Sci USA 106, 6453-6458.

If one discusses this methodology, it would be nice to also recognize the work of Nikolai Borisov, Holger Conzelmann, and others.

Figure 1 is not legible when the Topic Page is printed.

Although several examples are mentioned in the text, it might be useful to include a table listing notable applications of multi-state modeling to obtain biological insights. There are many to choose from.

=== Review by Adelinde Uhrmacher ===

Modeling and simulation of multi-state systems is an interesting and important topic. Enclosed you will find my remarks, which are structured according to the paragraphs of the proposed Wiki entry. &quot;&gt;...&quot; denotes citations from the Wiki entry.

============================== summary ============================================

&gt;To solve the specification problem, modelers have in recent years moved away from explicit specification of all possible states, and towards rule-based formalisms that allow for implicit model specification, including the kappa-calculus,[1] BioNetGen,[2][3][4][5] the Allosteric Network Compiler[6] and others.

Please be aware that other modeling approaches (in addition to rule-based ones) also allow a compact description of multi-state models, for example colored/attributed approaches of process calculi and Petri Nets.

&gt; To solve the computation problem, they have turned to agent-based methods, that are much more computationally efficient than population-based methods based on ODEs, PDEs, or the Gillespie stochastic simulation algorithm. Indeed, agent-based methods are sometimes the only possible option given current computing technology.

&quot;To solve the computation problem&quot; is likely to lead the reader astray, as this problem cannot be solved in general (see also comments below). To address the problem of calculating models that comprise proteins with a very large number of different states, object-based methods have been developed where each protein is explicitly represented as an individual software object. As you have stated yourself, agent-based approaches might be less efficient than other methods for specific models, so I would be careful with a general statement like &quot;that are much more computationally efficient&quot;.
(BTW: I would rather call them particle-based or object-based simulation methods.)

============================ Specification vs computation ============================

&gt; some solve the specification problem, while others solve both the specification problem and the computation problem.

Again the term &quot;`solve&quot;' might be confusing. I would rather state some approaches focus on the specification, others on the computation problem (because the above sentence implies that nobody works on simply getting the execution faster, see also remarks below), and yet others address both problems.

Figure 1 should be changed to indicate that there is more than rule-based modeling approaches or agent-based approaches for executing these models, which is aimed at addressing the respective problems. Also the term combinatorial explosion (as it is too general) should be replaced by what this article is about, i.e., modeling and simulating cell-biological multi-state systems.

&gt; Whether the computation problem can be solved or not depends on the complexity of the model and on the level of analysis (populations or individual agents).

This sentence is likely to lead the reader astray. Developing efficient execution algorithms is not a procedure that completes with a solved or failed. An algorithm might perform faster than another algorithm, however the efficiency of an algorithm depends typically on the model, used data structures and sub-algorithms, the infrastructure etc.

&gt; depends on the level of analysis (populations or individual agents) ...

Both approaches can produce exact results, i.e. the same analysis can be done based on the results. Or am I wrong? I am not sure what this part of the sentence refers to: maybe it should read like &quot;level of analysis (exact or approximative algorithms)&quot;?

============================ Rule-based model specification ============================

&gt; As an analogy, if we were to describe a computer chip, an explicit description would specify all the parts of it, their positions and how they are connected, while a rule-based description would specify a set of rules by which a chip can be compiled from a set of components and specifications. In computer science, such concepts were developed in the late 1970s, when the introduction of structured design methodology[26] and silicon compilers[27] allowed for automated assembly of large silicon chips from a simple set of instructions, thus laying the foundation for Very-large-scale integration (VLSI)[26], and modern microprocessors with more than 1 billion transistors.

I would skip this, as I do not think it helps understanding the concept of having rule-schemata that are instantiated into reactions.

&gt; Many rule-based specification methods exist.[1][7][2][3][4][5][6][8]

[2][3][4][5] refer to one approach, right? Why is [7] missing?

Referring to rule-based approaches, the following approaches might be of interest as well:

Referring to attributes and constraints, e.g.,
- John M, Lhoussaine C, Niehren J, Versari C: Biochemical Reaction Rules with Constraints. In European Symposium on Programming Languages. Volume 6602 of Lecture Notes in Computer Science. Edited by Barthe G. Springer; 2011:338-357.

Referring to multi-level approaches, e.g.,
- Maus C, Rybacki S, Uhrmacher A.M: Rule-based multi-level modeling of cell biological systems.
BMC Systems Biology 01/2011
- Oury N, Plotkin G: Multi-Level Modelling via Stochastic Multi-Level Multiset Rewriting.
Mathematical Structures in Computer Science, Special Issue on DCM, 2013.

&gt; In general, rule-based model specification systems separate the specification of a model from the execution of the simulation.

This is not a specific feature of rule-based model specification systems, but state of the art in modeling and simulation.
For example, a simulation system can offer different (parallel, sequential, approximative etc.) execution algorithms for one and the same modeling formalism. 

&gt; However, many solutions to the specification problem also contain a method of interpreting the specified model.

I assume all do this, because otherwise the model could not be executed. Please clarify. 


&gt; Thus, by only considering states and features important for a particular reaction, rule-based model specification eliminates the need to explicitly enumerate every possible molecular state that can undergo a similar reaction,

Please note that also non-rule based approaches allow this. Maybe you can make this more concrete, e.g., rule-based model specification in contrast to simple reaction equations?

&gt; and thereby solves the specification problem. Not all solutions to the specification problem also solve the computation problem, although the converse is, in general, true.

I am not sure what is meant with &quot;solving&quot; the specification problem. This problem is earlier defined as &quot;First, how can such a system be specified; i.e. how can a modeler specify all complexes, all changes those complexes undergo and all parameters and conditions governing those changes in a robust and efficient way?&quot; What does &quot;robust and efficient&quot; mean here? To really assess a modeling language in addition to an analysis of what can be expressed in comparison to others, dedicated user studies would be needed. So this needs further clarification.

Also, I have a problem with the phrase &quot;solving the computation problem&quot; - as no problem has been defined that can be solved: &quot;Can the model be stored electronically? And can it be evaluated in a reasonable amount of computing time? We call this problem the computation problem&quot;. What is a reasonable amount of computing time? Please also note that the agent-based approach might be more storage demanding than the population-based approach.

&gt; although the converse is, in general, true.
There is a plethora of research on executing models more efficiently (e.g., parallel, approximative, hybrid execution algorithms). Those approaches do often not care how easy it is to define those models. So it is not true that all approaches that address the computation problem also address the problem of how to support a succinct, compact modeling.

============================== Population-based Rule Evaluation ========================

&gt; Some of the best-known classes of simulation approaches in computational biology belong to the PRE family, including ordinary and partial differential equations (ODE/PDE) and the Gillespie stochastic simulation algorithm.

Please note ODE and partial differential equations are not simulation approaches, but mathematical modeling approaches. A model specified with ODEs or PDEs is typically computed by (numerical) simulation methods. So numerical solvers, finite element methods etc. might belong to the PRE family.

&gt; This means that the space of all possible states is very large. In general, when using ODE/PDE or the Gillespie stochastic algorithm, all possible pools of molecules and the reactions they undergo are defined at the start of the simulation, even if they are empty.

Again you mean numerical integration and finite element methods, or? ODEs/PDEs are not computation algorithms.
Also, Gillespie stochastic algorithms do not necessitate that everything is defined from the beginning, e.g. variable or dynamic structure models change their structure during simulation and thus the state space is not fixed from the beginning of the simulation. See, for example, process algebra models that are executed based on SSAs.

============================== Agent-based Rule Evaluation ==============================

To illuminate how the approach works, a figure would be nice, maybe similar to the one which can be found in the paper about NFSim [13].

&gt; agents rather than populations, it comes at a higher computational cost when simple systems are modeled.

Could you clarify what is meant with 'simple', e.g., few types of species with a high number?

Referring to pros and cons, the following paper might be of interest: Justin S. Hogg, Leonard A. Harris, Lori J. Stover, Niketh S. Nair, James R. Faeder: Exact hybrid particle/population simulation of rule-based models of biochemical systems (http://arxiv.org/abs/1301.6854).

&gt; This method reduces the complexity of the model not only at the specification stage

How does the agent-based evaluation (you are now at the level of executing a model) have an influence on how you specify it?
This is not clear to me. Please clarify.

&gt; Reactions (or rules) are specified as applying to types of entities (e.g. &quot;a monomeric CaMKII subunit&quot;). Specific state configurations can modify the rate of a reaction, and conversely, a reaction can affect a molecule's state. Most agent-based modeling systems include mechanisms by which not only the state of a protein undergoing a reaction, but also the states of its neighbors in a holoenzyme or protein complex, can affect a reaction.

This refers to the question what you can describe (agent-based modeling systems), particularly constraints etc. (see also above rule-based approaches that might be of further interest in this respect). Here, the specification problem is mixed with the execution. This is rather confusing for the reader.

&gt; To date, all modeling packages that solve the computational problem are agent-based.

What do you mean with &quot;modeling package&quot; - currently you refer to the computation of rule-based models, so do you mean execution packages? Please note: there are other possibilities to speed up the execution of models, be this hybrid approaches, approximative ones (e.g., tau-leaping), exploiting parallelism, architectures like GPUs, or even approaches that &quot;configure&quot; simulators on demand (e.g., by learning) - (at least) some of those have also been applied to rule-based languages.

============================ Non-spatial agent-based methods ==============================

============================ Spatial agent-based methods ==================================

I am confused by this paragraph. We are still in the context of executing a rule-based model in an agent-based (object, particle-based) manner, right? Are models defined in a rule-based manner in Meredys and MCell? How is the problem of specifying  multi-state systems addressed there? The relation to the paragraphs above is not clear to me. Please note: spatial simulation poses again new challenges, referring to specification as well as execution.

I understood your argumentation line: first to make people aware about the problems associated with modeling and simulating cell-biological multi-state systems, to present rules / rule-schemata as one (attractive) modeling approach which avoids enumeration, list some approaches and discuss how are they different (this could be made more clear), then turn to the problem of executing these rule-based models and possibilities to speed up their execution, where your focus is on agent-based (particle-, object-based) in comparison to population-based approaches. However, at some points I had problems following this argumentation line.</text>
    </revision>
    <revision>
      <id>2988</id>
      <parentid>2971</parentid>
      <timestamp>2013-08-08T19:20:01Z</timestamp>
      <contributor>
        <username>Mstefan</username>
        <id>25</id>
      </contributor>
      <comment>/* Review by Bill Hlavacek */</comment>
      <sha1>0rl51tnzng15nkfrx4bxpinaluc0vnz</sha1>
      <text xml:space="preserve" bytes="23743">== Status Update == 

We thank both reviewers for their helpful comments. We are in the process of attending to them. We will inform you once this has been completed. --[[User:Mstefan|Mstefan]] ([[User talk:Mstefan|talk]]) 11:21, 8 August 2013 (PDT)


== Wikification ==

I am glad to see this draft progress well. From the perspective of adaptation to Wikipedia, though, there is still some way to go. Please take a look at the wiki components of the [[Topic Pages|guidelines]]. Specifically, the introductory section is not yet conform with Wikipedia style, links to other Wikipedia entries are missing entirely, and the only figure in the current draft is supplied as a PNG rather than SVG. If there is anything unclear about the guidelines, please let us know. Thanks! --[[User:Daniel Mietchen|Daniel Mietchen]] ([[User talk:Daniel Mietchen|talk]]) 20:08, 28 June 2013 (PDT)
:I see that you have now worked on most of the issues raised above, except for the image format. Please address that too. Thank you. --[[User:Daniel Mietchen|Daniel Mietchen]] ([[User talk:Daniel Mietchen|talk]]) 06:04, 11 July 2013 (PDT)

== Reviews ==

=== Review by Bill Hlavacek ===

This critique pertains to this version of the Topic Page:
http://topicpages.ploscompbiol.org/w/index.php?title=Multi-state_modeling_of_proteins&amp;oldid=2904

The Topic Page is well written and provides a good introduction to the subject of &quot;multi-state modeling of proteins.&quot; 

The authors may wish to choose a title that is more general, because the issues and modeling approaches discussed apply not only to proteins but also to other biomolecules, such as DNA. For example, see these references:

Marchisio MA, Colaiacovo M, Whitehead E, Stelling J (2013) Modular, rule-based modeling for the design of eukaryotic synthetic gene circuits. BMC Syst Biol 7:42.  

Vilar JM, Saiz L (2013) Reliable prediction of complex phenotypes from a modular design in free  
energy space: an extensive exploration of the lac operon. ACS Synth Biol doi: 10.1021/sb400013w

: This is indeed a good suggestion. I have edited the text to account for this. --[[User:Mstefan|Mstefan]] ([[User talk:Mstefan|talk]]) 12:20, 8 August 2013 (PDT)


The coverage of software tools is uneven - some useful tools are not mentioned at all, such as KaSim, VCell, Simmune, SSC, Smoldyn, and SRSim. The Topic Page would benefit from addition of a table to list and summarize (more comprehensively) the software tools available. A recent review identifies nearly 30 available software tools (and references can be found therein):

Chylek LA, Stites EC, Posner RG, Hlavacek WS (2013) Innovations of the rule-based modeling approach. In Systems Biology: Integrative Biology and Simulation Tools, Volume 1 (Prokop A, Csukás B, Editors), Springer.

Discussion of certain concepts is mixed with discussion of software tools when it might be better to discuss the concepts and tools independently. Some software tools and methods for multi-state modeling are based on theoretical formalisms. For example, the model-specification language used by BioNetGen and its network-generation capabilities are based on a graphical formalism, which involves a single-pushout approach to graph rewriting. This formalism could be used as a basis for developing new software tools (and it has indeed served this purpose). The formalism is independent of BioNetGen. Other tools/methods are based on different formalisms, including labeled state-transition systems, process algebras of different kinds, and finite-state machines. Some tools are not based on any recognizable theoretical foundation - they were designed ad hoc. Formalism is probably more useful for developers of software tools than for users of tools, so I am only suggesting brief coverage of formalism.

Model specification, which is of high concern to users of tools, can probably be more carefully discussed and distinguished. There are various approaches to the &quot;specification problem&quot; (not all of which are tied to particular software tools). Some approaches are ad hoc. An example is the approach that one must use with StochSim. Other approaches are based on what can be considered a domain-specific programming language, a programming language specialized for a particular purpose, here specification of multi-state or rule-based models. Examples of specialized model-specification languages include Kappa (which has received much attention in the computer science literature) and BNGL, which are very closely related. An advantage of a domain-specific language is that the language can be used by many different software tools (and read and understood by a human). For example, besides BioNetGen, BNGL is compatible with DYNSTOC, RuleMonkey, NFsim, and other tools. A third approach to model specification is to use an embedded language, which leverages the power of a general-purpose programming language. This approach is advocated by the developers of PySB, which is based on the Python programming language. Finally, it would perhaps be appropriate to mention the SBML &quot;multi&quot; package, which is in development.

A rule-based model is in essence a set of rules. The number of parameters of a rule-based model is more or less proportional to the number of rules. In contrast, the number of parameters of an ODE model (the type of model most commonly used in systems biology) is more or less proportional to the number of equations. Thus, there tends to be some confusion when writers explain that a rule-based model is equivalent to a large number of ODEs or implies a large number of chemical species or molecular states (because an ODE model for chemical kinetics is composed of one equation for each species). The rule-based model seems &quot;complex,&quot; which is not attractive. As Hilbert said (1900), &quot;...what is clear and easily comprehended attracts, the complicated repels us.&quot; The irony of the false impression is that a rule-based model is usually rather simple when model complexity is assessed by number of parameters, which is a reasonable metric. Thus, I am not sure that some of the discussion in the Topic Page (e.g., the comments about the model that accounts for a mole of chemical species) will make multi-state modeling seem appealing for most modelers (or more generally most scientists or anyone actually) without this discussion being balanced by a discussion of model complexity. It might be helpful to mention that the number of rules (and parameters) in the &quot;mole model&quot; is rather small compared to the number of equations (and parameters) in many ODE models for the same cell signaling system. I note that a &quot;googol model&quot; exists and the report about this model includes a discussion of model complexity:

Creamer MS, Stites EC, Aziz M, Cahill JA, Tan CW, Berens ME, Von Hoff DD, Hlavacek WS, Posner RG (2012) Visualization, annotation and simulation of a large rule-based model for ErbB receptor signaling. BMC Syst Biol 6:107.

Using local rules to represent protein interactions is a simplification. Given available knowledge of protein interaction networks, It is far easier to formulate local rules for protein interactions than to identify the chemical species that are populated as a result of these interactions. The number of possible species may be more than the number of molecules in a cell, so clearly not all of the possible species are important. But which are? There is usually no empirical information available to guide the identification of the important species, whereas numerous biological studies have primarily been concerned with discovering the local rules that govern protein interactions (e.g., the SH2 domain in Grb2 binds EGFR when such and such tyrosine residues are phosphorylated).

In addition to the dichotomy of spatial vs. non-spatial models, the authors may wish to discuss the dichotomy of direct vs. indirect methods of simulation. In a direct method, such as one of the methods implemented in network-free simulators, the rules of a rule-based model are used directly to obtain simulation results. In an indirect method, the rules of a model are used to obtain not simulation results but rather an &quot;equivalent&quot; model that has a traditional form. (I mean &quot;equivalent&quot; in the sense that a convergent geometric series with a finite sum is equivalent to an algebraic expression that gives the same sum.) This form of the model is then simulated using a standard technique, such as one of the ODE solvers available in MATLAB. From this perspective, the equations derived from a set of rules are nothing more than algorithmic oddities.

It should be mentioned that indirect methods, when they can be applied, are usually more efficient than direct methods.

I strongly urge that &quot;particle-based&quot; be used in place of &quot;agent-based.&quot; The reason is that the rules in the vast majority of models called &quot;agent-based models&quot; have no connection to physicochemical principles. In physical chemistry, the term &quot;particle-based&quot; is more standard. 

It should be noted somewhere that rule-based models are firmly based on the principles of chemical kinetics. Assumptions are of course involved (as with ODE models). The novel type of assumption made when formulating a rule-based model is that the interaction represented by a rule is modular (affected only by the molecular context explicitly considered in the rule), such that it is appropriate to take all reactions implied by the rule to be governed by the same rate law, which is a type of coarse graining. Such an assumption can break down - in this case, the rule can be replaced with finer rules that appropriately capture the effect of molecular context on an interaction. (In physics, principled coarse graining is usually viewed as elegant, not defective.)

I disagree with the following statement in the Topic Page: &quot;To date, all modeling packages that solve the computational problem are agent-based.&quot; The reason is that a set of rules that implies a very large number of equations (and thus not appropriate for simulation via an indirect method) can be analyzed to obtain a reduced-order equational model, meaning a system of ODEs that is manageable in size. There is a large number of papers in the literature about this methodology, which is a type of coarse graining. One is the following:

Feret J, Danos V, Krivine J, Harmer R, Fontana W (2009) Internal coarse-graining of molecular systems. Proc Natl Acad Sci USA 106, 6453-6458.

If one discusses this methodology, it would be nice to also recognize the work of Nikolai Borisov, Holger Conzelmann, and others.

Figure 1 is not legible when the Topic Page is printed.

Although several examples are mentioned in the text, it might be useful to include a table listing notable applications of multi-state modeling to obtain biological insights. There are many to choose from.

=== Review by Adelinde Uhrmacher ===

Modeling and simulation of multi-state systems is an interesting and important topic. Enclosed you will find my remarks, which are structured according to the paragraphs of the proposed Wiki entry. &quot;&gt;...&quot; denotes citations from the Wiki entry.

============================== summary ============================================

&gt;To solve the specification problem, modelers have in recent years moved away from explicit specification of all possible states, and towards rule-based formalisms that allow for implicit model specification, including the kappa-calculus,[1] BioNetGen,[2][3][4][5] the Allosteric Network Compiler[6] and others.

Please be aware that other modeling approaches (in addition to rule-based ones) also allow a compact description of multi-state models, for example colored/attributed approaches of process calculi and Petri Nets.

&gt; To solve the computation problem, they have turned to agent-based methods, that are much more computationally efficient than population-based methods based on ODEs, PDEs, or the Gillespie stochastic simulation algorithm. Indeed, agent-based methods are sometimes the only possible option given current computing technology.

&quot;To solve the computation problem&quot; is likely to lead the reader astray, as this problem cannot be solved in general (see also comments below). To address the problem of calculating models that comprise proteins with a very large number of different states, object-based methods have been developed where each protein is explicitly represented as an individual software object. As you have stated yourself, agent-based approaches might be less efficient than other methods for specific models, so I would be careful with a general statement like &quot;that are much more computationally efficient&quot;.
(BTW: I would rather call them particle-based or object-based simulation methods.)

============================ Specification vs computation ============================

&gt; some solve the specification problem, while others solve both the specification problem and the computation problem.

Again the term &quot;`solve&quot;' might be confusing. I would rather state some approaches focus on the specification, others on the computation problem (because the above sentence implies that nobody works on simply getting the execution faster, see also remarks below), and yet others address both problems.

Figure 1 should be changed to indicate that there is more than rule-based modeling approaches or agent-based approaches for executing these models, which is aimed at addressing the respective problems. Also the term combinatorial explosion (as it is too general) should be replaced by what this article is about, i.e., modeling and simulating cell-biological multi-state systems.

&gt; Whether the computation problem can be solved or not depends on the complexity of the model and on the level of analysis (populations or individual agents).

This sentence is likely to lead the reader astray. Developing efficient execution algorithms is not a procedure that completes with a solved or failed. An algorithm might perform faster than another algorithm, however the efficiency of an algorithm depends typically on the model, used data structures and sub-algorithms, the infrastructure etc.

&gt; depends on the level of analysis (populations or individual agents) ...

Both approaches can produce exact results, i.e. the same analysis can be done based on the results. Or am I wrong? I am not sure what this part of the sentence refers to: maybe it should read like &quot;level of analysis (exact or approximative algorithms)&quot;?

============================ Rule-based model specification ============================

&gt; As an analogy, if we were to describe a computer chip, an explicit description would specify all the parts of it, their positions and how they are connected, while a rule-based description would specify a set of rules by which a chip can be compiled from a set of components and specifications. In computer science, such concepts were developed in the late 1970s, when the introduction of structured design methodology[26] and silicon compilers[27] allowed for automated assembly of large silicon chips from a simple set of instructions, thus laying the foundation for Very-large-scale integration (VLSI)[26], and modern microprocessors with more than 1 billion transistors.

I would skip this, as I do not think it helps understanding the concept of having rule-schemata that are instantiated into reactions.

&gt; Many rule-based specification methods exist.[1][7][2][3][4][5][6][8]

[2][3][4][5] refer to one approach, right? Why is [7] missing?

Referring to rule-based approaches, the following approaches might be of interest as well:

Referring to attributes and constraints, e.g.,
- John M, Lhoussaine C, Niehren J, Versari C: Biochemical Reaction Rules with Constraints. In European Symposium on Programming Languages. Volume 6602 of Lecture Notes in Computer Science. Edited by Barthe G. Springer; 2011:338-357.

Referring to multi-level approaches, e.g.,
- Maus C, Rybacki S, Uhrmacher A.M: Rule-based multi-level modeling of cell biological systems.
BMC Systems Biology 01/2011
- Oury N, Plotkin G: Multi-Level Modelling via Stochastic Multi-Level Multiset Rewriting.
Mathematical Structures in Computer Science, Special Issue on DCM, 2013.

&gt; In general, rule-based model specification systems separate the specification of a model from the execution of the simulation.

This is not a specific feature of rule-based model specification systems, but state of the art in modeling and simulation.
For example, a simulation system can offer different (parallel, sequential, approximative etc.) execution algorithms for one and the same modeling formalism. 

&gt; However, many solutions to the specification problem also contain a method of interpreting the specified model.

I assume all do this, because otherwise the model could not be executed. Please clarify. 


&gt; Thus, by only considering states and features important for a particular reaction, rule-based model specification eliminates the need to explicitly enumerate every possible molecular state that can undergo a similar reaction,

Please note that also non-rule based approaches allow this. Maybe you can make this more concrete, e.g., rule-based model specification in contrast to simple reaction equations?

&gt; and thereby solves the specification problem. Not all solutions to the specification problem also solve the computation problem, although the converse is, in general, true.

I am not sure what is meant with &quot;solving&quot; the specification problem. This problem is earlier defined as &quot;First, how can such a system be specified; i.e. how can a modeler specify all complexes, all changes those complexes undergo and all parameters and conditions governing those changes in a robust and efficient way?&quot; What does &quot;robust and efficient&quot; mean here? To really assess a modeling language in addition to an analysis of what can be expressed in comparison to others, dedicated user studies would be needed. So this needs further clarification.

Also, I have a problem with the phrase &quot;solving the computation problem&quot; - as no problem has been defined that can be solved: &quot;Can the model be stored electronically? And can it be evaluated in a reasonable amount of computing time? We call this problem the computation problem&quot;. What is a reasonable amount of computing time? Please also note that the agent-based approach might be more storage demanding than the population-based approach.

&gt; although the converse is, in general, true.
There is a plethora of research on executing models more efficiently (e.g., parallel, approximative, hybrid execution algorithms). Those approaches do often not care how easy it is to define those models. So it is not true that all approaches that address the computation problem also address the problem of how to support a succinct, compact modeling.

============================== Population-based Rule Evaluation ========================

&gt; Some of the best-known classes of simulation approaches in computational biology belong to the PRE family, including ordinary and partial differential equations (ODE/PDE) and the Gillespie stochastic simulation algorithm.

Please note ODE and partial differential equations are not simulation approaches, but mathematical modeling approaches. A model specified with ODEs or PDEs is typically computed by (numerical) simulation methods. So numerical solvers, finite element methods etc. might belong to the PRE family.

&gt; This means that the space of all possible states is very large. In general, when using ODE/PDE or the Gillespie stochastic algorithm, all possible pools of molecules and the reactions they undergo are defined at the start of the simulation, even if they are empty.

Again you mean numerical integration and finite element methods, or? ODEs/PDEs are not computation algorithms.
Also, Gillespie stochastic algorithms do not necessitate that everything is defined from the beginning, e.g. variable or dynamic structure models change their structure during simulation and thus the state space is not fixed from the beginning of the simulation. See, for example, process algebra models that are executed based on SSAs.

============================== Agent-based Rule Evaluation ==============================

To illuminate how the approach works, a figure would be nice, maybe similar to the one which can be found in the paper about NFSim [13].

&gt; agents rather than populations, it comes at a higher computational cost when simple systems are modeled.

Could you clarify what is meant with 'simple', e.g., few types of species with a high number?

Referring to pros and cons, the following paper might be of interest: Justin S. Hogg, Leonard A. Harris, Lori J. Stover, Niketh S. Nair, James R. Faeder: Exact hybrid particle/population simulation of rule-based models of biochemical systems (http://arxiv.org/abs/1301.6854).

&gt; This method reduces the complexity of the model not only at the specification stage

How does the agent-based evaluation (you are now at the level of executing a model) have an influence on how you specify it?
This is not clear to me. Please clarify.

&gt; Reactions (or rules) are specified as applying to types of entities (e.g. &quot;a monomeric CaMKII subunit&quot;). Specific state configurations can modify the rate of a reaction, and conversely, a reaction can affect a molecule's state. Most agent-based modeling systems include mechanisms by which not only the state of a protein undergoing a reaction, but also the states of its neighbors in a holoenzyme or protein complex, can affect a reaction.

This refers to the question what you can describe (agent-based modeling systems), particularly constraints etc. (see also above rule-based approaches that might be of further interest in this respect). Here, the specification problem is mixed with the execution. This is rather confusing for the reader.

&gt; To date, all modeling packages that solve the computational problem are agent-based.

What do you mean with &quot;modeling package&quot; - currently you refer to the computation of rule-based models, so do you mean execution packages? Please note: there are other possibilities to speed up the execution of models, be this hybrid approaches, approximative ones (e.g., tau-leaping), exploiting parallelism, architectures like GPUs, or even approaches that &quot;configure&quot; simulators on demand (e.g., by learning) - (at least) some of those have also been applied to rule-based languages.

============================ Non-spatial agent-based methods ==============================

============================ Spatial agent-based methods ==================================

I am confused by this paragraph. We are still in the context of executing a rule-based model in an agent-based (object, particle-based) manner, right? Are models defined in a rule-based manner in Meredys and MCell? How is the problem of specifying  multi-state systems addressed there? The relation to the paragraphs above is not clear to me. Please note: spatial simulation poses again new challenges, referring to specification as well as execution.

I understood your argumentation line: first to make people aware about the problems associated with modeling and simulating cell-biological multi-state systems, to present rules / rule-schemata as one (attractive) modeling approach which avoids enumeration, list some approaches and discuss how are they different (this could be made more clear), then turn to the problem of executing these rule-based models and possibilities to speed up their execution, where your focus is on agent-based (particle-, object-based) in comparison to population-based approaches. However, at some points I had problems following this argumentation line.</text>
    </revision>
    <revision>
      <id>2989</id>
      <parentid>2988</parentid>
      <timestamp>2013-08-08T19:21:59Z</timestamp>
      <contributor>
        <username>Mstefan</username>
        <id>25</id>
      </contributor>
      <comment>/* Review by Bill Hlavacek */</comment>
      <sha1>hkb09kld51te3s1oxwbtpbv913ht3an</sha1>
      <text xml:space="preserve" bytes="23876">== Status Update == 

We thank both reviewers for their helpful comments. We are in the process of attending to them. We will inform you once this has been completed. --[[User:Mstefan|Mstefan]] ([[User talk:Mstefan|talk]]) 11:21, 8 August 2013 (PDT)


== Wikification ==

I am glad to see this draft progress well. From the perspective of adaptation to Wikipedia, though, there is still some way to go. Please take a look at the wiki components of the [[Topic Pages|guidelines]]. Specifically, the introductory section is not yet conform with Wikipedia style, links to other Wikipedia entries are missing entirely, and the only figure in the current draft is supplied as a PNG rather than SVG. If there is anything unclear about the guidelines, please let us know. Thanks! --[[User:Daniel Mietchen|Daniel Mietchen]] ([[User talk:Daniel Mietchen|talk]]) 20:08, 28 June 2013 (PDT)
:I see that you have now worked on most of the issues raised above, except for the image format. Please address that too. Thank you. --[[User:Daniel Mietchen|Daniel Mietchen]] ([[User talk:Daniel Mietchen|talk]]) 06:04, 11 July 2013 (PDT)

== Reviews ==

=== Review by Bill Hlavacek ===

This critique pertains to this version of the Topic Page:
http://topicpages.ploscompbiol.org/w/index.php?title=Multi-state_modeling_of_proteins&amp;oldid=2904

The Topic Page is well written and provides a good introduction to the subject of &quot;multi-state modeling of proteins.&quot; 

The authors may wish to choose a title that is more general, because the issues and modeling approaches discussed apply not only to proteins but also to other biomolecules, such as DNA. For example, see these references:

Marchisio MA, Colaiacovo M, Whitehead E, Stelling J (2013) Modular, rule-based modeling for the design of eukaryotic synthetic gene circuits. BMC Syst Biol 7:42.  

Vilar JM, Saiz L (2013) Reliable prediction of complex phenotypes from a modular design in free  
energy space: an extensive exploration of the lac operon. ACS Synth Biol doi: 10.1021/sb400013w

: This is indeed a good suggestion. I have edited the text to account for this. I do not think I have permission to rename the page, which would amount to moving it elsewhere on the Wiki, but we can certainly change the title to &quot;Multi-state modeling of biomolecules&quot; in the final version 
----


The coverage of software tools is uneven - some useful tools are not mentioned at all, such as KaSim, VCell, Simmune, SSC, Smoldyn, and SRSim. The Topic Page would benefit from addition of a table to list and summarize (more comprehensively) the software tools available. A recent review identifies nearly 30 available software tools (and references can be found therein):

Chylek LA, Stites EC, Posner RG, Hlavacek WS (2013) Innovations of the rule-based modeling approach. In Systems Biology: Integrative Biology and Simulation Tools, Volume 1 (Prokop A, Csukás B, Editors), Springer.

Discussion of certain concepts is mixed with discussion of software tools when it might be better to discuss the concepts and tools independently. Some software tools and methods for multi-state modeling are based on theoretical formalisms. For example, the model-specification language used by BioNetGen and its network-generation capabilities are based on a graphical formalism, which involves a single-pushout approach to graph rewriting. This formalism could be used as a basis for developing new software tools (and it has indeed served this purpose). The formalism is independent of BioNetGen. Other tools/methods are based on different formalisms, including labeled state-transition systems, process algebras of different kinds, and finite-state machines. Some tools are not based on any recognizable theoretical foundation - they were designed ad hoc. Formalism is probably more useful for developers of software tools than for users of tools, so I am only suggesting brief coverage of formalism.

Model specification, which is of high concern to users of tools, can probably be more carefully discussed and distinguished. There are various approaches to the &quot;specification problem&quot; (not all of which are tied to particular software tools). Some approaches are ad hoc. An example is the approach that one must use with StochSim. Other approaches are based on what can be considered a domain-specific programming language, a programming language specialized for a particular purpose, here specification of multi-state or rule-based models. Examples of specialized model-specification languages include Kappa (which has received much attention in the computer science literature) and BNGL, which are very closely related. An advantage of a domain-specific language is that the language can be used by many different software tools (and read and understood by a human). For example, besides BioNetGen, BNGL is compatible with DYNSTOC, RuleMonkey, NFsim, and other tools. A third approach to model specification is to use an embedded language, which leverages the power of a general-purpose programming language. This approach is advocated by the developers of PySB, which is based on the Python programming language. Finally, it would perhaps be appropriate to mention the SBML &quot;multi&quot; package, which is in development.

A rule-based model is in essence a set of rules. The number of parameters of a rule-based model is more or less proportional to the number of rules. In contrast, the number of parameters of an ODE model (the type of model most commonly used in systems biology) is more or less proportional to the number of equations. Thus, there tends to be some confusion when writers explain that a rule-based model is equivalent to a large number of ODEs or implies a large number of chemical species or molecular states (because an ODE model for chemical kinetics is composed of one equation for each species). The rule-based model seems &quot;complex,&quot; which is not attractive. As Hilbert said (1900), &quot;...what is clear and easily comprehended attracts, the complicated repels us.&quot; The irony of the false impression is that a rule-based model is usually rather simple when model complexity is assessed by number of parameters, which is a reasonable metric. Thus, I am not sure that some of the discussion in the Topic Page (e.g., the comments about the model that accounts for a mole of chemical species) will make multi-state modeling seem appealing for most modelers (or more generally most scientists or anyone actually) without this discussion being balanced by a discussion of model complexity. It might be helpful to mention that the number of rules (and parameters) in the &quot;mole model&quot; is rather small compared to the number of equations (and parameters) in many ODE models for the same cell signaling system. I note that a &quot;googol model&quot; exists and the report about this model includes a discussion of model complexity:

Creamer MS, Stites EC, Aziz M, Cahill JA, Tan CW, Berens ME, Von Hoff DD, Hlavacek WS, Posner RG (2012) Visualization, annotation and simulation of a large rule-based model for ErbB receptor signaling. BMC Syst Biol 6:107.

Using local rules to represent protein interactions is a simplification. Given available knowledge of protein interaction networks, It is far easier to formulate local rules for protein interactions than to identify the chemical species that are populated as a result of these interactions. The number of possible species may be more than the number of molecules in a cell, so clearly not all of the possible species are important. But which are? There is usually no empirical information available to guide the identification of the important species, whereas numerous biological studies have primarily been concerned with discovering the local rules that govern protein interactions (e.g., the SH2 domain in Grb2 binds EGFR when such and such tyrosine residues are phosphorylated).

In addition to the dichotomy of spatial vs. non-spatial models, the authors may wish to discuss the dichotomy of direct vs. indirect methods of simulation. In a direct method, such as one of the methods implemented in network-free simulators, the rules of a rule-based model are used directly to obtain simulation results. In an indirect method, the rules of a model are used to obtain not simulation results but rather an &quot;equivalent&quot; model that has a traditional form. (I mean &quot;equivalent&quot; in the sense that a convergent geometric series with a finite sum is equivalent to an algebraic expression that gives the same sum.) This form of the model is then simulated using a standard technique, such as one of the ODE solvers available in MATLAB. From this perspective, the equations derived from a set of rules are nothing more than algorithmic oddities.

It should be mentioned that indirect methods, when they can be applied, are usually more efficient than direct methods.

I strongly urge that &quot;particle-based&quot; be used in place of &quot;agent-based.&quot; The reason is that the rules in the vast majority of models called &quot;agent-based models&quot; have no connection to physicochemical principles. In physical chemistry, the term &quot;particle-based&quot; is more standard. 

It should be noted somewhere that rule-based models are firmly based on the principles of chemical kinetics. Assumptions are of course involved (as with ODE models). The novel type of assumption made when formulating a rule-based model is that the interaction represented by a rule is modular (affected only by the molecular context explicitly considered in the rule), such that it is appropriate to take all reactions implied by the rule to be governed by the same rate law, which is a type of coarse graining. Such an assumption can break down - in this case, the rule can be replaced with finer rules that appropriately capture the effect of molecular context on an interaction. (In physics, principled coarse graining is usually viewed as elegant, not defective.)

I disagree with the following statement in the Topic Page: &quot;To date, all modeling packages that solve the computational problem are agent-based.&quot; The reason is that a set of rules that implies a very large number of equations (and thus not appropriate for simulation via an indirect method) can be analyzed to obtain a reduced-order equational model, meaning a system of ODEs that is manageable in size. There is a large number of papers in the literature about this methodology, which is a type of coarse graining. One is the following:

Feret J, Danos V, Krivine J, Harmer R, Fontana W (2009) Internal coarse-graining of molecular systems. Proc Natl Acad Sci USA 106, 6453-6458.

If one discusses this methodology, it would be nice to also recognize the work of Nikolai Borisov, Holger Conzelmann, and others.

Figure 1 is not legible when the Topic Page is printed.

Although several examples are mentioned in the text, it might be useful to include a table listing notable applications of multi-state modeling to obtain biological insights. There are many to choose from.

=== Review by Adelinde Uhrmacher ===

Modeling and simulation of multi-state systems is an interesting and important topic. Enclosed you will find my remarks, which are structured according to the paragraphs of the proposed Wiki entry. &quot;&gt;...&quot; denotes citations from the Wiki entry.

============================== summary ============================================

&gt;To solve the specification problem, modelers have in recent years moved away from explicit specification of all possible states, and towards rule-based formalisms that allow for implicit model specification, including the kappa-calculus,[1] BioNetGen,[2][3][4][5] the Allosteric Network Compiler[6] and others.

Please be aware that other modeling approaches (in addition to rule-based ones) also allow a compact description of multi-state models, for example colored/attributed approaches of process calculi and Petri Nets.

&gt; To solve the computation problem, they have turned to agent-based methods, that are much more computationally efficient than population-based methods based on ODEs, PDEs, or the Gillespie stochastic simulation algorithm. Indeed, agent-based methods are sometimes the only possible option given current computing technology.

&quot;To solve the computation problem&quot; is likely to lead the reader astray, as this problem cannot be solved in general (see also comments below). To address the problem of calculating models that comprise proteins with a very large number of different states, object-based methods have been developed where each protein is explicitly represented as an individual software object. As you have stated yourself, agent-based approaches might be less efficient than other methods for specific models, so I would be careful with a general statement like &quot;that are much more computationally efficient&quot;.
(BTW: I would rather call them particle-based or object-based simulation methods.)

============================ Specification vs computation ============================

&gt; some solve the specification problem, while others solve both the specification problem and the computation problem.

Again the term &quot;`solve&quot;' might be confusing. I would rather state some approaches focus on the specification, others on the computation problem (because the above sentence implies that nobody works on simply getting the execution faster, see also remarks below), and yet others address both problems.

Figure 1 should be changed to indicate that there is more than rule-based modeling approaches or agent-based approaches for executing these models, which is aimed at addressing the respective problems. Also the term combinatorial explosion (as it is too general) should be replaced by what this article is about, i.e., modeling and simulating cell-biological multi-state systems.

&gt; Whether the computation problem can be solved or not depends on the complexity of the model and on the level of analysis (populations or individual agents).

This sentence is likely to lead the reader astray. Developing efficient execution algorithms is not a procedure that completes with a solved or failed. An algorithm might perform faster than another algorithm, however the efficiency of an algorithm depends typically on the model, used data structures and sub-algorithms, the infrastructure etc.

&gt; depends on the level of analysis (populations or individual agents) ...

Both approaches can produce exact results, i.e. the same analysis can be done based on the results. Or am I wrong? I am not sure what this part of the sentence refers to: maybe it should read like &quot;level of analysis (exact or approximative algorithms)&quot;?

============================ Rule-based model specification ============================

&gt; As an analogy, if we were to describe a computer chip, an explicit description would specify all the parts of it, their positions and how they are connected, while a rule-based description would specify a set of rules by which a chip can be compiled from a set of components and specifications. In computer science, such concepts were developed in the late 1970s, when the introduction of structured design methodology[26] and silicon compilers[27] allowed for automated assembly of large silicon chips from a simple set of instructions, thus laying the foundation for Very-large-scale integration (VLSI)[26], and modern microprocessors with more than 1 billion transistors.

I would skip this, as I do not think it helps understanding the concept of having rule-schemata that are instantiated into reactions.

&gt; Many rule-based specification methods exist.[1][7][2][3][4][5][6][8]

[2][3][4][5] refer to one approach, right? Why is [7] missing?

Referring to rule-based approaches, the following approaches might be of interest as well:

Referring to attributes and constraints, e.g.,
- John M, Lhoussaine C, Niehren J, Versari C: Biochemical Reaction Rules with Constraints. In European Symposium on Programming Languages. Volume 6602 of Lecture Notes in Computer Science. Edited by Barthe G. Springer; 2011:338-357.

Referring to multi-level approaches, e.g.,
- Maus C, Rybacki S, Uhrmacher A.M: Rule-based multi-level modeling of cell biological systems.
BMC Systems Biology 01/2011
- Oury N, Plotkin G: Multi-Level Modelling via Stochastic Multi-Level Multiset Rewriting.
Mathematical Structures in Computer Science, Special Issue on DCM, 2013.

&gt; In general, rule-based model specification systems separate the specification of a model from the execution of the simulation.

This is not a specific feature of rule-based model specification systems, but state of the art in modeling and simulation.
For example, a simulation system can offer different (parallel, sequential, approximative etc.) execution algorithms for one and the same modeling formalism. 

&gt; However, many solutions to the specification problem also contain a method of interpreting the specified model.

I assume all do this, because otherwise the model could not be executed. Please clarify. 


&gt; Thus, by only considering states and features important for a particular reaction, rule-based model specification eliminates the need to explicitly enumerate every possible molecular state that can undergo a similar reaction,

Please note that also non-rule based approaches allow this. Maybe you can make this more concrete, e.g., rule-based model specification in contrast to simple reaction equations?

&gt; and thereby solves the specification problem. Not all solutions to the specification problem also solve the computation problem, although the converse is, in general, true.

I am not sure what is meant with &quot;solving&quot; the specification problem. This problem is earlier defined as &quot;First, how can such a system be specified; i.e. how can a modeler specify all complexes, all changes those complexes undergo and all parameters and conditions governing those changes in a robust and efficient way?&quot; What does &quot;robust and efficient&quot; mean here? To really assess a modeling language in addition to an analysis of what can be expressed in comparison to others, dedicated user studies would be needed. So this needs further clarification.

Also, I have a problem with the phrase &quot;solving the computation problem&quot; - as no problem has been defined that can be solved: &quot;Can the model be stored electronically? And can it be evaluated in a reasonable amount of computing time? We call this problem the computation problem&quot;. What is a reasonable amount of computing time? Please also note that the agent-based approach might be more storage demanding than the population-based approach.

&gt; although the converse is, in general, true.
There is a plethora of research on executing models more efficiently (e.g., parallel, approximative, hybrid execution algorithms). Those approaches do often not care how easy it is to define those models. So it is not true that all approaches that address the computation problem also address the problem of how to support a succinct, compact modeling.

============================== Population-based Rule Evaluation ========================

&gt; Some of the best-known classes of simulation approaches in computational biology belong to the PRE family, including ordinary and partial differential equations (ODE/PDE) and the Gillespie stochastic simulation algorithm.

Please note ODE and partial differential equations are not simulation approaches, but mathematical modeling approaches. A model specified with ODEs or PDEs is typically computed by (numerical) simulation methods. So numerical solvers, finite element methods etc. might belong to the PRE family.

&gt; This means that the space of all possible states is very large. In general, when using ODE/PDE or the Gillespie stochastic algorithm, all possible pools of molecules and the reactions they undergo are defined at the start of the simulation, even if they are empty.

Again you mean numerical integration and finite element methods, or? ODEs/PDEs are not computation algorithms.
Also, Gillespie stochastic algorithms do not necessitate that everything is defined from the beginning, e.g. variable or dynamic structure models change their structure during simulation and thus the state space is not fixed from the beginning of the simulation. See, for example, process algebra models that are executed based on SSAs.

============================== Agent-based Rule Evaluation ==============================

To illuminate how the approach works, a figure would be nice, maybe similar to the one which can be found in the paper about NFSim [13].

&gt; agents rather than populations, it comes at a higher computational cost when simple systems are modeled.

Could you clarify what is meant with 'simple', e.g., few types of species with a high number?

Referring to pros and cons, the following paper might be of interest: Justin S. Hogg, Leonard A. Harris, Lori J. Stover, Niketh S. Nair, James R. Faeder: Exact hybrid particle/population simulation of rule-based models of biochemical systems (http://arxiv.org/abs/1301.6854).

&gt; This method reduces the complexity of the model not only at the specification stage

How does the agent-based evaluation (you are now at the level of executing a model) have an influence on how you specify it?
This is not clear to me. Please clarify.

&gt; Reactions (or rules) are specified as applying to types of entities (e.g. &quot;a monomeric CaMKII subunit&quot;). Specific state configurations can modify the rate of a reaction, and conversely, a reaction can affect a molecule's state. Most agent-based modeling systems include mechanisms by which not only the state of a protein undergoing a reaction, but also the states of its neighbors in a holoenzyme or protein complex, can affect a reaction.

This refers to the question what you can describe (agent-based modeling systems), particularly constraints etc. (see also above rule-based approaches that might be of further interest in this respect). Here, the specification problem is mixed with the execution. This is rather confusing for the reader.

&gt; To date, all modeling packages that solve the computational problem are agent-based.

What do you mean with &quot;modeling package&quot; - currently you refer to the computation of rule-based models, so do you mean execution packages? Please note: there are other possibilities to speed up the execution of models, be this hybrid approaches, approximative ones (e.g., tau-leaping), exploiting parallelism, architectures like GPUs, or even approaches that &quot;configure&quot; simulators on demand (e.g., by learning) - (at least) some of those have also been applied to rule-based languages.

============================ Non-spatial agent-based methods ==============================

============================ Spatial agent-based methods ==================================

I am confused by this paragraph. We are still in the context of executing a rule-based model in an agent-based (object, particle-based) manner, right? Are models defined in a rule-based manner in Meredys and MCell? How is the problem of specifying  multi-state systems addressed there? The relation to the paragraphs above is not clear to me. Please note: spatial simulation poses again new challenges, referring to specification as well as execution.

I understood your argumentation line: first to make people aware about the problems associated with modeling and simulating cell-biological multi-state systems, to present rules / rule-schemata as one (attractive) modeling approach which avoids enumeration, list some approaches and discuss how are they different (this could be made more clear), then turn to the problem of executing these rule-based models and possibilities to speed up their execution, where your focus is on agent-based (particle-, object-based) in comparison to population-based approaches. However, at some points I had problems following this argumentation line.</text>
    </revision>
    <revision>
      <id>2990</id>
      <parentid>2989</parentid>
      <timestamp>2013-08-08T19:22:18Z</timestamp>
      <contributor>
        <username>Mstefan</username>
        <id>25</id>
      </contributor>
      <comment>/* Review by Bill Hlavacek */</comment>
      <sha1>f383dwn8nb4h8p9vj5zdv9vu506ksqu</sha1>
      <text xml:space="preserve" bytes="23953">== Status Update == 

We thank both reviewers for their helpful comments. We are in the process of attending to them. We will inform you once this has been completed. --[[User:Mstefan|Mstefan]] ([[User talk:Mstefan|talk]]) 11:21, 8 August 2013 (PDT)


== Wikification ==

I am glad to see this draft progress well. From the perspective of adaptation to Wikipedia, though, there is still some way to go. Please take a look at the wiki components of the [[Topic Pages|guidelines]]. Specifically, the introductory section is not yet conform with Wikipedia style, links to other Wikipedia entries are missing entirely, and the only figure in the current draft is supplied as a PNG rather than SVG. If there is anything unclear about the guidelines, please let us know. Thanks! --[[User:Daniel Mietchen|Daniel Mietchen]] ([[User talk:Daniel Mietchen|talk]]) 20:08, 28 June 2013 (PDT)
:I see that you have now worked on most of the issues raised above, except for the image format. Please address that too. Thank you. --[[User:Daniel Mietchen|Daniel Mietchen]] ([[User talk:Daniel Mietchen|talk]]) 06:04, 11 July 2013 (PDT)

== Reviews ==

=== Review by Bill Hlavacek ===

This critique pertains to this version of the Topic Page:
http://topicpages.ploscompbiol.org/w/index.php?title=Multi-state_modeling_of_proteins&amp;oldid=2904

The Topic Page is well written and provides a good introduction to the subject of &quot;multi-state modeling of proteins.&quot; 

The authors may wish to choose a title that is more general, because the issues and modeling approaches discussed apply not only to proteins but also to other biomolecules, such as DNA. For example, see these references:

Marchisio MA, Colaiacovo M, Whitehead E, Stelling J (2013) Modular, rule-based modeling for the design of eukaryotic synthetic gene circuits. BMC Syst Biol 7:42.  

Vilar JM, Saiz L (2013) Reliable prediction of complex phenotypes from a modular design in free  
energy space: an extensive exploration of the lac operon. ACS Synth Biol doi: 10.1021/sb400013w

: This is indeed a good suggestion. I have edited the text to account for this. I do not think I have permission to rename the page, which would amount to moving it elsewhere on the Wiki, but we can certainly change the title to &quot;Multi-state modeling of biomolecules&quot; in the final version --[[User:Mstefan|Mstefan]] ([[User talk:Mstefan|talk]]) 12:22, 8 August 2013 (PDT)


The coverage of software tools is uneven - some useful tools are not mentioned at all, such as KaSim, VCell, Simmune, SSC, Smoldyn, and SRSim. The Topic Page would benefit from addition of a table to list and summarize (more comprehensively) the software tools available. A recent review identifies nearly 30 available software tools (and references can be found therein):

Chylek LA, Stites EC, Posner RG, Hlavacek WS (2013) Innovations of the rule-based modeling approach. In Systems Biology: Integrative Biology and Simulation Tools, Volume 1 (Prokop A, Csukás B, Editors), Springer.

Discussion of certain concepts is mixed with discussion of software tools when it might be better to discuss the concepts and tools independently. Some software tools and methods for multi-state modeling are based on theoretical formalisms. For example, the model-specification language used by BioNetGen and its network-generation capabilities are based on a graphical formalism, which involves a single-pushout approach to graph rewriting. This formalism could be used as a basis for developing new software tools (and it has indeed served this purpose). The formalism is independent of BioNetGen. Other tools/methods are based on different formalisms, including labeled state-transition systems, process algebras of different kinds, and finite-state machines. Some tools are not based on any recognizable theoretical foundation - they were designed ad hoc. Formalism is probably more useful for developers of software tools than for users of tools, so I am only suggesting brief coverage of formalism.

Model specification, which is of high concern to users of tools, can probably be more carefully discussed and distinguished. There are various approaches to the &quot;specification problem&quot; (not all of which are tied to particular software tools). Some approaches are ad hoc. An example is the approach that one must use with StochSim. Other approaches are based on what can be considered a domain-specific programming language, a programming language specialized for a particular purpose, here specification of multi-state or rule-based models. Examples of specialized model-specification languages include Kappa (which has received much attention in the computer science literature) and BNGL, which are very closely related. An advantage of a domain-specific language is that the language can be used by many different software tools (and read and understood by a human). For example, besides BioNetGen, BNGL is compatible with DYNSTOC, RuleMonkey, NFsim, and other tools. A third approach to model specification is to use an embedded language, which leverages the power of a general-purpose programming language. This approach is advocated by the developers of PySB, which is based on the Python programming language. Finally, it would perhaps be appropriate to mention the SBML &quot;multi&quot; package, which is in development.

A rule-based model is in essence a set of rules. The number of parameters of a rule-based model is more or less proportional to the number of rules. In contrast, the number of parameters of an ODE model (the type of model most commonly used in systems biology) is more or less proportional to the number of equations. Thus, there tends to be some confusion when writers explain that a rule-based model is equivalent to a large number of ODEs or implies a large number of chemical species or molecular states (because an ODE model for chemical kinetics is composed of one equation for each species). The rule-based model seems &quot;complex,&quot; which is not attractive. As Hilbert said (1900), &quot;...what is clear and easily comprehended attracts, the complicated repels us.&quot; The irony of the false impression is that a rule-based model is usually rather simple when model complexity is assessed by number of parameters, which is a reasonable metric. Thus, I am not sure that some of the discussion in the Topic Page (e.g., the comments about the model that accounts for a mole of chemical species) will make multi-state modeling seem appealing for most modelers (or more generally most scientists or anyone actually) without this discussion being balanced by a discussion of model complexity. It might be helpful to mention that the number of rules (and parameters) in the &quot;mole model&quot; is rather small compared to the number of equations (and parameters) in many ODE models for the same cell signaling system. I note that a &quot;googol model&quot; exists and the report about this model includes a discussion of model complexity:

Creamer MS, Stites EC, Aziz M, Cahill JA, Tan CW, Berens ME, Von Hoff DD, Hlavacek WS, Posner RG (2012) Visualization, annotation and simulation of a large rule-based model for ErbB receptor signaling. BMC Syst Biol 6:107.

Using local rules to represent protein interactions is a simplification. Given available knowledge of protein interaction networks, It is far easier to formulate local rules for protein interactions than to identify the chemical species that are populated as a result of these interactions. The number of possible species may be more than the number of molecules in a cell, so clearly not all of the possible species are important. But which are? There is usually no empirical information available to guide the identification of the important species, whereas numerous biological studies have primarily been concerned with discovering the local rules that govern protein interactions (e.g., the SH2 domain in Grb2 binds EGFR when such and such tyrosine residues are phosphorylated).

In addition to the dichotomy of spatial vs. non-spatial models, the authors may wish to discuss the dichotomy of direct vs. indirect methods of simulation. In a direct method, such as one of the methods implemented in network-free simulators, the rules of a rule-based model are used directly to obtain simulation results. In an indirect method, the rules of a model are used to obtain not simulation results but rather an &quot;equivalent&quot; model that has a traditional form. (I mean &quot;equivalent&quot; in the sense that a convergent geometric series with a finite sum is equivalent to an algebraic expression that gives the same sum.) This form of the model is then simulated using a standard technique, such as one of the ODE solvers available in MATLAB. From this perspective, the equations derived from a set of rules are nothing more than algorithmic oddities.

It should be mentioned that indirect methods, when they can be applied, are usually more efficient than direct methods.

I strongly urge that &quot;particle-based&quot; be used in place of &quot;agent-based.&quot; The reason is that the rules in the vast majority of models called &quot;agent-based models&quot; have no connection to physicochemical principles. In physical chemistry, the term &quot;particle-based&quot; is more standard. 

It should be noted somewhere that rule-based models are firmly based on the principles of chemical kinetics. Assumptions are of course involved (as with ODE models). The novel type of assumption made when formulating a rule-based model is that the interaction represented by a rule is modular (affected only by the molecular context explicitly considered in the rule), such that it is appropriate to take all reactions implied by the rule to be governed by the same rate law, which is a type of coarse graining. Such an assumption can break down - in this case, the rule can be replaced with finer rules that appropriately capture the effect of molecular context on an interaction. (In physics, principled coarse graining is usually viewed as elegant, not defective.)

I disagree with the following statement in the Topic Page: &quot;To date, all modeling packages that solve the computational problem are agent-based.&quot; The reason is that a set of rules that implies a very large number of equations (and thus not appropriate for simulation via an indirect method) can be analyzed to obtain a reduced-order equational model, meaning a system of ODEs that is manageable in size. There is a large number of papers in the literature about this methodology, which is a type of coarse graining. One is the following:

Feret J, Danos V, Krivine J, Harmer R, Fontana W (2009) Internal coarse-graining of molecular systems. Proc Natl Acad Sci USA 106, 6453-6458.

If one discusses this methodology, it would be nice to also recognize the work of Nikolai Borisov, Holger Conzelmann, and others.

Figure 1 is not legible when the Topic Page is printed.

Although several examples are mentioned in the text, it might be useful to include a table listing notable applications of multi-state modeling to obtain biological insights. There are many to choose from.

=== Review by Adelinde Uhrmacher ===

Modeling and simulation of multi-state systems is an interesting and important topic. Enclosed you will find my remarks, which are structured according to the paragraphs of the proposed Wiki entry. &quot;&gt;...&quot; denotes citations from the Wiki entry.

============================== summary ============================================

&gt;To solve the specification problem, modelers have in recent years moved away from explicit specification of all possible states, and towards rule-based formalisms that allow for implicit model specification, including the kappa-calculus,[1] BioNetGen,[2][3][4][5] the Allosteric Network Compiler[6] and others.

Please be aware that other modeling approaches (in addition to rule-based ones) also allow a compact description of multi-state models, for example colored/attributed approaches of process calculi and Petri Nets.

&gt; To solve the computation problem, they have turned to agent-based methods, that are much more computationally efficient than population-based methods based on ODEs, PDEs, or the Gillespie stochastic simulation algorithm. Indeed, agent-based methods are sometimes the only possible option given current computing technology.

&quot;To solve the computation problem&quot; is likely to lead the reader astray, as this problem cannot be solved in general (see also comments below). To address the problem of calculating models that comprise proteins with a very large number of different states, object-based methods have been developed where each protein is explicitly represented as an individual software object. As you have stated yourself, agent-based approaches might be less efficient than other methods for specific models, so I would be careful with a general statement like &quot;that are much more computationally efficient&quot;.
(BTW: I would rather call them particle-based or object-based simulation methods.)

============================ Specification vs computation ============================

&gt; some solve the specification problem, while others solve both the specification problem and the computation problem.

Again the term &quot;`solve&quot;' might be confusing. I would rather state some approaches focus on the specification, others on the computation problem (because the above sentence implies that nobody works on simply getting the execution faster, see also remarks below), and yet others address both problems.

Figure 1 should be changed to indicate that there is more than rule-based modeling approaches or agent-based approaches for executing these models, which is aimed at addressing the respective problems. Also the term combinatorial explosion (as it is too general) should be replaced by what this article is about, i.e., modeling and simulating cell-biological multi-state systems.

&gt; Whether the computation problem can be solved or not depends on the complexity of the model and on the level of analysis (populations or individual agents).

This sentence is likely to lead the reader astray. Developing efficient execution algorithms is not a procedure that completes with a solved or failed. An algorithm might perform faster than another algorithm, however the efficiency of an algorithm depends typically on the model, used data structures and sub-algorithms, the infrastructure etc.

&gt; depends on the level of analysis (populations or individual agents) ...

Both approaches can produce exact results, i.e. the same analysis can be done based on the results. Or am I wrong? I am not sure what this part of the sentence refers to: maybe it should read like &quot;level of analysis (exact or approximative algorithms)&quot;?

============================ Rule-based model specification ============================

&gt; As an analogy, if we were to describe a computer chip, an explicit description would specify all the parts of it, their positions and how they are connected, while a rule-based description would specify a set of rules by which a chip can be compiled from a set of components and specifications. In computer science, such concepts were developed in the late 1970s, when the introduction of structured design methodology[26] and silicon compilers[27] allowed for automated assembly of large silicon chips from a simple set of instructions, thus laying the foundation for Very-large-scale integration (VLSI)[26], and modern microprocessors with more than 1 billion transistors.

I would skip this, as I do not think it helps understanding the concept of having rule-schemata that are instantiated into reactions.

&gt; Many rule-based specification methods exist.[1][7][2][3][4][5][6][8]

[2][3][4][5] refer to one approach, right? Why is [7] missing?

Referring to rule-based approaches, the following approaches might be of interest as well:

Referring to attributes and constraints, e.g.,
- John M, Lhoussaine C, Niehren J, Versari C: Biochemical Reaction Rules with Constraints. In European Symposium on Programming Languages. Volume 6602 of Lecture Notes in Computer Science. Edited by Barthe G. Springer; 2011:338-357.

Referring to multi-level approaches, e.g.,
- Maus C, Rybacki S, Uhrmacher A.M: Rule-based multi-level modeling of cell biological systems.
BMC Systems Biology 01/2011
- Oury N, Plotkin G: Multi-Level Modelling via Stochastic Multi-Level Multiset Rewriting.
Mathematical Structures in Computer Science, Special Issue on DCM, 2013.

&gt; In general, rule-based model specification systems separate the specification of a model from the execution of the simulation.

This is not a specific feature of rule-based model specification systems, but state of the art in modeling and simulation.
For example, a simulation system can offer different (parallel, sequential, approximative etc.) execution algorithms for one and the same modeling formalism. 

&gt; However, many solutions to the specification problem also contain a method of interpreting the specified model.

I assume all do this, because otherwise the model could not be executed. Please clarify. 


&gt; Thus, by only considering states and features important for a particular reaction, rule-based model specification eliminates the need to explicitly enumerate every possible molecular state that can undergo a similar reaction,

Please note that also non-rule based approaches allow this. Maybe you can make this more concrete, e.g., rule-based model specification in contrast to simple reaction equations?

&gt; and thereby solves the specification problem. Not all solutions to the specification problem also solve the computation problem, although the converse is, in general, true.

I am not sure what is meant with &quot;solving&quot; the specification problem. This problem is earlier defined as &quot;First, how can such a system be specified; i.e. how can a modeler specify all complexes, all changes those complexes undergo and all parameters and conditions governing those changes in a robust and efficient way?&quot; What does &quot;robust and efficient&quot; mean here? To really assess a modeling language in addition to an analysis of what can be expressed in comparison to others, dedicated user studies would be needed. So this needs further clarification.

Also, I have a problem with the phrase &quot;solving the computation problem&quot; - as no problem has been defined that can be solved: &quot;Can the model be stored electronically? And can it be evaluated in a reasonable amount of computing time? We call this problem the computation problem&quot;. What is a reasonable amount of computing time? Please also note that the agent-based approach might be more storage demanding than the population-based approach.

&gt; although the converse is, in general, true.
There is a plethora of research on executing models more efficiently (e.g., parallel, approximative, hybrid execution algorithms). Those approaches do often not care how easy it is to define those models. So it is not true that all approaches that address the computation problem also address the problem of how to support a succinct, compact modeling.

============================== Population-based Rule Evaluation ========================

&gt; Some of the best-known classes of simulation approaches in computational biology belong to the PRE family, including ordinary and partial differential equations (ODE/PDE) and the Gillespie stochastic simulation algorithm.

Please note ODE and partial differential equations are not simulation approaches, but mathematical modeling approaches. A model specified with ODEs or PDEs is typically computed by (numerical) simulation methods. So numerical solvers, finite element methods etc. might belong to the PRE family.

&gt; This means that the space of all possible states is very large. In general, when using ODE/PDE or the Gillespie stochastic algorithm, all possible pools of molecules and the reactions they undergo are defined at the start of the simulation, even if they are empty.

Again you mean numerical integration and finite element methods, or? ODEs/PDEs are not computation algorithms.
Also, Gillespie stochastic algorithms do not necessitate that everything is defined from the beginning, e.g. variable or dynamic structure models change their structure during simulation and thus the state space is not fixed from the beginning of the simulation. See, for example, process algebra models that are executed based on SSAs.

============================== Agent-based Rule Evaluation ==============================

To illuminate how the approach works, a figure would be nice, maybe similar to the one which can be found in the paper about NFSim [13].

&gt; agents rather than populations, it comes at a higher computational cost when simple systems are modeled.

Could you clarify what is meant with 'simple', e.g., few types of species with a high number?

Referring to pros and cons, the following paper might be of interest: Justin S. Hogg, Leonard A. Harris, Lori J. Stover, Niketh S. Nair, James R. Faeder: Exact hybrid particle/population simulation of rule-based models of biochemical systems (http://arxiv.org/abs/1301.6854).

&gt; This method reduces the complexity of the model not only at the specification stage

How does the agent-based evaluation (you are now at the level of executing a model) have an influence on how you specify it?
This is not clear to me. Please clarify.

&gt; Reactions (or rules) are specified as applying to types of entities (e.g. &quot;a monomeric CaMKII subunit&quot;). Specific state configurations can modify the rate of a reaction, and conversely, a reaction can affect a molecule's state. Most agent-based modeling systems include mechanisms by which not only the state of a protein undergoing a reaction, but also the states of its neighbors in a holoenzyme or protein complex, can affect a reaction.

This refers to the question what you can describe (agent-based modeling systems), particularly constraints etc. (see also above rule-based approaches that might be of further interest in this respect). Here, the specification problem is mixed with the execution. This is rather confusing for the reader.

&gt; To date, all modeling packages that solve the computational problem are agent-based.

What do you mean with &quot;modeling package&quot; - currently you refer to the computation of rule-based models, so do you mean execution packages? Please note: there are other possibilities to speed up the execution of models, be this hybrid approaches, approximative ones (e.g., tau-leaping), exploiting parallelism, architectures like GPUs, or even approaches that &quot;configure&quot; simulators on demand (e.g., by learning) - (at least) some of those have also been applied to rule-based languages.

============================ Non-spatial agent-based methods ==============================

============================ Spatial agent-based methods ==================================

I am confused by this paragraph. We are still in the context of executing a rule-based model in an agent-based (object, particle-based) manner, right? Are models defined in a rule-based manner in Meredys and MCell? How is the problem of specifying  multi-state systems addressed there? The relation to the paragraphs above is not clear to me. Please note: spatial simulation poses again new challenges, referring to specification as well as execution.

I understood your argumentation line: first to make people aware about the problems associated with modeling and simulating cell-biological multi-state systems, to present rules / rule-schemata as one (attractive) modeling approach which avoids enumeration, list some approaches and discuss how are they different (this could be made more clear), then turn to the problem of executing these rule-based models and possibilities to speed up their execution, where your focus is on agent-based (particle-, object-based) in comparison to population-based approaches. However, at some points I had problems following this argumentation line.</text>
    </revision>
    <revision>
      <id>3044</id>
      <parentid>2990</parentid>
      <timestamp>2013-10-01T02:23:44Z</timestamp>
      <contributor>
        <username>Daniel Mietchen</username>
        <id>5</id>
      </contributor>
      <minor/>
      <comment>Daniel Mietchen moved page [[Talk:Multi-state modeling of proteins]] to [[Talk:Multi-state modeling of biomolecules]]: Per talk: http://topicpages.ploscompbiol.org/w/index.php?title=Talk:Multi-state_modeling_of_proteins&amp;diff=next&amp;oldid=2989</comment>
      <sha1>f383dwn8nb4h8p9vj5zdv9vu506ksqu</sha1>
      <text xml:space="preserve" bytes="23953">== Status Update == 

We thank both reviewers for their helpful comments. We are in the process of attending to them. We will inform you once this has been completed. --[[User:Mstefan|Mstefan]] ([[User talk:Mstefan|talk]]) 11:21, 8 August 2013 (PDT)


== Wikification ==

I am glad to see this draft progress well. From the perspective of adaptation to Wikipedia, though, there is still some way to go. Please take a look at the wiki components of the [[Topic Pages|guidelines]]. Specifically, the introductory section is not yet conform with Wikipedia style, links to other Wikipedia entries are missing entirely, and the only figure in the current draft is supplied as a PNG rather than SVG. If there is anything unclear about the guidelines, please let us know. Thanks! --[[User:Daniel Mietchen|Daniel Mietchen]] ([[User talk:Daniel Mietchen|talk]]) 20:08, 28 June 2013 (PDT)
:I see that you have now worked on most of the issues raised above, except for the image format. Please address that too. Thank you. --[[User:Daniel Mietchen|Daniel Mietchen]] ([[User talk:Daniel Mietchen|talk]]) 06:04, 11 July 2013 (PDT)

== Reviews ==

=== Review by Bill Hlavacek ===

This critique pertains to this version of the Topic Page:
http://topicpages.ploscompbiol.org/w/index.php?title=Multi-state_modeling_of_proteins&amp;oldid=2904

The Topic Page is well written and provides a good introduction to the subject of &quot;multi-state modeling of proteins.&quot; 

The authors may wish to choose a title that is more general, because the issues and modeling approaches discussed apply not only to proteins but also to other biomolecules, such as DNA. For example, see these references:

Marchisio MA, Colaiacovo M, Whitehead E, Stelling J (2013) Modular, rule-based modeling for the design of eukaryotic synthetic gene circuits. BMC Syst Biol 7:42.  

Vilar JM, Saiz L (2013) Reliable prediction of complex phenotypes from a modular design in free  
energy space: an extensive exploration of the lac operon. ACS Synth Biol doi: 10.1021/sb400013w

: This is indeed a good suggestion. I have edited the text to account for this. I do not think I have permission to rename the page, which would amount to moving it elsewhere on the Wiki, but we can certainly change the title to &quot;Multi-state modeling of biomolecules&quot; in the final version --[[User:Mstefan|Mstefan]] ([[User talk:Mstefan|talk]]) 12:22, 8 August 2013 (PDT)


The coverage of software tools is uneven - some useful tools are not mentioned at all, such as KaSim, VCell, Simmune, SSC, Smoldyn, and SRSim. The Topic Page would benefit from addition of a table to list and summarize (more comprehensively) the software tools available. A recent review identifies nearly 30 available software tools (and references can be found therein):

Chylek LA, Stites EC, Posner RG, Hlavacek WS (2013) Innovations of the rule-based modeling approach. In Systems Biology: Integrative Biology and Simulation Tools, Volume 1 (Prokop A, Csukás B, Editors), Springer.

Discussion of certain concepts is mixed with discussion of software tools when it might be better to discuss the concepts and tools independently. Some software tools and methods for multi-state modeling are based on theoretical formalisms. For example, the model-specification language used by BioNetGen and its network-generation capabilities are based on a graphical formalism, which involves a single-pushout approach to graph rewriting. This formalism could be used as a basis for developing new software tools (and it has indeed served this purpose). The formalism is independent of BioNetGen. Other tools/methods are based on different formalisms, including labeled state-transition systems, process algebras of different kinds, and finite-state machines. Some tools are not based on any recognizable theoretical foundation - they were designed ad hoc. Formalism is probably more useful for developers of software tools than for users of tools, so I am only suggesting brief coverage of formalism.

Model specification, which is of high concern to users of tools, can probably be more carefully discussed and distinguished. There are various approaches to the &quot;specification problem&quot; (not all of which are tied to particular software tools). Some approaches are ad hoc. An example is the approach that one must use with StochSim. Other approaches are based on what can be considered a domain-specific programming language, a programming language specialized for a particular purpose, here specification of multi-state or rule-based models. Examples of specialized model-specification languages include Kappa (which has received much attention in the computer science literature) and BNGL, which are very closely related. An advantage of a domain-specific language is that the language can be used by many different software tools (and read and understood by a human). For example, besides BioNetGen, BNGL is compatible with DYNSTOC, RuleMonkey, NFsim, and other tools. A third approach to model specification is to use an embedded language, which leverages the power of a general-purpose programming language. This approach is advocated by the developers of PySB, which is based on the Python programming language. Finally, it would perhaps be appropriate to mention the SBML &quot;multi&quot; package, which is in development.

A rule-based model is in essence a set of rules. The number of parameters of a rule-based model is more or less proportional to the number of rules. In contrast, the number of parameters of an ODE model (the type of model most commonly used in systems biology) is more or less proportional to the number of equations. Thus, there tends to be some confusion when writers explain that a rule-based model is equivalent to a large number of ODEs or implies a large number of chemical species or molecular states (because an ODE model for chemical kinetics is composed of one equation for each species). The rule-based model seems &quot;complex,&quot; which is not attractive. As Hilbert said (1900), &quot;...what is clear and easily comprehended attracts, the complicated repels us.&quot; The irony of the false impression is that a rule-based model is usually rather simple when model complexity is assessed by number of parameters, which is a reasonable metric. Thus, I am not sure that some of the discussion in the Topic Page (e.g., the comments about the model that accounts for a mole of chemical species) will make multi-state modeling seem appealing for most modelers (or more generally most scientists or anyone actually) without this discussion being balanced by a discussion of model complexity. It might be helpful to mention that the number of rules (and parameters) in the &quot;mole model&quot; is rather small compared to the number of equations (and parameters) in many ODE models for the same cell signaling system. I note that a &quot;googol model&quot; exists and the report about this model includes a discussion of model complexity:

Creamer MS, Stites EC, Aziz M, Cahill JA, Tan CW, Berens ME, Von Hoff DD, Hlavacek WS, Posner RG (2012) Visualization, annotation and simulation of a large rule-based model for ErbB receptor signaling. BMC Syst Biol 6:107.

Using local rules to represent protein interactions is a simplification. Given available knowledge of protein interaction networks, It is far easier to formulate local rules for protein interactions than to identify the chemical species that are populated as a result of these interactions. The number of possible species may be more than the number of molecules in a cell, so clearly not all of the possible species are important. But which are? There is usually no empirical information available to guide the identification of the important species, whereas numerous biological studies have primarily been concerned with discovering the local rules that govern protein interactions (e.g., the SH2 domain in Grb2 binds EGFR when such and such tyrosine residues are phosphorylated).

In addition to the dichotomy of spatial vs. non-spatial models, the authors may wish to discuss the dichotomy of direct vs. indirect methods of simulation. In a direct method, such as one of the methods implemented in network-free simulators, the rules of a rule-based model are used directly to obtain simulation results. In an indirect method, the rules of a model are used to obtain not simulation results but rather an &quot;equivalent&quot; model that has a traditional form. (I mean &quot;equivalent&quot; in the sense that a convergent geometric series with a finite sum is equivalent to an algebraic expression that gives the same sum.) This form of the model is then simulated using a standard technique, such as one of the ODE solvers available in MATLAB. From this perspective, the equations derived from a set of rules are nothing more than algorithmic oddities.

It should be mentioned that indirect methods, when they can be applied, are usually more efficient than direct methods.

I strongly urge that &quot;particle-based&quot; be used in place of &quot;agent-based.&quot; The reason is that the rules in the vast majority of models called &quot;agent-based models&quot; have no connection to physicochemical principles. In physical chemistry, the term &quot;particle-based&quot; is more standard. 

It should be noted somewhere that rule-based models are firmly based on the principles of chemical kinetics. Assumptions are of course involved (as with ODE models). The novel type of assumption made when formulating a rule-based model is that the interaction represented by a rule is modular (affected only by the molecular context explicitly considered in the rule), such that it is appropriate to take all reactions implied by the rule to be governed by the same rate law, which is a type of coarse graining. Such an assumption can break down - in this case, the rule can be replaced with finer rules that appropriately capture the effect of molecular context on an interaction. (In physics, principled coarse graining is usually viewed as elegant, not defective.)

I disagree with the following statement in the Topic Page: &quot;To date, all modeling packages that solve the computational problem are agent-based.&quot; The reason is that a set of rules that implies a very large number of equations (and thus not appropriate for simulation via an indirect method) can be analyzed to obtain a reduced-order equational model, meaning a system of ODEs that is manageable in size. There is a large number of papers in the literature about this methodology, which is a type of coarse graining. One is the following:

Feret J, Danos V, Krivine J, Harmer R, Fontana W (2009) Internal coarse-graining of molecular systems. Proc Natl Acad Sci USA 106, 6453-6458.

If one discusses this methodology, it would be nice to also recognize the work of Nikolai Borisov, Holger Conzelmann, and others.

Figure 1 is not legible when the Topic Page is printed.

Although several examples are mentioned in the text, it might be useful to include a table listing notable applications of multi-state modeling to obtain biological insights. There are many to choose from.

=== Review by Adelinde Uhrmacher ===

Modeling and simulation of multi-state systems is an interesting and important topic. Enclosed you will find my remarks, which are structured according to the paragraphs of the proposed Wiki entry. &quot;&gt;...&quot; denotes citations from the Wiki entry.

============================== summary ============================================

&gt;To solve the specification problem, modelers have in recent years moved away from explicit specification of all possible states, and towards rule-based formalisms that allow for implicit model specification, including the kappa-calculus,[1] BioNetGen,[2][3][4][5] the Allosteric Network Compiler[6] and others.

Please be aware that other modeling approaches (in addition to rule-based ones) also allow a compact description of multi-state models, for example colored/attributed approaches of process calculi and Petri Nets.

&gt; To solve the computation problem, they have turned to agent-based methods, that are much more computationally efficient than population-based methods based on ODEs, PDEs, or the Gillespie stochastic simulation algorithm. Indeed, agent-based methods are sometimes the only possible option given current computing technology.

&quot;To solve the computation problem&quot; is likely to lead the reader astray, as this problem cannot be solved in general (see also comments below). To address the problem of calculating models that comprise proteins with a very large number of different states, object-based methods have been developed where each protein is explicitly represented as an individual software object. As you have stated yourself, agent-based approaches might be less efficient than other methods for specific models, so I would be careful with a general statement like &quot;that are much more computationally efficient&quot;.
(BTW: I would rather call them particle-based or object-based simulation methods.)

============================ Specification vs computation ============================

&gt; some solve the specification problem, while others solve both the specification problem and the computation problem.

Again the term &quot;`solve&quot;' might be confusing. I would rather state some approaches focus on the specification, others on the computation problem (because the above sentence implies that nobody works on simply getting the execution faster, see also remarks below), and yet others address both problems.

Figure 1 should be changed to indicate that there is more than rule-based modeling approaches or agent-based approaches for executing these models, which is aimed at addressing the respective problems. Also the term combinatorial explosion (as it is too general) should be replaced by what this article is about, i.e., modeling and simulating cell-biological multi-state systems.

&gt; Whether the computation problem can be solved or not depends on the complexity of the model and on the level of analysis (populations or individual agents).

This sentence is likely to lead the reader astray. Developing efficient execution algorithms is not a procedure that completes with a solved or failed. An algorithm might perform faster than another algorithm, however the efficiency of an algorithm depends typically on the model, used data structures and sub-algorithms, the infrastructure etc.

&gt; depends on the level of analysis (populations or individual agents) ...

Both approaches can produce exact results, i.e. the same analysis can be done based on the results. Or am I wrong? I am not sure what this part of the sentence refers to: maybe it should read like &quot;level of analysis (exact or approximative algorithms)&quot;?

============================ Rule-based model specification ============================

&gt; As an analogy, if we were to describe a computer chip, an explicit description would specify all the parts of it, their positions and how they are connected, while a rule-based description would specify a set of rules by which a chip can be compiled from a set of components and specifications. In computer science, such concepts were developed in the late 1970s, when the introduction of structured design methodology[26] and silicon compilers[27] allowed for automated assembly of large silicon chips from a simple set of instructions, thus laying the foundation for Very-large-scale integration (VLSI)[26], and modern microprocessors with more than 1 billion transistors.

I would skip this, as I do not think it helps understanding the concept of having rule-schemata that are instantiated into reactions.

&gt; Many rule-based specification methods exist.[1][7][2][3][4][5][6][8]

[2][3][4][5] refer to one approach, right? Why is [7] missing?

Referring to rule-based approaches, the following approaches might be of interest as well:

Referring to attributes and constraints, e.g.,
- John M, Lhoussaine C, Niehren J, Versari C: Biochemical Reaction Rules with Constraints. In European Symposium on Programming Languages. Volume 6602 of Lecture Notes in Computer Science. Edited by Barthe G. Springer; 2011:338-357.

Referring to multi-level approaches, e.g.,
- Maus C, Rybacki S, Uhrmacher A.M: Rule-based multi-level modeling of cell biological systems.
BMC Systems Biology 01/2011
- Oury N, Plotkin G: Multi-Level Modelling via Stochastic Multi-Level Multiset Rewriting.
Mathematical Structures in Computer Science, Special Issue on DCM, 2013.

&gt; In general, rule-based model specification systems separate the specification of a model from the execution of the simulation.

This is not a specific feature of rule-based model specification systems, but state of the art in modeling and simulation.
For example, a simulation system can offer different (parallel, sequential, approximative etc.) execution algorithms for one and the same modeling formalism. 

&gt; However, many solutions to the specification problem also contain a method of interpreting the specified model.

I assume all do this, because otherwise the model could not be executed. Please clarify. 


&gt; Thus, by only considering states and features important for a particular reaction, rule-based model specification eliminates the need to explicitly enumerate every possible molecular state that can undergo a similar reaction,

Please note that also non-rule based approaches allow this. Maybe you can make this more concrete, e.g., rule-based model specification in contrast to simple reaction equations?

&gt; and thereby solves the specification problem. Not all solutions to the specification problem also solve the computation problem, although the converse is, in general, true.

I am not sure what is meant with &quot;solving&quot; the specification problem. This problem is earlier defined as &quot;First, how can such a system be specified; i.e. how can a modeler specify all complexes, all changes those complexes undergo and all parameters and conditions governing those changes in a robust and efficient way?&quot; What does &quot;robust and efficient&quot; mean here? To really assess a modeling language in addition to an analysis of what can be expressed in comparison to others, dedicated user studies would be needed. So this needs further clarification.

Also, I have a problem with the phrase &quot;solving the computation problem&quot; - as no problem has been defined that can be solved: &quot;Can the model be stored electronically? And can it be evaluated in a reasonable amount of computing time? We call this problem the computation problem&quot;. What is a reasonable amount of computing time? Please also note that the agent-based approach might be more storage demanding than the population-based approach.

&gt; although the converse is, in general, true.
There is a plethora of research on executing models more efficiently (e.g., parallel, approximative, hybrid execution algorithms). Those approaches do often not care how easy it is to define those models. So it is not true that all approaches that address the computation problem also address the problem of how to support a succinct, compact modeling.

============================== Population-based Rule Evaluation ========================

&gt; Some of the best-known classes of simulation approaches in computational biology belong to the PRE family, including ordinary and partial differential equations (ODE/PDE) and the Gillespie stochastic simulation algorithm.

Please note ODE and partial differential equations are not simulation approaches, but mathematical modeling approaches. A model specified with ODEs or PDEs is typically computed by (numerical) simulation methods. So numerical solvers, finite element methods etc. might belong to the PRE family.

&gt; This means that the space of all possible states is very large. In general, when using ODE/PDE or the Gillespie stochastic algorithm, all possible pools of molecules and the reactions they undergo are defined at the start of the simulation, even if they are empty.

Again you mean numerical integration and finite element methods, or? ODEs/PDEs are not computation algorithms.
Also, Gillespie stochastic algorithms do not necessitate that everything is defined from the beginning, e.g. variable or dynamic structure models change their structure during simulation and thus the state space is not fixed from the beginning of the simulation. See, for example, process algebra models that are executed based on SSAs.

============================== Agent-based Rule Evaluation ==============================

To illuminate how the approach works, a figure would be nice, maybe similar to the one which can be found in the paper about NFSim [13].

&gt; agents rather than populations, it comes at a higher computational cost when simple systems are modeled.

Could you clarify what is meant with 'simple', e.g., few types of species with a high number?

Referring to pros and cons, the following paper might be of interest: Justin S. Hogg, Leonard A. Harris, Lori J. Stover, Niketh S. Nair, James R. Faeder: Exact hybrid particle/population simulation of rule-based models of biochemical systems (http://arxiv.org/abs/1301.6854).

&gt; This method reduces the complexity of the model not only at the specification stage

How does the agent-based evaluation (you are now at the level of executing a model) have an influence on how you specify it?
This is not clear to me. Please clarify.

&gt; Reactions (or rules) are specified as applying to types of entities (e.g. &quot;a monomeric CaMKII subunit&quot;). Specific state configurations can modify the rate of a reaction, and conversely, a reaction can affect a molecule's state. Most agent-based modeling systems include mechanisms by which not only the state of a protein undergoing a reaction, but also the states of its neighbors in a holoenzyme or protein complex, can affect a reaction.

This refers to the question what you can describe (agent-based modeling systems), particularly constraints etc. (see also above rule-based approaches that might be of further interest in this respect). Here, the specification problem is mixed with the execution. This is rather confusing for the reader.

&gt; To date, all modeling packages that solve the computational problem are agent-based.

What do you mean with &quot;modeling package&quot; - currently you refer to the computation of rule-based models, so do you mean execution packages? Please note: there are other possibilities to speed up the execution of models, be this hybrid approaches, approximative ones (e.g., tau-leaping), exploiting parallelism, architectures like GPUs, or even approaches that &quot;configure&quot; simulators on demand (e.g., by learning) - (at least) some of those have also been applied to rule-based languages.

============================ Non-spatial agent-based methods ==============================

============================ Spatial agent-based methods ==================================

I am confused by this paragraph. We are still in the context of executing a rule-based model in an agent-based (object, particle-based) manner, right? Are models defined in a rule-based manner in Meredys and MCell? How is the problem of specifying  multi-state systems addressed there? The relation to the paragraphs above is not clear to me. Please note: spatial simulation poses again new challenges, referring to specification as well as execution.

I understood your argumentation line: first to make people aware about the problems associated with modeling and simulating cell-biological multi-state systems, to present rules / rule-schemata as one (attractive) modeling approach which avoids enumeration, list some approaches and discuss how are they different (this could be made more clear), then turn to the problem of executing these rule-based models and possibilities to speed up their execution, where your focus is on agent-based (particle-, object-based) in comparison to population-based approaches. However, at some points I had problems following this argumentation line.</text>
    </revision>
    <revision>
      <id>3046</id>
      <parentid>3044</parentid>
      <timestamp>2013-10-01T02:24:35Z</timestamp>
      <contributor>
        <username>Daniel Mietchen</username>
        <id>5</id>
      </contributor>
      <minor/>
      <comment>::I have now moved the page to &quot;Multi-state modeling of biomolecules&quot;. --~~~~</comment>
      <sha1>ng54njjf59r8ore49crv86fp15v7zjg</sha1>
      <text xml:space="preserve" bytes="24134">== Status Update == 

We thank both reviewers for their helpful comments. We are in the process of attending to them. We will inform you once this has been completed. --[[User:Mstefan|Mstefan]] ([[User talk:Mstefan|talk]]) 11:21, 8 August 2013 (PDT)


== Wikification ==

I am glad to see this draft progress well. From the perspective of adaptation to Wikipedia, though, there is still some way to go. Please take a look at the wiki components of the [[Topic Pages|guidelines]]. Specifically, the introductory section is not yet conform with Wikipedia style, links to other Wikipedia entries are missing entirely, and the only figure in the current draft is supplied as a PNG rather than SVG. If there is anything unclear about the guidelines, please let us know. Thanks! --[[User:Daniel Mietchen|Daniel Mietchen]] ([[User talk:Daniel Mietchen|talk]]) 20:08, 28 June 2013 (PDT)
:I see that you have now worked on most of the issues raised above, except for the image format. Please address that too. Thank you. --[[User:Daniel Mietchen|Daniel Mietchen]] ([[User talk:Daniel Mietchen|talk]]) 06:04, 11 July 2013 (PDT)

== Reviews ==

=== Review by Bill Hlavacek ===

This critique pertains to this version of the Topic Page:
http://topicpages.ploscompbiol.org/w/index.php?title=Multi-state_modeling_of_proteins&amp;oldid=2904

The Topic Page is well written and provides a good introduction to the subject of &quot;multi-state modeling of proteins.&quot; 

The authors may wish to choose a title that is more general, because the issues and modeling approaches discussed apply not only to proteins but also to other biomolecules, such as DNA. For example, see these references:

Marchisio MA, Colaiacovo M, Whitehead E, Stelling J (2013) Modular, rule-based modeling for the design of eukaryotic synthetic gene circuits. BMC Syst Biol 7:42.  

Vilar JM, Saiz L (2013) Reliable prediction of complex phenotypes from a modular design in free  
energy space: an extensive exploration of the lac operon. ACS Synth Biol doi: 10.1021/sb400013w

: This is indeed a good suggestion. I have edited the text to account for this. I do not think I have permission to rename the page, which would amount to moving it elsewhere on the Wiki, but we can certainly change the title to &quot;Multi-state modeling of biomolecules&quot; in the final version --[[User:Mstefan|Mstefan]] ([[User talk:Mstefan|talk]]) 12:22, 8 August 2013 (PDT)

::I have now moved the page to &quot;Multi-state modeling of biomolecules&quot;. --[[User:Daniel Mietchen|Daniel Mietchen]] ([[User talk:Daniel Mietchen|talk]]) 19:24, 30 September 2013 (PDT)

The coverage of software tools is uneven - some useful tools are not mentioned at all, such as KaSim, VCell, Simmune, SSC, Smoldyn, and SRSim. The Topic Page would benefit from addition of a table to list and summarize (more comprehensively) the software tools available. A recent review identifies nearly 30 available software tools (and references can be found therein):

Chylek LA, Stites EC, Posner RG, Hlavacek WS (2013) Innovations of the rule-based modeling approach. In Systems Biology: Integrative Biology and Simulation Tools, Volume 1 (Prokop A, Csukás B, Editors), Springer.

Discussion of certain concepts is mixed with discussion of software tools when it might be better to discuss the concepts and tools independently. Some software tools and methods for multi-state modeling are based on theoretical formalisms. For example, the model-specification language used by BioNetGen and its network-generation capabilities are based on a graphical formalism, which involves a single-pushout approach to graph rewriting. This formalism could be used as a basis for developing new software tools (and it has indeed served this purpose). The formalism is independent of BioNetGen. Other tools/methods are based on different formalisms, including labeled state-transition systems, process algebras of different kinds, and finite-state machines. Some tools are not based on any recognizable theoretical foundation - they were designed ad hoc. Formalism is probably more useful for developers of software tools than for users of tools, so I am only suggesting brief coverage of formalism.

Model specification, which is of high concern to users of tools, can probably be more carefully discussed and distinguished. There are various approaches to the &quot;specification problem&quot; (not all of which are tied to particular software tools). Some approaches are ad hoc. An example is the approach that one must use with StochSim. Other approaches are based on what can be considered a domain-specific programming language, a programming language specialized for a particular purpose, here specification of multi-state or rule-based models. Examples of specialized model-specification languages include Kappa (which has received much attention in the computer science literature) and BNGL, which are very closely related. An advantage of a domain-specific language is that the language can be used by many different software tools (and read and understood by a human). For example, besides BioNetGen, BNGL is compatible with DYNSTOC, RuleMonkey, NFsim, and other tools. A third approach to model specification is to use an embedded language, which leverages the power of a general-purpose programming language. This approach is advocated by the developers of PySB, which is based on the Python programming language. Finally, it would perhaps be appropriate to mention the SBML &quot;multi&quot; package, which is in development.

A rule-based model is in essence a set of rules. The number of parameters of a rule-based model is more or less proportional to the number of rules. In contrast, the number of parameters of an ODE model (the type of model most commonly used in systems biology) is more or less proportional to the number of equations. Thus, there tends to be some confusion when writers explain that a rule-based model is equivalent to a large number of ODEs or implies a large number of chemical species or molecular states (because an ODE model for chemical kinetics is composed of one equation for each species). The rule-based model seems &quot;complex,&quot; which is not attractive. As Hilbert said (1900), &quot;...what is clear and easily comprehended attracts, the complicated repels us.&quot; The irony of the false impression is that a rule-based model is usually rather simple when model complexity is assessed by number of parameters, which is a reasonable metric. Thus, I am not sure that some of the discussion in the Topic Page (e.g., the comments about the model that accounts for a mole of chemical species) will make multi-state modeling seem appealing for most modelers (or more generally most scientists or anyone actually) without this discussion being balanced by a discussion of model complexity. It might be helpful to mention that the number of rules (and parameters) in the &quot;mole model&quot; is rather small compared to the number of equations (and parameters) in many ODE models for the same cell signaling system. I note that a &quot;googol model&quot; exists and the report about this model includes a discussion of model complexity:

Creamer MS, Stites EC, Aziz M, Cahill JA, Tan CW, Berens ME, Von Hoff DD, Hlavacek WS, Posner RG (2012) Visualization, annotation and simulation of a large rule-based model for ErbB receptor signaling. BMC Syst Biol 6:107.

Using local rules to represent protein interactions is a simplification. Given available knowledge of protein interaction networks, It is far easier to formulate local rules for protein interactions than to identify the chemical species that are populated as a result of these interactions. The number of possible species may be more than the number of molecules in a cell, so clearly not all of the possible species are important. But which are? There is usually no empirical information available to guide the identification of the important species, whereas numerous biological studies have primarily been concerned with discovering the local rules that govern protein interactions (e.g., the SH2 domain in Grb2 binds EGFR when such and such tyrosine residues are phosphorylated).

In addition to the dichotomy of spatial vs. non-spatial models, the authors may wish to discuss the dichotomy of direct vs. indirect methods of simulation. In a direct method, such as one of the methods implemented in network-free simulators, the rules of a rule-based model are used directly to obtain simulation results. In an indirect method, the rules of a model are used to obtain not simulation results but rather an &quot;equivalent&quot; model that has a traditional form. (I mean &quot;equivalent&quot; in the sense that a convergent geometric series with a finite sum is equivalent to an algebraic expression that gives the same sum.) This form of the model is then simulated using a standard technique, such as one of the ODE solvers available in MATLAB. From this perspective, the equations derived from a set of rules are nothing more than algorithmic oddities.

It should be mentioned that indirect methods, when they can be applied, are usually more efficient than direct methods.

I strongly urge that &quot;particle-based&quot; be used in place of &quot;agent-based.&quot; The reason is that the rules in the vast majority of models called &quot;agent-based models&quot; have no connection to physicochemical principles. In physical chemistry, the term &quot;particle-based&quot; is more standard. 

It should be noted somewhere that rule-based models are firmly based on the principles of chemical kinetics. Assumptions are of course involved (as with ODE models). The novel type of assumption made when formulating a rule-based model is that the interaction represented by a rule is modular (affected only by the molecular context explicitly considered in the rule), such that it is appropriate to take all reactions implied by the rule to be governed by the same rate law, which is a type of coarse graining. Such an assumption can break down - in this case, the rule can be replaced with finer rules that appropriately capture the effect of molecular context on an interaction. (In physics, principled coarse graining is usually viewed as elegant, not defective.)

I disagree with the following statement in the Topic Page: &quot;To date, all modeling packages that solve the computational problem are agent-based.&quot; The reason is that a set of rules that implies a very large number of equations (and thus not appropriate for simulation via an indirect method) can be analyzed to obtain a reduced-order equational model, meaning a system of ODEs that is manageable in size. There is a large number of papers in the literature about this methodology, which is a type of coarse graining. One is the following:

Feret J, Danos V, Krivine J, Harmer R, Fontana W (2009) Internal coarse-graining of molecular systems. Proc Natl Acad Sci USA 106, 6453-6458.

If one discusses this methodology, it would be nice to also recognize the work of Nikolai Borisov, Holger Conzelmann, and others.

Figure 1 is not legible when the Topic Page is printed.

Although several examples are mentioned in the text, it might be useful to include a table listing notable applications of multi-state modeling to obtain biological insights. There are many to choose from.

=== Review by Adelinde Uhrmacher ===

Modeling and simulation of multi-state systems is an interesting and important topic. Enclosed you will find my remarks, which are structured according to the paragraphs of the proposed Wiki entry. &quot;&gt;...&quot; denotes citations from the Wiki entry.

============================== summary ============================================

&gt;To solve the specification problem, modelers have in recent years moved away from explicit specification of all possible states, and towards rule-based formalisms that allow for implicit model specification, including the kappa-calculus,[1] BioNetGen,[2][3][4][5] the Allosteric Network Compiler[6] and others.

Please be aware that other modeling approaches (in addition to rule-based ones) also allow a compact description of multi-state models, for example colored/attributed approaches of process calculi and Petri Nets.

&gt; To solve the computation problem, they have turned to agent-based methods, that are much more computationally efficient than population-based methods based on ODEs, PDEs, or the Gillespie stochastic simulation algorithm. Indeed, agent-based methods are sometimes the only possible option given current computing technology.

&quot;To solve the computation problem&quot; is likely to lead the reader astray, as this problem cannot be solved in general (see also comments below). To address the problem of calculating models that comprise proteins with a very large number of different states, object-based methods have been developed where each protein is explicitly represented as an individual software object. As you have stated yourself, agent-based approaches might be less efficient than other methods for specific models, so I would be careful with a general statement like &quot;that are much more computationally efficient&quot;.
(BTW: I would rather call them particle-based or object-based simulation methods.)

============================ Specification vs computation ============================

&gt; some solve the specification problem, while others solve both the specification problem and the computation problem.

Again the term &quot;`solve&quot;' might be confusing. I would rather state some approaches focus on the specification, others on the computation problem (because the above sentence implies that nobody works on simply getting the execution faster, see also remarks below), and yet others address both problems.

Figure 1 should be changed to indicate that there is more than rule-based modeling approaches or agent-based approaches for executing these models, which is aimed at addressing the respective problems. Also the term combinatorial explosion (as it is too general) should be replaced by what this article is about, i.e., modeling and simulating cell-biological multi-state systems.

&gt; Whether the computation problem can be solved or not depends on the complexity of the model and on the level of analysis (populations or individual agents).

This sentence is likely to lead the reader astray. Developing efficient execution algorithms is not a procedure that completes with a solved or failed. An algorithm might perform faster than another algorithm, however the efficiency of an algorithm depends typically on the model, used data structures and sub-algorithms, the infrastructure etc.

&gt; depends on the level of analysis (populations or individual agents) ...

Both approaches can produce exact results, i.e. the same analysis can be done based on the results. Or am I wrong? I am not sure what this part of the sentence refers to: maybe it should read like &quot;level of analysis (exact or approximative algorithms)&quot;?

============================ Rule-based model specification ============================

&gt; As an analogy, if we were to describe a computer chip, an explicit description would specify all the parts of it, their positions and how they are connected, while a rule-based description would specify a set of rules by which a chip can be compiled from a set of components and specifications. In computer science, such concepts were developed in the late 1970s, when the introduction of structured design methodology[26] and silicon compilers[27] allowed for automated assembly of large silicon chips from a simple set of instructions, thus laying the foundation for Very-large-scale integration (VLSI)[26], and modern microprocessors with more than 1 billion transistors.

I would skip this, as I do not think it helps understanding the concept of having rule-schemata that are instantiated into reactions.

&gt; Many rule-based specification methods exist.[1][7][2][3][4][5][6][8]

[2][3][4][5] refer to one approach, right? Why is [7] missing?

Referring to rule-based approaches, the following approaches might be of interest as well:

Referring to attributes and constraints, e.g.,
- John M, Lhoussaine C, Niehren J, Versari C: Biochemical Reaction Rules with Constraints. In European Symposium on Programming Languages. Volume 6602 of Lecture Notes in Computer Science. Edited by Barthe G. Springer; 2011:338-357.

Referring to multi-level approaches, e.g.,
- Maus C, Rybacki S, Uhrmacher A.M: Rule-based multi-level modeling of cell biological systems.
BMC Systems Biology 01/2011
- Oury N, Plotkin G: Multi-Level Modelling via Stochastic Multi-Level Multiset Rewriting.
Mathematical Structures in Computer Science, Special Issue on DCM, 2013.

&gt; In general, rule-based model specification systems separate the specification of a model from the execution of the simulation.

This is not a specific feature of rule-based model specification systems, but state of the art in modeling and simulation.
For example, a simulation system can offer different (parallel, sequential, approximative etc.) execution algorithms for one and the same modeling formalism. 

&gt; However, many solutions to the specification problem also contain a method of interpreting the specified model.

I assume all do this, because otherwise the model could not be executed. Please clarify. 


&gt; Thus, by only considering states and features important for a particular reaction, rule-based model specification eliminates the need to explicitly enumerate every possible molecular state that can undergo a similar reaction,

Please note that also non-rule based approaches allow this. Maybe you can make this more concrete, e.g., rule-based model specification in contrast to simple reaction equations?

&gt; and thereby solves the specification problem. Not all solutions to the specification problem also solve the computation problem, although the converse is, in general, true.

I am not sure what is meant with &quot;solving&quot; the specification problem. This problem is earlier defined as &quot;First, how can such a system be specified; i.e. how can a modeler specify all complexes, all changes those complexes undergo and all parameters and conditions governing those changes in a robust and efficient way?&quot; What does &quot;robust and efficient&quot; mean here? To really assess a modeling language in addition to an analysis of what can be expressed in comparison to others, dedicated user studies would be needed. So this needs further clarification.

Also, I have a problem with the phrase &quot;solving the computation problem&quot; - as no problem has been defined that can be solved: &quot;Can the model be stored electronically? And can it be evaluated in a reasonable amount of computing time? We call this problem the computation problem&quot;. What is a reasonable amount of computing time? Please also note that the agent-based approach might be more storage demanding than the population-based approach.

&gt; although the converse is, in general, true.
There is a plethora of research on executing models more efficiently (e.g., parallel, approximative, hybrid execution algorithms). Those approaches do often not care how easy it is to define those models. So it is not true that all approaches that address the computation problem also address the problem of how to support a succinct, compact modeling.

============================== Population-based Rule Evaluation ========================

&gt; Some of the best-known classes of simulation approaches in computational biology belong to the PRE family, including ordinary and partial differential equations (ODE/PDE) and the Gillespie stochastic simulation algorithm.

Please note ODE and partial differential equations are not simulation approaches, but mathematical modeling approaches. A model specified with ODEs or PDEs is typically computed by (numerical) simulation methods. So numerical solvers, finite element methods etc. might belong to the PRE family.

&gt; This means that the space of all possible states is very large. In general, when using ODE/PDE or the Gillespie stochastic algorithm, all possible pools of molecules and the reactions they undergo are defined at the start of the simulation, even if they are empty.

Again you mean numerical integration and finite element methods, or? ODEs/PDEs are not computation algorithms.
Also, Gillespie stochastic algorithms do not necessitate that everything is defined from the beginning, e.g. variable or dynamic structure models change their structure during simulation and thus the state space is not fixed from the beginning of the simulation. See, for example, process algebra models that are executed based on SSAs.

============================== Agent-based Rule Evaluation ==============================

To illuminate how the approach works, a figure would be nice, maybe similar to the one which can be found in the paper about NFSim [13].

&gt; agents rather than populations, it comes at a higher computational cost when simple systems are modeled.

Could you clarify what is meant with 'simple', e.g., few types of species with a high number?

Referring to pros and cons, the following paper might be of interest: Justin S. Hogg, Leonard A. Harris, Lori J. Stover, Niketh S. Nair, James R. Faeder: Exact hybrid particle/population simulation of rule-based models of biochemical systems (http://arxiv.org/abs/1301.6854).

&gt; This method reduces the complexity of the model not only at the specification stage

How does the agent-based evaluation (you are now at the level of executing a model) have an influence on how you specify it?
This is not clear to me. Please clarify.

&gt; Reactions (or rules) are specified as applying to types of entities (e.g. &quot;a monomeric CaMKII subunit&quot;). Specific state configurations can modify the rate of a reaction, and conversely, a reaction can affect a molecule's state. Most agent-based modeling systems include mechanisms by which not only the state of a protein undergoing a reaction, but also the states of its neighbors in a holoenzyme or protein complex, can affect a reaction.

This refers to the question what you can describe (agent-based modeling systems), particularly constraints etc. (see also above rule-based approaches that might be of further interest in this respect). Here, the specification problem is mixed with the execution. This is rather confusing for the reader.

&gt; To date, all modeling packages that solve the computational problem are agent-based.

What do you mean with &quot;modeling package&quot; - currently you refer to the computation of rule-based models, so do you mean execution packages? Please note: there are other possibilities to speed up the execution of models, be this hybrid approaches, approximative ones (e.g., tau-leaping), exploiting parallelism, architectures like GPUs, or even approaches that &quot;configure&quot; simulators on demand (e.g., by learning) - (at least) some of those have also been applied to rule-based languages.

============================ Non-spatial agent-based methods ==============================

============================ Spatial agent-based methods ==================================

I am confused by this paragraph. We are still in the context of executing a rule-based model in an agent-based (object, particle-based) manner, right? Are models defined in a rule-based manner in Meredys and MCell? How is the problem of specifying  multi-state systems addressed there? The relation to the paragraphs above is not clear to me. Please note: spatial simulation poses again new challenges, referring to specification as well as execution.

I understood your argumentation line: first to make people aware about the problems associated with modeling and simulating cell-biological multi-state systems, to present rules / rule-schemata as one (attractive) modeling approach which avoids enumeration, list some approaches and discuss how are they different (this could be made more clear), then turn to the problem of executing these rule-based models and possibilities to speed up their execution, where your focus is on agent-based (particle-, object-based) in comparison to population-based approaches. However, at some points I had problems following this argumentation line.</text>
    </revision>
    <revision>
      <id>3057</id>
      <parentid>3046</parentid>
      <timestamp>2013-10-23T01:22:34Z</timestamp>
      <contributor>
        <username>Mstefan</username>
        <id>25</id>
      </contributor>
      <comment>/* Review by Bill Hlavacek */</comment>
      <sha1>97k6s0je8z8xslds694ek22m6xi1b3v</sha1>
      <text xml:space="preserve" bytes="24655">== Status Update == 

We thank both reviewers for their helpful comments. We are in the process of attending to them. We will inform you once this has been completed. --[[User:Mstefan|Mstefan]] ([[User talk:Mstefan|talk]]) 11:21, 8 August 2013 (PDT)


== Wikification ==

I am glad to see this draft progress well. From the perspective of adaptation to Wikipedia, though, there is still some way to go. Please take a look at the wiki components of the [[Topic Pages|guidelines]]. Specifically, the introductory section is not yet conform with Wikipedia style, links to other Wikipedia entries are missing entirely, and the only figure in the current draft is supplied as a PNG rather than SVG. If there is anything unclear about the guidelines, please let us know. Thanks! --[[User:Daniel Mietchen|Daniel Mietchen]] ([[User talk:Daniel Mietchen|talk]]) 20:08, 28 June 2013 (PDT)
:I see that you have now worked on most of the issues raised above, except for the image format. Please address that too. Thank you. --[[User:Daniel Mietchen|Daniel Mietchen]] ([[User talk:Daniel Mietchen|talk]]) 06:04, 11 July 2013 (PDT)

== Reviews ==

=== Review by Bill Hlavacek ===

This critique pertains to this version of the Topic Page:
http://topicpages.ploscompbiol.org/w/index.php?title=Multi-state_modeling_of_proteins&amp;oldid=2904

The Topic Page is well written and provides a good introduction to the subject of &quot;multi-state modeling of proteins.&quot; 

The authors may wish to choose a title that is more general, because the issues and modeling approaches discussed apply not only to proteins but also to other biomolecules, such as DNA. For example, see these references:

Marchisio MA, Colaiacovo M, Whitehead E, Stelling J (2013) Modular, rule-based modeling for the design of eukaryotic synthetic gene circuits. BMC Syst Biol 7:42.  

Vilar JM, Saiz L (2013) Reliable prediction of complex phenotypes from a modular design in free  
energy space: an extensive exploration of the lac operon. ACS Synth Biol doi: 10.1021/sb400013w

: This is indeed a good suggestion. I have edited the text to account for this. I do not think I have permission to rename the page, which would amount to moving it elsewhere on the Wiki, but we can certainly change the title to &quot;Multi-state modeling of biomolecules&quot; in the final version --[[User:Mstefan|Mstefan]] ([[User talk:Mstefan|talk]]) 12:22, 8 August 2013 (PDT)

::I have now moved the page to &quot;Multi-state modeling of biomolecules&quot;. --[[User:Daniel Mietchen|Daniel Mietchen]] ([[User talk:Daniel Mietchen|talk]]) 19:24, 30 September 2013 (PDT)

The coverage of software tools is uneven - some useful tools are not mentioned at all, such as KaSim, VCell, Simmune, SSC, Smoldyn, and SRSim. The Topic Page would benefit from addition of a table to list and summarize (more comprehensively) the software tools available. A recent review identifies nearly 30 available software tools (and references can be found therein):

Chylek LA, Stites EC, Posner RG, Hlavacek WS (2013) Innovations of the rule-based modeling approach. In Systems Biology: Integrative Biology and Simulation Tools, Volume 1 (Prokop A, Csukás B, Editors), Springer.

: We have now added references to KaSim, Simmune, SSC, and SRSim at appropriate places in the text, as well as a reference to the Chylek et al. review. We did not include VCell or Smoldyn, because they do not have specific capabilities for specifying multi-state molecules. --[[User:Mstefan|Mstefan]] ([[User talk:Mstefan|talk]]) 18:22, 22 October 2013 (PDT)

:: Like the suggestion of having a summary in table form - working on it. --[[User:Mstefan|Mstefan]] ([[User talk:Mstefan|talk]]) 18:22, 22 October 2013 (PDT)


Discussion of certain concepts is mixed with discussion of software tools when it might be better to discuss the concepts and tools independently. Some software tools and methods for multi-state modeling are based on theoretical formalisms. For example, the model-specification language used by BioNetGen and its network-generation capabilities are based on a graphical formalism, which involves a single-pushout approach to graph rewriting. This formalism could be used as a basis for developing new software tools (and it has indeed served this purpose). The formalism is independent of BioNetGen. Other tools/methods are based on different formalisms, including labeled state-transition systems, process algebras of different kinds, and finite-state machines. Some tools are not based on any recognizable theoretical foundation - they were designed ad hoc. Formalism is probably more useful for developers of software tools than for users of tools, so I am only suggesting brief coverage of formalism.

Model specification, which is of high concern to users of tools, can probably be more carefully discussed and distinguished. There are various approaches to the &quot;specification problem&quot; (not all of which are tied to particular software tools). Some approaches are ad hoc. An example is the approach that one must use with StochSim. Other approaches are based on what can be considered a domain-specific programming language, a programming language specialized for a particular purpose, here specification of multi-state or rule-based models. Examples of specialized model-specification languages include Kappa (which has received much attention in the computer science literature) and BNGL, which are very closely related. An advantage of a domain-specific language is that the language can be used by many different software tools (and read and understood by a human). For example, besides BioNetGen, BNGL is compatible with DYNSTOC, RuleMonkey, NFsim, and other tools. A third approach to model specification is to use an embedded language, which leverages the power of a general-purpose programming language. This approach is advocated by the developers of PySB, which is based on the Python programming language. Finally, it would perhaps be appropriate to mention the SBML &quot;multi&quot; package, which is in development.

A rule-based model is in essence a set of rules. The number of parameters of a rule-based model is more or less proportional to the number of rules. In contrast, the number of parameters of an ODE model (the type of model most commonly used in systems biology) is more or less proportional to the number of equations. Thus, there tends to be some confusion when writers explain that a rule-based model is equivalent to a large number of ODEs or implies a large number of chemical species or molecular states (because an ODE model for chemical kinetics is composed of one equation for each species). The rule-based model seems &quot;complex,&quot; which is not attractive. As Hilbert said (1900), &quot;...what is clear and easily comprehended attracts, the complicated repels us.&quot; The irony of the false impression is that a rule-based model is usually rather simple when model complexity is assessed by number of parameters, which is a reasonable metric. Thus, I am not sure that some of the discussion in the Topic Page (e.g., the comments about the model that accounts for a mole of chemical species) will make multi-state modeling seem appealing for most modelers (or more generally most scientists or anyone actually) without this discussion being balanced by a discussion of model complexity. It might be helpful to mention that the number of rules (and parameters) in the &quot;mole model&quot; is rather small compared to the number of equations (and parameters) in many ODE models for the same cell signaling system. I note that a &quot;googol model&quot; exists and the report about this model includes a discussion of model complexity:

Creamer MS, Stites EC, Aziz M, Cahill JA, Tan CW, Berens ME, Von Hoff DD, Hlavacek WS, Posner RG (2012) Visualization, annotation and simulation of a large rule-based model for ErbB receptor signaling. BMC Syst Biol 6:107.

Using local rules to represent protein interactions is a simplification. Given available knowledge of protein interaction networks, It is far easier to formulate local rules for protein interactions than to identify the chemical species that are populated as a result of these interactions. The number of possible species may be more than the number of molecules in a cell, so clearly not all of the possible species are important. But which are? There is usually no empirical information available to guide the identification of the important species, whereas numerous biological studies have primarily been concerned with discovering the local rules that govern protein interactions (e.g., the SH2 domain in Grb2 binds EGFR when such and such tyrosine residues are phosphorylated).

In addition to the dichotomy of spatial vs. non-spatial models, the authors may wish to discuss the dichotomy of direct vs. indirect methods of simulation. In a direct method, such as one of the methods implemented in network-free simulators, the rules of a rule-based model are used directly to obtain simulation results. In an indirect method, the rules of a model are used to obtain not simulation results but rather an &quot;equivalent&quot; model that has a traditional form. (I mean &quot;equivalent&quot; in the sense that a convergent geometric series with a finite sum is equivalent to an algebraic expression that gives the same sum.) This form of the model is then simulated using a standard technique, such as one of the ODE solvers available in MATLAB. From this perspective, the equations derived from a set of rules are nothing more than algorithmic oddities.

It should be mentioned that indirect methods, when they can be applied, are usually more efficient than direct methods.

I strongly urge that &quot;particle-based&quot; be used in place of &quot;agent-based.&quot; The reason is that the rules in the vast majority of models called &quot;agent-based models&quot; have no connection to physicochemical principles. In physical chemistry, the term &quot;particle-based&quot; is more standard. 

It should be noted somewhere that rule-based models are firmly based on the principles of chemical kinetics. Assumptions are of course involved (as with ODE models). The novel type of assumption made when formulating a rule-based model is that the interaction represented by a rule is modular (affected only by the molecular context explicitly considered in the rule), such that it is appropriate to take all reactions implied by the rule to be governed by the same rate law, which is a type of coarse graining. Such an assumption can break down - in this case, the rule can be replaced with finer rules that appropriately capture the effect of molecular context on an interaction. (In physics, principled coarse graining is usually viewed as elegant, not defective.)

I disagree with the following statement in the Topic Page: &quot;To date, all modeling packages that solve the computational problem are agent-based.&quot; The reason is that a set of rules that implies a very large number of equations (and thus not appropriate for simulation via an indirect method) can be analyzed to obtain a reduced-order equational model, meaning a system of ODEs that is manageable in size. There is a large number of papers in the literature about this methodology, which is a type of coarse graining. One is the following:

Feret J, Danos V, Krivine J, Harmer R, Fontana W (2009) Internal coarse-graining of molecular systems. Proc Natl Acad Sci USA 106, 6453-6458.

If one discusses this methodology, it would be nice to also recognize the work of Nikolai Borisov, Holger Conzelmann, and others.

Figure 1 is not legible when the Topic Page is printed.

Although several examples are mentioned in the text, it might be useful to include a table listing notable applications of multi-state modeling to obtain biological insights. There are many to choose from.

=== Review by Adelinde Uhrmacher ===

Modeling and simulation of multi-state systems is an interesting and important topic. Enclosed you will find my remarks, which are structured according to the paragraphs of the proposed Wiki entry. &quot;&gt;...&quot; denotes citations from the Wiki entry.

============================== summary ============================================

&gt;To solve the specification problem, modelers have in recent years moved away from explicit specification of all possible states, and towards rule-based formalisms that allow for implicit model specification, including the kappa-calculus,[1] BioNetGen,[2][3][4][5] the Allosteric Network Compiler[6] and others.

Please be aware that other modeling approaches (in addition to rule-based ones) also allow a compact description of multi-state models, for example colored/attributed approaches of process calculi and Petri Nets.

&gt; To solve the computation problem, they have turned to agent-based methods, that are much more computationally efficient than population-based methods based on ODEs, PDEs, or the Gillespie stochastic simulation algorithm. Indeed, agent-based methods are sometimes the only possible option given current computing technology.

&quot;To solve the computation problem&quot; is likely to lead the reader astray, as this problem cannot be solved in general (see also comments below). To address the problem of calculating models that comprise proteins with a very large number of different states, object-based methods have been developed where each protein is explicitly represented as an individual software object. As you have stated yourself, agent-based approaches might be less efficient than other methods for specific models, so I would be careful with a general statement like &quot;that are much more computationally efficient&quot;.
(BTW: I would rather call them particle-based or object-based simulation methods.)

============================ Specification vs computation ============================

&gt; some solve the specification problem, while others solve both the specification problem and the computation problem.

Again the term &quot;`solve&quot;' might be confusing. I would rather state some approaches focus on the specification, others on the computation problem (because the above sentence implies that nobody works on simply getting the execution faster, see also remarks below), and yet others address both problems.

Figure 1 should be changed to indicate that there is more than rule-based modeling approaches or agent-based approaches for executing these models, which is aimed at addressing the respective problems. Also the term combinatorial explosion (as it is too general) should be replaced by what this article is about, i.e., modeling and simulating cell-biological multi-state systems.

&gt; Whether the computation problem can be solved or not depends on the complexity of the model and on the level of analysis (populations or individual agents).

This sentence is likely to lead the reader astray. Developing efficient execution algorithms is not a procedure that completes with a solved or failed. An algorithm might perform faster than another algorithm, however the efficiency of an algorithm depends typically on the model, used data structures and sub-algorithms, the infrastructure etc.

&gt; depends on the level of analysis (populations or individual agents) ...

Both approaches can produce exact results, i.e. the same analysis can be done based on the results. Or am I wrong? I am not sure what this part of the sentence refers to: maybe it should read like &quot;level of analysis (exact or approximative algorithms)&quot;?

============================ Rule-based model specification ============================

&gt; As an analogy, if we were to describe a computer chip, an explicit description would specify all the parts of it, their positions and how they are connected, while a rule-based description would specify a set of rules by which a chip can be compiled from a set of components and specifications. In computer science, such concepts were developed in the late 1970s, when the introduction of structured design methodology[26] and silicon compilers[27] allowed for automated assembly of large silicon chips from a simple set of instructions, thus laying the foundation for Very-large-scale integration (VLSI)[26], and modern microprocessors with more than 1 billion transistors.

I would skip this, as I do not think it helps understanding the concept of having rule-schemata that are instantiated into reactions.

&gt; Many rule-based specification methods exist.[1][7][2][3][4][5][6][8]

[2][3][4][5] refer to one approach, right? Why is [7] missing?

Referring to rule-based approaches, the following approaches might be of interest as well:

Referring to attributes and constraints, e.g.,
- John M, Lhoussaine C, Niehren J, Versari C: Biochemical Reaction Rules with Constraints. In European Symposium on Programming Languages. Volume 6602 of Lecture Notes in Computer Science. Edited by Barthe G. Springer; 2011:338-357.

Referring to multi-level approaches, e.g.,
- Maus C, Rybacki S, Uhrmacher A.M: Rule-based multi-level modeling of cell biological systems.
BMC Systems Biology 01/2011
- Oury N, Plotkin G: Multi-Level Modelling via Stochastic Multi-Level Multiset Rewriting.
Mathematical Structures in Computer Science, Special Issue on DCM, 2013.

&gt; In general, rule-based model specification systems separate the specification of a model from the execution of the simulation.

This is not a specific feature of rule-based model specification systems, but state of the art in modeling and simulation.
For example, a simulation system can offer different (parallel, sequential, approximative etc.) execution algorithms for one and the same modeling formalism. 

&gt; However, many solutions to the specification problem also contain a method of interpreting the specified model.

I assume all do this, because otherwise the model could not be executed. Please clarify. 


&gt; Thus, by only considering states and features important for a particular reaction, rule-based model specification eliminates the need to explicitly enumerate every possible molecular state that can undergo a similar reaction,

Please note that also non-rule based approaches allow this. Maybe you can make this more concrete, e.g., rule-based model specification in contrast to simple reaction equations?

&gt; and thereby solves the specification problem. Not all solutions to the specification problem also solve the computation problem, although the converse is, in general, true.

I am not sure what is meant with &quot;solving&quot; the specification problem. This problem is earlier defined as &quot;First, how can such a system be specified; i.e. how can a modeler specify all complexes, all changes those complexes undergo and all parameters and conditions governing those changes in a robust and efficient way?&quot; What does &quot;robust and efficient&quot; mean here? To really assess a modeling language in addition to an analysis of what can be expressed in comparison to others, dedicated user studies would be needed. So this needs further clarification.

Also, I have a problem with the phrase &quot;solving the computation problem&quot; - as no problem has been defined that can be solved: &quot;Can the model be stored electronically? And can it be evaluated in a reasonable amount of computing time? We call this problem the computation problem&quot;. What is a reasonable amount of computing time? Please also note that the agent-based approach might be more storage demanding than the population-based approach.

&gt; although the converse is, in general, true.
There is a plethora of research on executing models more efficiently (e.g., parallel, approximative, hybrid execution algorithms). Those approaches do often not care how easy it is to define those models. So it is not true that all approaches that address the computation problem also address the problem of how to support a succinct, compact modeling.

============================== Population-based Rule Evaluation ========================

&gt; Some of the best-known classes of simulation approaches in computational biology belong to the PRE family, including ordinary and partial differential equations (ODE/PDE) and the Gillespie stochastic simulation algorithm.

Please note ODE and partial differential equations are not simulation approaches, but mathematical modeling approaches. A model specified with ODEs or PDEs is typically computed by (numerical) simulation methods. So numerical solvers, finite element methods etc. might belong to the PRE family.

&gt; This means that the space of all possible states is very large. In general, when using ODE/PDE or the Gillespie stochastic algorithm, all possible pools of molecules and the reactions they undergo are defined at the start of the simulation, even if they are empty.

Again you mean numerical integration and finite element methods, or? ODEs/PDEs are not computation algorithms.
Also, Gillespie stochastic algorithms do not necessitate that everything is defined from the beginning, e.g. variable or dynamic structure models change their structure during simulation and thus the state space is not fixed from the beginning of the simulation. See, for example, process algebra models that are executed based on SSAs.

============================== Agent-based Rule Evaluation ==============================

To illuminate how the approach works, a figure would be nice, maybe similar to the one which can be found in the paper about NFSim [13].

&gt; agents rather than populations, it comes at a higher computational cost when simple systems are modeled.

Could you clarify what is meant with 'simple', e.g., few types of species with a high number?

Referring to pros and cons, the following paper might be of interest: Justin S. Hogg, Leonard A. Harris, Lori J. Stover, Niketh S. Nair, James R. Faeder: Exact hybrid particle/population simulation of rule-based models of biochemical systems (http://arxiv.org/abs/1301.6854).

&gt; This method reduces the complexity of the model not only at the specification stage

How does the agent-based evaluation (you are now at the level of executing a model) have an influence on how you specify it?
This is not clear to me. Please clarify.

&gt; Reactions (or rules) are specified as applying to types of entities (e.g. &quot;a monomeric CaMKII subunit&quot;). Specific state configurations can modify the rate of a reaction, and conversely, a reaction can affect a molecule's state. Most agent-based modeling systems include mechanisms by which not only the state of a protein undergoing a reaction, but also the states of its neighbors in a holoenzyme or protein complex, can affect a reaction.

This refers to the question what you can describe (agent-based modeling systems), particularly constraints etc. (see also above rule-based approaches that might be of further interest in this respect). Here, the specification problem is mixed with the execution. This is rather confusing for the reader.

&gt; To date, all modeling packages that solve the computational problem are agent-based.

What do you mean with &quot;modeling package&quot; - currently you refer to the computation of rule-based models, so do you mean execution packages? Please note: there are other possibilities to speed up the execution of models, be this hybrid approaches, approximative ones (e.g., tau-leaping), exploiting parallelism, architectures like GPUs, or even approaches that &quot;configure&quot; simulators on demand (e.g., by learning) - (at least) some of those have also been applied to rule-based languages.

============================ Non-spatial agent-based methods ==============================

============================ Spatial agent-based methods ==================================

I am confused by this paragraph. We are still in the context of executing a rule-based model in an agent-based (object, particle-based) manner, right? Are models defined in a rule-based manner in Meredys and MCell? How is the problem of specifying  multi-state systems addressed there? The relation to the paragraphs above is not clear to me. Please note: spatial simulation poses again new challenges, referring to specification as well as execution.

I understood your argumentation line: first to make people aware about the problems associated with modeling and simulating cell-biological multi-state systems, to present rules / rule-schemata as one (attractive) modeling approach which avoids enumeration, list some approaches and discuss how are they different (this could be made more clear), then turn to the problem of executing these rule-based models and possibilities to speed up their execution, where your focus is on agent-based (particle-, object-based) in comparison to population-based approaches. However, at some points I had problems following this argumentation line.</text>
    </revision>
    <revision>
      <id>3487</id>
      <parentid>3057</parentid>
      <timestamp>2014-02-12T21:49:09Z</timestamp>
      <contributor>
        <username>Mstefan</username>
        <id>25</id>
      </contributor>
      <comment>/* Review by Bill Hlavacek */</comment>
      <sha1>tswqjd6yxczozcmk95bk0p5fh0cjr10</sha1>
      <text xml:space="preserve" bytes="24982">== Status Update == 

We thank both reviewers for their helpful comments. We are in the process of attending to them. We will inform you once this has been completed. --[[User:Mstefan|Mstefan]] ([[User talk:Mstefan|talk]]) 11:21, 8 August 2013 (PDT)


== Wikification ==

I am glad to see this draft progress well. From the perspective of adaptation to Wikipedia, though, there is still some way to go. Please take a look at the wiki components of the [[Topic Pages|guidelines]]. Specifically, the introductory section is not yet conform with Wikipedia style, links to other Wikipedia entries are missing entirely, and the only figure in the current draft is supplied as a PNG rather than SVG. If there is anything unclear about the guidelines, please let us know. Thanks! --[[User:Daniel Mietchen|Daniel Mietchen]] ([[User talk:Daniel Mietchen|talk]]) 20:08, 28 June 2013 (PDT)
:I see that you have now worked on most of the issues raised above, except for the image format. Please address that too. Thank you. --[[User:Daniel Mietchen|Daniel Mietchen]] ([[User talk:Daniel Mietchen|talk]]) 06:04, 11 July 2013 (PDT)

== Reviews ==

=== Review by Bill Hlavacek ===

This critique pertains to this version of the Topic Page:
http://topicpages.ploscompbiol.org/w/index.php?title=Multi-state_modeling_of_proteins&amp;oldid=2904

The Topic Page is well written and provides a good introduction to the subject of &quot;multi-state modeling of proteins.&quot; 

The authors may wish to choose a title that is more general, because the issues and modeling approaches discussed apply not only to proteins but also to other biomolecules, such as DNA. For example, see these references:

Marchisio MA, Colaiacovo M, Whitehead E, Stelling J (2013) Modular, rule-based modeling for the design of eukaryotic synthetic gene circuits. BMC Syst Biol 7:42.  

Vilar JM, Saiz L (2013) Reliable prediction of complex phenotypes from a modular design in free  
energy space: an extensive exploration of the lac operon. ACS Synth Biol doi: 10.1021/sb400013w

: This is indeed a good suggestion. I have edited the text to account for this. I do not think I have permission to rename the page, which would amount to moving it elsewhere on the Wiki, but we can certainly change the title to &quot;Multi-state modeling of biomolecules&quot; in the final version --[[User:Mstefan|Mstefan]] ([[User talk:Mstefan|talk]]) 12:22, 8 August 2013 (PDT)

::I have now moved the page to &quot;Multi-state modeling of biomolecules&quot;. --[[User:Daniel Mietchen|Daniel Mietchen]] ([[User talk:Daniel Mietchen|talk]]) 19:24, 30 September 2013 (PDT)

The coverage of software tools is uneven - some useful tools are not mentioned at all, such as KaSim, VCell, Simmune, SSC, Smoldyn, and SRSim. The Topic Page would benefit from addition of a table to list and summarize (more comprehensively) the software tools available. A recent review identifies nearly 30 available software tools (and references can be found therein):

Chylek LA, Stites EC, Posner RG, Hlavacek WS (2013) Innovations of the rule-based modeling approach. In Systems Biology: Integrative Biology and Simulation Tools, Volume 1 (Prokop A, Csukás B, Editors), Springer.

: We have now added references to KaSim, Simmune, SSC, and SRSim at appropriate places in the text, as well as a reference to the Chylek et al. review. We did not include VCell or Smoldyn, because they do not have specific capabilities for specifying multi-state molecules. --[[User:Mstefan|Mstefan]] ([[User talk:Mstefan|talk]]) 18:22, 22 October 2013 (PDT)

:: Like the suggestion of having a summary in table form - working on it. --[[User:Mstefan|Mstefan]] ([[User talk:Mstefan|talk]]) 18:22, 22 October 2013 (PDT)


Discussion of certain concepts is mixed with discussion of software tools when it might be better to discuss the concepts and tools independently. Some software tools and methods for multi-state modeling are based on theoretical formalisms. For example, the model-specification language used by BioNetGen and its network-generation capabilities are based on a graphical formalism, which involves a single-pushout approach to graph rewriting. This formalism could be used as a basis for developing new software tools (and it has indeed served this purpose). The formalism is independent of BioNetGen. Other tools/methods are based on different formalisms, including labeled state-transition systems, process algebras of different kinds, and finite-state machines. Some tools are not based on any recognizable theoretical foundation - they were designed ad hoc. Formalism is probably more useful for developers of software tools than for users of tools, so I am only suggesting brief coverage of formalism.

: We have added a few words about the concept behind each of the rule-based software tools (where that information was previously missing). We are indeed not going into more detail, since this review is aimed at tool users, not developers --[[User:Mstefan|Mstefan]] ([[User talk:Mstefan|talk]]) 13:49, 12 February 2014 (PST)


Model specification, which is of high concern to users of tools, can probably be more carefully discussed and distinguished. There are various approaches to the &quot;specification problem&quot; (not all of which are tied to particular software tools). Some approaches are ad hoc. An example is the approach that one must use with StochSim. Other approaches are based on what can be considered a domain-specific programming language, a programming language specialized for a particular purpose, here specification of multi-state or rule-based models. Examples of specialized model-specification languages include Kappa (which has received much attention in the computer science literature) and BNGL, which are very closely related. An advantage of a domain-specific language is that the language can be used by many different software tools (and read and understood by a human). For example, besides BioNetGen, BNGL is compatible with DYNSTOC, RuleMonkey, NFsim, and other tools. A third approach to model specification is to use an embedded language, which leverages the power of a general-purpose programming language. This approach is advocated by the developers of PySB, which is based on the Python programming language. Finally, it would perhaps be appropriate to mention the SBML &quot;multi&quot; package, which is in development.

A rule-based model is in essence a set of rules. The number of parameters of a rule-based model is more or less proportional to the number of rules. In contrast, the number of parameters of an ODE model (the type of model most commonly used in systems biology) is more or less proportional to the number of equations. Thus, there tends to be some confusion when writers explain that a rule-based model is equivalent to a large number of ODEs or implies a large number of chemical species or molecular states (because an ODE model for chemical kinetics is composed of one equation for each species). The rule-based model seems &quot;complex,&quot; which is not attractive. As Hilbert said (1900), &quot;...what is clear and easily comprehended attracts, the complicated repels us.&quot; The irony of the false impression is that a rule-based model is usually rather simple when model complexity is assessed by number of parameters, which is a reasonable metric. Thus, I am not sure that some of the discussion in the Topic Page (e.g., the comments about the model that accounts for a mole of chemical species) will make multi-state modeling seem appealing for most modelers (or more generally most scientists or anyone actually) without this discussion being balanced by a discussion of model complexity. It might be helpful to mention that the number of rules (and parameters) in the &quot;mole model&quot; is rather small compared to the number of equations (and parameters) in many ODE models for the same cell signaling system. I note that a &quot;googol model&quot; exists and the report about this model includes a discussion of model complexity:

Creamer MS, Stites EC, Aziz M, Cahill JA, Tan CW, Berens ME, Von Hoff DD, Hlavacek WS, Posner RG (2012) Visualization, annotation and simulation of a large rule-based model for ErbB receptor signaling. BMC Syst Biol 6:107.

Using local rules to represent protein interactions is a simplification. Given available knowledge of protein interaction networks, It is far easier to formulate local rules for protein interactions than to identify the chemical species that are populated as a result of these interactions. The number of possible species may be more than the number of molecules in a cell, so clearly not all of the possible species are important. But which are? There is usually no empirical information available to guide the identification of the important species, whereas numerous biological studies have primarily been concerned with discovering the local rules that govern protein interactions (e.g., the SH2 domain in Grb2 binds EGFR when such and such tyrosine residues are phosphorylated).

In addition to the dichotomy of spatial vs. non-spatial models, the authors may wish to discuss the dichotomy of direct vs. indirect methods of simulation. In a direct method, such as one of the methods implemented in network-free simulators, the rules of a rule-based model are used directly to obtain simulation results. In an indirect method, the rules of a model are used to obtain not simulation results but rather an &quot;equivalent&quot; model that has a traditional form. (I mean &quot;equivalent&quot; in the sense that a convergent geometric series with a finite sum is equivalent to an algebraic expression that gives the same sum.) This form of the model is then simulated using a standard technique, such as one of the ODE solvers available in MATLAB. From this perspective, the equations derived from a set of rules are nothing more than algorithmic oddities.

It should be mentioned that indirect methods, when they can be applied, are usually more efficient than direct methods.

I strongly urge that &quot;particle-based&quot; be used in place of &quot;agent-based.&quot; The reason is that the rules in the vast majority of models called &quot;agent-based models&quot; have no connection to physicochemical principles. In physical chemistry, the term &quot;particle-based&quot; is more standard. 

It should be noted somewhere that rule-based models are firmly based on the principles of chemical kinetics. Assumptions are of course involved (as with ODE models). The novel type of assumption made when formulating a rule-based model is that the interaction represented by a rule is modular (affected only by the molecular context explicitly considered in the rule), such that it is appropriate to take all reactions implied by the rule to be governed by the same rate law, which is a type of coarse graining. Such an assumption can break down - in this case, the rule can be replaced with finer rules that appropriately capture the effect of molecular context on an interaction. (In physics, principled coarse graining is usually viewed as elegant, not defective.)

I disagree with the following statement in the Topic Page: &quot;To date, all modeling packages that solve the computational problem are agent-based.&quot; The reason is that a set of rules that implies a very large number of equations (and thus not appropriate for simulation via an indirect method) can be analyzed to obtain a reduced-order equational model, meaning a system of ODEs that is manageable in size. There is a large number of papers in the literature about this methodology, which is a type of coarse graining. One is the following:

Feret J, Danos V, Krivine J, Harmer R, Fontana W (2009) Internal coarse-graining of molecular systems. Proc Natl Acad Sci USA 106, 6453-6458.

If one discusses this methodology, it would be nice to also recognize the work of Nikolai Borisov, Holger Conzelmann, and others.

Figure 1 is not legible when the Topic Page is printed.

Although several examples are mentioned in the text, it might be useful to include a table listing notable applications of multi-state modeling to obtain biological insights. There are many to choose from.

=== Review by Adelinde Uhrmacher ===

Modeling and simulation of multi-state systems is an interesting and important topic. Enclosed you will find my remarks, which are structured according to the paragraphs of the proposed Wiki entry. &quot;&gt;...&quot; denotes citations from the Wiki entry.

============================== summary ============================================

&gt;To solve the specification problem, modelers have in recent years moved away from explicit specification of all possible states, and towards rule-based formalisms that allow for implicit model specification, including the kappa-calculus,[1] BioNetGen,[2][3][4][5] the Allosteric Network Compiler[6] and others.

Please be aware that other modeling approaches (in addition to rule-based ones) also allow a compact description of multi-state models, for example colored/attributed approaches of process calculi and Petri Nets.

&gt; To solve the computation problem, they have turned to agent-based methods, that are much more computationally efficient than population-based methods based on ODEs, PDEs, or the Gillespie stochastic simulation algorithm. Indeed, agent-based methods are sometimes the only possible option given current computing technology.

&quot;To solve the computation problem&quot; is likely to lead the reader astray, as this problem cannot be solved in general (see also comments below). To address the problem of calculating models that comprise proteins with a very large number of different states, object-based methods have been developed where each protein is explicitly represented as an individual software object. As you have stated yourself, agent-based approaches might be less efficient than other methods for specific models, so I would be careful with a general statement like &quot;that are much more computationally efficient&quot;.
(BTW: I would rather call them particle-based or object-based simulation methods.)

============================ Specification vs computation ============================

&gt; some solve the specification problem, while others solve both the specification problem and the computation problem.

Again the term &quot;`solve&quot;' might be confusing. I would rather state some approaches focus on the specification, others on the computation problem (because the above sentence implies that nobody works on simply getting the execution faster, see also remarks below), and yet others address both problems.

Figure 1 should be changed to indicate that there is more than rule-based modeling approaches or agent-based approaches for executing these models, which is aimed at addressing the respective problems. Also the term combinatorial explosion (as it is too general) should be replaced by what this article is about, i.e., modeling and simulating cell-biological multi-state systems.

&gt; Whether the computation problem can be solved or not depends on the complexity of the model and on the level of analysis (populations or individual agents).

This sentence is likely to lead the reader astray. Developing efficient execution algorithms is not a procedure that completes with a solved or failed. An algorithm might perform faster than another algorithm, however the efficiency of an algorithm depends typically on the model, used data structures and sub-algorithms, the infrastructure etc.

&gt; depends on the level of analysis (populations or individual agents) ...

Both approaches can produce exact results, i.e. the same analysis can be done based on the results. Or am I wrong? I am not sure what this part of the sentence refers to: maybe it should read like &quot;level of analysis (exact or approximative algorithms)&quot;?

============================ Rule-based model specification ============================

&gt; As an analogy, if we were to describe a computer chip, an explicit description would specify all the parts of it, their positions and how they are connected, while a rule-based description would specify a set of rules by which a chip can be compiled from a set of components and specifications. In computer science, such concepts were developed in the late 1970s, when the introduction of structured design methodology[26] and silicon compilers[27] allowed for automated assembly of large silicon chips from a simple set of instructions, thus laying the foundation for Very-large-scale integration (VLSI)[26], and modern microprocessors with more than 1 billion transistors.

I would skip this, as I do not think it helps understanding the concept of having rule-schemata that are instantiated into reactions.

&gt; Many rule-based specification methods exist.[1][7][2][3][4][5][6][8]

[2][3][4][5] refer to one approach, right? Why is [7] missing?

Referring to rule-based approaches, the following approaches might be of interest as well:

Referring to attributes and constraints, e.g.,
- John M, Lhoussaine C, Niehren J, Versari C: Biochemical Reaction Rules with Constraints. In European Symposium on Programming Languages. Volume 6602 of Lecture Notes in Computer Science. Edited by Barthe G. Springer; 2011:338-357.

Referring to multi-level approaches, e.g.,
- Maus C, Rybacki S, Uhrmacher A.M: Rule-based multi-level modeling of cell biological systems.
BMC Systems Biology 01/2011
- Oury N, Plotkin G: Multi-Level Modelling via Stochastic Multi-Level Multiset Rewriting.
Mathematical Structures in Computer Science, Special Issue on DCM, 2013.

&gt; In general, rule-based model specification systems separate the specification of a model from the execution of the simulation.

This is not a specific feature of rule-based model specification systems, but state of the art in modeling and simulation.
For example, a simulation system can offer different (parallel, sequential, approximative etc.) execution algorithms for one and the same modeling formalism. 

&gt; However, many solutions to the specification problem also contain a method of interpreting the specified model.

I assume all do this, because otherwise the model could not be executed. Please clarify. 


&gt; Thus, by only considering states and features important for a particular reaction, rule-based model specification eliminates the need to explicitly enumerate every possible molecular state that can undergo a similar reaction,

Please note that also non-rule based approaches allow this. Maybe you can make this more concrete, e.g., rule-based model specification in contrast to simple reaction equations?

&gt; and thereby solves the specification problem. Not all solutions to the specification problem also solve the computation problem, although the converse is, in general, true.

I am not sure what is meant with &quot;solving&quot; the specification problem. This problem is earlier defined as &quot;First, how can such a system be specified; i.e. how can a modeler specify all complexes, all changes those complexes undergo and all parameters and conditions governing those changes in a robust and efficient way?&quot; What does &quot;robust and efficient&quot; mean here? To really assess a modeling language in addition to an analysis of what can be expressed in comparison to others, dedicated user studies would be needed. So this needs further clarification.

Also, I have a problem with the phrase &quot;solving the computation problem&quot; - as no problem has been defined that can be solved: &quot;Can the model be stored electronically? And can it be evaluated in a reasonable amount of computing time? We call this problem the computation problem&quot;. What is a reasonable amount of computing time? Please also note that the agent-based approach might be more storage demanding than the population-based approach.

&gt; although the converse is, in general, true.
There is a plethora of research on executing models more efficiently (e.g., parallel, approximative, hybrid execution algorithms). Those approaches do often not care how easy it is to define those models. So it is not true that all approaches that address the computation problem also address the problem of how to support a succinct, compact modeling.

============================== Population-based Rule Evaluation ========================

&gt; Some of the best-known classes of simulation approaches in computational biology belong to the PRE family, including ordinary and partial differential equations (ODE/PDE) and the Gillespie stochastic simulation algorithm.

Please note ODE and partial differential equations are not simulation approaches, but mathematical modeling approaches. A model specified with ODEs or PDEs is typically computed by (numerical) simulation methods. So numerical solvers, finite element methods etc. might belong to the PRE family.

&gt; This means that the space of all possible states is very large. In general, when using ODE/PDE or the Gillespie stochastic algorithm, all possible pools of molecules and the reactions they undergo are defined at the start of the simulation, even if they are empty.

Again you mean numerical integration and finite element methods, or? ODEs/PDEs are not computation algorithms.
Also, Gillespie stochastic algorithms do not necessitate that everything is defined from the beginning, e.g. variable or dynamic structure models change their structure during simulation and thus the state space is not fixed from the beginning of the simulation. See, for example, process algebra models that are executed based on SSAs.

============================== Agent-based Rule Evaluation ==============================

To illuminate how the approach works, a figure would be nice, maybe similar to the one which can be found in the paper about NFSim [13].

&gt; agents rather than populations, it comes at a higher computational cost when simple systems are modeled.

Could you clarify what is meant with 'simple', e.g., few types of species with a high number?

Referring to pros and cons, the following paper might be of interest: Justin S. Hogg, Leonard A. Harris, Lori J. Stover, Niketh S. Nair, James R. Faeder: Exact hybrid particle/population simulation of rule-based models of biochemical systems (http://arxiv.org/abs/1301.6854).

&gt; This method reduces the complexity of the model not only at the specification stage

How does the agent-based evaluation (you are now at the level of executing a model) have an influence on how you specify it?
This is not clear to me. Please clarify.

&gt; Reactions (or rules) are specified as applying to types of entities (e.g. &quot;a monomeric CaMKII subunit&quot;). Specific state configurations can modify the rate of a reaction, and conversely, a reaction can affect a molecule's state. Most agent-based modeling systems include mechanisms by which not only the state of a protein undergoing a reaction, but also the states of its neighbors in a holoenzyme or protein complex, can affect a reaction.

This refers to the question what you can describe (agent-based modeling systems), particularly constraints etc. (see also above rule-based approaches that might be of further interest in this respect). Here, the specification problem is mixed with the execution. This is rather confusing for the reader.

&gt; To date, all modeling packages that solve the computational problem are agent-based.

What do you mean with &quot;modeling package&quot; - currently you refer to the computation of rule-based models, so do you mean execution packages? Please note: there are other possibilities to speed up the execution of models, be this hybrid approaches, approximative ones (e.g., tau-leaping), exploiting parallelism, architectures like GPUs, or even approaches that &quot;configure&quot; simulators on demand (e.g., by learning) - (at least) some of those have also been applied to rule-based languages.

============================ Non-spatial agent-based methods ==============================

============================ Spatial agent-based methods ==================================

I am confused by this paragraph. We are still in the context of executing a rule-based model in an agent-based (object, particle-based) manner, right? Are models defined in a rule-based manner in Meredys and MCell? How is the problem of specifying  multi-state systems addressed there? The relation to the paragraphs above is not clear to me. Please note: spatial simulation poses again new challenges, referring to specification as well as execution.

I understood your argumentation line: first to make people aware about the problems associated with modeling and simulating cell-biological multi-state systems, to present rules / rule-schemata as one (attractive) modeling approach which avoids enumeration, list some approaches and discuss how are they different (this could be made more clear), then turn to the problem of executing these rule-based models and possibilities to speed up their execution, where your focus is on agent-based (particle-, object-based) in comparison to population-based approaches. However, at some points I had problems following this argumentation line.</text>
    </revision>
    <revision>
      <id>3505</id>
      <parentid>3487</parentid>
      <timestamp>2014-02-16T22:00:27Z</timestamp>
      <contributor>
        <username>Mstefan</username>
        <id>25</id>
      </contributor>
      <comment>/* Review by Bill Hlavacek */</comment>
      <sha1>3ckgvzw0k981rcbn41iqmjjitplnsjw</sha1>
      <text xml:space="preserve" bytes="24984">== Status Update == 

We thank both reviewers for their helpful comments. We are in the process of attending to them. We will inform you once this has been completed. --[[User:Mstefan|Mstefan]] ([[User talk:Mstefan|talk]]) 11:21, 8 August 2013 (PDT)


== Wikification ==

I am glad to see this draft progress well. From the perspective of adaptation to Wikipedia, though, there is still some way to go. Please take a look at the wiki components of the [[Topic Pages|guidelines]]. Specifically, the introductory section is not yet conform with Wikipedia style, links to other Wikipedia entries are missing entirely, and the only figure in the current draft is supplied as a PNG rather than SVG. If there is anything unclear about the guidelines, please let us know. Thanks! --[[User:Daniel Mietchen|Daniel Mietchen]] ([[User talk:Daniel Mietchen|talk]]) 20:08, 28 June 2013 (PDT)
:I see that you have now worked on most of the issues raised above, except for the image format. Please address that too. Thank you. --[[User:Daniel Mietchen|Daniel Mietchen]] ([[User talk:Daniel Mietchen|talk]]) 06:04, 11 July 2013 (PDT)

== Reviews ==

=== Review by Bill Hlavacek ===

This critique pertains to this version of the Topic Page:
http://topicpages.ploscompbiol.org/w/index.php?title=Multi-state_modeling_of_proteins&amp;oldid=2904

The Topic Page is well written and provides a good introduction to the subject of &quot;multi-state modeling of proteins.&quot; 

The authors may wish to choose a title that is more general, because the issues and modeling approaches discussed apply not only to proteins but also to other biomolecules, such as DNA. For example, see these references:

Marchisio MA, Colaiacovo M, Whitehead E, Stelling J (2013) Modular, rule-based modeling for the design of eukaryotic synthetic gene circuits. BMC Syst Biol 7:42.  

Vilar JM, Saiz L (2013) Reliable prediction of complex phenotypes from a modular design in free  
energy space: an extensive exploration of the lac operon. ACS Synth Biol doi: 10.1021/sb400013w

: This is indeed a good suggestion. I have edited the text to account for this. I do not think I have permission to rename the page, which would amount to moving it elsewhere on the Wiki, but we can certainly change the title to &quot;Multi-state modeling of biomolecules&quot; in the final version --[[User:Mstefan|Mstefan]] ([[User talk:Mstefan|talk]]) 12:22, 8 August 2013 (PDT)

::I have now moved the page to &quot;Multi-state modeling of biomolecules&quot;. --[[User:Daniel Mietchen|Daniel Mietchen]] ([[User talk:Daniel Mietchen|talk]]) 19:24, 30 September 2013 (PDT)

The coverage of software tools is uneven - some useful tools are not mentioned at all, such as KaSim, VCell, Simmune, SSC, Smoldyn, and SRSim. The Topic Page would benefit from addition of a table to list and summarize (more comprehensively) the software tools available. A recent review identifies nearly 30 available software tools (and references can be found therein):

Chylek LA, Stites EC, Posner RG, Hlavacek WS (2013) Innovations of the rule-based modeling approach. In Systems Biology: Integrative Biology and Simulation Tools, Volume 1 (Prokop A, Csukás B, Editors), Springer.

: We have now added references to KaSim, Simmune, SSC, and SRSim at appropriate places in the text, as well as a reference to the Chylek et al. review. We did not include VCell or Smoldyn, because they do not have specific capabilities for specifying multi-state molecules. --[[User:Mstefan|Mstefan]] ([[User talk:Mstefan|talk]]) 18:22, 22 October 2013 (PDT)

:: Like the suggestion of having a summary in table form - working on it. --[[User:Mstefan|Mstefan]] ([[User talk:Mstefan|talk]]) 18:22, 22 October 2013 (PDT)


Discussion of certain concepts is mixed with discussion of software tools when it might be better to discuss the concepts and tools independently. Some software tools and methods for multi-state modeling are based on theoretical formalisms. For example, the model-specification language used by BioNetGen and its network-generation capabilities are based on a graphical formalism, which involves a single-pushout approach to graph rewriting. This formalism could be used as a basis for developing new software tools (and it has indeed served this purpose). The formalism is independent of BioNetGen. Other tools/methods are based on different formalisms, including labeled state-transition systems, process algebras of different kinds, and finite-state machines. Some tools are not based on any recognizable theoretical foundation - they were designed ad hoc. Formalism is probably more useful for developers of software tools than for users of tools, so I am only suggesting brief coverage of formalism.

: We have added a few words about the concept behind each of the rule-based software tools (where that information was previously missing). We are indeed not going into more detail, since this review is aimed at tool users, not developers --[[User:Mstefan|Mstefan]] ([[User talk:Mstefan|talk]]) 13:49, 12 February 2014 (PST)


Model specification, which is of high concern to users of tools, can probably be more carefully discussed and distinguished. There are various approaches to the &quot;specification problem&quot; (not all of which are tied to particular software tools). Some approaches are ad hoc. An example is the approach that one must use with StochSim. Other approaches are based on what can be considered a domain-specific programming language, a programming language specialized for a particular purpose, here specification of multi-state or rule-based models. Examples of specialized model-specification languages include Kappa (which has received much attention in the computer science literature) and BNGL, which are very closely related. An advantage of a domain-specific language is that the language can be used by many different software tools (and read and understood by a human). For example, besides BioNetGen, BNGL is compatible with DYNSTOC, RuleMonkey, NFsim, and other tools. A third approach to model specification is to use an embedded language, which leverages the power of a general-purpose programming language. This approach is advocated by the developers of PySB, which is based on the Python programming language. Finally, it would perhaps be appropriate to mention the SBML &quot;multi&quot; package, which is in development.


A rule-based model is in essence a set of rules. The number of parameters of a rule-based model is more or less proportional to the number of rules. In contrast, the number of parameters of an ODE model (the type of model most commonly used in systems biology) is more or less proportional to the number of equations. Thus, there tends to be some confusion when writers explain that a rule-based model is equivalent to a large number of ODEs or implies a large number of chemical species or molecular states (because an ODE model for chemical kinetics is composed of one equation for each species). The rule-based model seems &quot;complex,&quot; which is not attractive. As Hilbert said (1900), &quot;...what is clear and easily comprehended attracts, the complicated repels us.&quot; The irony of the false impression is that a rule-based model is usually rather simple when model complexity is assessed by number of parameters, which is a reasonable metric. Thus, I am not sure that some of the discussion in the Topic Page (e.g., the comments about the model that accounts for a mole of chemical species) will make multi-state modeling seem appealing for most modelers (or more generally most scientists or anyone actually) without this discussion being balanced by a discussion of model complexity. It might be helpful to mention that the number of rules (and parameters) in the &quot;mole model&quot; is rather small compared to the number of equations (and parameters) in many ODE models for the same cell signaling system. I note that a &quot;googol model&quot; exists and the report about this model includes a discussion of model complexity:

Creamer MS, Stites EC, Aziz M, Cahill JA, Tan CW, Berens ME, Von Hoff DD, Hlavacek WS, Posner RG (2012) Visualization, annotation and simulation of a large rule-based model for ErbB receptor signaling. BMC Syst Biol 6:107.

Using local rules to represent protein interactions is a simplification. Given available knowledge of protein interaction networks, It is far easier to formulate local rules for protein interactions than to identify the chemical species that are populated as a result of these interactions. The number of possible species may be more than the number of molecules in a cell, so clearly not all of the possible species are important. But which are? There is usually no empirical information available to guide the identification of the important species, whereas numerous biological studies have primarily been concerned with discovering the local rules that govern protein interactions (e.g., the SH2 domain in Grb2 binds EGFR when such and such tyrosine residues are phosphorylated).

In addition to the dichotomy of spatial vs. non-spatial models, the authors may wish to discuss the dichotomy of direct vs. indirect methods of simulation. In a direct method, such as one of the methods implemented in network-free simulators, the rules of a rule-based model are used directly to obtain simulation results. In an indirect method, the rules of a model are used to obtain not simulation results but rather an &quot;equivalent&quot; model that has a traditional form. (I mean &quot;equivalent&quot; in the sense that a convergent geometric series with a finite sum is equivalent to an algebraic expression that gives the same sum.) This form of the model is then simulated using a standard technique, such as one of the ODE solvers available in MATLAB. From this perspective, the equations derived from a set of rules are nothing more than algorithmic oddities.

It should be mentioned that indirect methods, when they can be applied, are usually more efficient than direct methods.

I strongly urge that &quot;particle-based&quot; be used in place of &quot;agent-based.&quot; The reason is that the rules in the vast majority of models called &quot;agent-based models&quot; have no connection to physicochemical principles. In physical chemistry, the term &quot;particle-based&quot; is more standard. 

It should be noted somewhere that rule-based models are firmly based on the principles of chemical kinetics. Assumptions are of course involved (as with ODE models). The novel type of assumption made when formulating a rule-based model is that the interaction represented by a rule is modular (affected only by the molecular context explicitly considered in the rule), such that it is appropriate to take all reactions implied by the rule to be governed by the same rate law, which is a type of coarse graining. Such an assumption can break down - in this case, the rule can be replaced with finer rules that appropriately capture the effect of molecular context on an interaction. (In physics, principled coarse graining is usually viewed as elegant, not defective.)

I disagree with the following statement in the Topic Page: &quot;To date, all modeling packages that solve the computational problem are agent-based.&quot; The reason is that a set of rules that implies a very large number of equations (and thus not appropriate for simulation via an indirect method) can be analyzed to obtain a reduced-order equational model, meaning a system of ODEs that is manageable in size. There is a large number of papers in the literature about this methodology, which is a type of coarse graining. One is the following:

Feret J, Danos V, Krivine J, Harmer R, Fontana W (2009) Internal coarse-graining of molecular systems. Proc Natl Acad Sci USA 106, 6453-6458.

If one discusses this methodology, it would be nice to also recognize the work of Nikolai Borisov, Holger Conzelmann, and others.

Figure 1 is not legible when the Topic Page is printed.

Although several examples are mentioned in the text, it might be useful to include a table listing notable applications of multi-state modeling to obtain biological insights. There are many to choose from.

=== Review by Adelinde Uhrmacher ===

Modeling and simulation of multi-state systems is an interesting and important topic. Enclosed you will find my remarks, which are structured according to the paragraphs of the proposed Wiki entry. &quot;&gt;...&quot; denotes citations from the Wiki entry.

============================== summary ============================================

&gt;To solve the specification problem, modelers have in recent years moved away from explicit specification of all possible states, and towards rule-based formalisms that allow for implicit model specification, including the kappa-calculus,[1] BioNetGen,[2][3][4][5] the Allosteric Network Compiler[6] and others.

Please be aware that other modeling approaches (in addition to rule-based ones) also allow a compact description of multi-state models, for example colored/attributed approaches of process calculi and Petri Nets.

&gt; To solve the computation problem, they have turned to agent-based methods, that are much more computationally efficient than population-based methods based on ODEs, PDEs, or the Gillespie stochastic simulation algorithm. Indeed, agent-based methods are sometimes the only possible option given current computing technology.

&quot;To solve the computation problem&quot; is likely to lead the reader astray, as this problem cannot be solved in general (see also comments below). To address the problem of calculating models that comprise proteins with a very large number of different states, object-based methods have been developed where each protein is explicitly represented as an individual software object. As you have stated yourself, agent-based approaches might be less efficient than other methods for specific models, so I would be careful with a general statement like &quot;that are much more computationally efficient&quot;.
(BTW: I would rather call them particle-based or object-based simulation methods.)

============================ Specification vs computation ============================

&gt; some solve the specification problem, while others solve both the specification problem and the computation problem.

Again the term &quot;`solve&quot;' might be confusing. I would rather state some approaches focus on the specification, others on the computation problem (because the above sentence implies that nobody works on simply getting the execution faster, see also remarks below), and yet others address both problems.

Figure 1 should be changed to indicate that there is more than rule-based modeling approaches or agent-based approaches for executing these models, which is aimed at addressing the respective problems. Also the term combinatorial explosion (as it is too general) should be replaced by what this article is about, i.e., modeling and simulating cell-biological multi-state systems.

&gt; Whether the computation problem can be solved or not depends on the complexity of the model and on the level of analysis (populations or individual agents).

This sentence is likely to lead the reader astray. Developing efficient execution algorithms is not a procedure that completes with a solved or failed. An algorithm might perform faster than another algorithm, however the efficiency of an algorithm depends typically on the model, used data structures and sub-algorithms, the infrastructure etc.

&gt; depends on the level of analysis (populations or individual agents) ...

Both approaches can produce exact results, i.e. the same analysis can be done based on the results. Or am I wrong? I am not sure what this part of the sentence refers to: maybe it should read like &quot;level of analysis (exact or approximative algorithms)&quot;?

============================ Rule-based model specification ============================

&gt; As an analogy, if we were to describe a computer chip, an explicit description would specify all the parts of it, their positions and how they are connected, while a rule-based description would specify a set of rules by which a chip can be compiled from a set of components and specifications. In computer science, such concepts were developed in the late 1970s, when the introduction of structured design methodology[26] and silicon compilers[27] allowed for automated assembly of large silicon chips from a simple set of instructions, thus laying the foundation for Very-large-scale integration (VLSI)[26], and modern microprocessors with more than 1 billion transistors.

I would skip this, as I do not think it helps understanding the concept of having rule-schemata that are instantiated into reactions.

&gt; Many rule-based specification methods exist.[1][7][2][3][4][5][6][8]

[2][3][4][5] refer to one approach, right? Why is [7] missing?

Referring to rule-based approaches, the following approaches might be of interest as well:

Referring to attributes and constraints, e.g.,
- John M, Lhoussaine C, Niehren J, Versari C: Biochemical Reaction Rules with Constraints. In European Symposium on Programming Languages. Volume 6602 of Lecture Notes in Computer Science. Edited by Barthe G. Springer; 2011:338-357.

Referring to multi-level approaches, e.g.,
- Maus C, Rybacki S, Uhrmacher A.M: Rule-based multi-level modeling of cell biological systems.
BMC Systems Biology 01/2011
- Oury N, Plotkin G: Multi-Level Modelling via Stochastic Multi-Level Multiset Rewriting.
Mathematical Structures in Computer Science, Special Issue on DCM, 2013.

&gt; In general, rule-based model specification systems separate the specification of a model from the execution of the simulation.

This is not a specific feature of rule-based model specification systems, but state of the art in modeling and simulation.
For example, a simulation system can offer different (parallel, sequential, approximative etc.) execution algorithms for one and the same modeling formalism. 

&gt; However, many solutions to the specification problem also contain a method of interpreting the specified model.

I assume all do this, because otherwise the model could not be executed. Please clarify. 


&gt; Thus, by only considering states and features important for a particular reaction, rule-based model specification eliminates the need to explicitly enumerate every possible molecular state that can undergo a similar reaction,

Please note that also non-rule based approaches allow this. Maybe you can make this more concrete, e.g., rule-based model specification in contrast to simple reaction equations?

&gt; and thereby solves the specification problem. Not all solutions to the specification problem also solve the computation problem, although the converse is, in general, true.

I am not sure what is meant with &quot;solving&quot; the specification problem. This problem is earlier defined as &quot;First, how can such a system be specified; i.e. how can a modeler specify all complexes, all changes those complexes undergo and all parameters and conditions governing those changes in a robust and efficient way?&quot; What does &quot;robust and efficient&quot; mean here? To really assess a modeling language in addition to an analysis of what can be expressed in comparison to others, dedicated user studies would be needed. So this needs further clarification.

Also, I have a problem with the phrase &quot;solving the computation problem&quot; - as no problem has been defined that can be solved: &quot;Can the model be stored electronically? And can it be evaluated in a reasonable amount of computing time? We call this problem the computation problem&quot;. What is a reasonable amount of computing time? Please also note that the agent-based approach might be more storage demanding than the population-based approach.

&gt; although the converse is, in general, true.
There is a plethora of research on executing models more efficiently (e.g., parallel, approximative, hybrid execution algorithms). Those approaches do often not care how easy it is to define those models. So it is not true that all approaches that address the computation problem also address the problem of how to support a succinct, compact modeling.

============================== Population-based Rule Evaluation ========================

&gt; Some of the best-known classes of simulation approaches in computational biology belong to the PRE family, including ordinary and partial differential equations (ODE/PDE) and the Gillespie stochastic simulation algorithm.

Please note ODE and partial differential equations are not simulation approaches, but mathematical modeling approaches. A model specified with ODEs or PDEs is typically computed by (numerical) simulation methods. So numerical solvers, finite element methods etc. might belong to the PRE family.

&gt; This means that the space of all possible states is very large. In general, when using ODE/PDE or the Gillespie stochastic algorithm, all possible pools of molecules and the reactions they undergo are defined at the start of the simulation, even if they are empty.

Again you mean numerical integration and finite element methods, or? ODEs/PDEs are not computation algorithms.
Also, Gillespie stochastic algorithms do not necessitate that everything is defined from the beginning, e.g. variable or dynamic structure models change their structure during simulation and thus the state space is not fixed from the beginning of the simulation. See, for example, process algebra models that are executed based on SSAs.

============================== Agent-based Rule Evaluation ==============================

To illuminate how the approach works, a figure would be nice, maybe similar to the one which can be found in the paper about NFSim [13].

&gt; agents rather than populations, it comes at a higher computational cost when simple systems are modeled.

Could you clarify what is meant with 'simple', e.g., few types of species with a high number?

Referring to pros and cons, the following paper might be of interest: Justin S. Hogg, Leonard A. Harris, Lori J. Stover, Niketh S. Nair, James R. Faeder: Exact hybrid particle/population simulation of rule-based models of biochemical systems (http://arxiv.org/abs/1301.6854).

&gt; This method reduces the complexity of the model not only at the specification stage

How does the agent-based evaluation (you are now at the level of executing a model) have an influence on how you specify it?
This is not clear to me. Please clarify.

&gt; Reactions (or rules) are specified as applying to types of entities (e.g. &quot;a monomeric CaMKII subunit&quot;). Specific state configurations can modify the rate of a reaction, and conversely, a reaction can affect a molecule's state. Most agent-based modeling systems include mechanisms by which not only the state of a protein undergoing a reaction, but also the states of its neighbors in a holoenzyme or protein complex, can affect a reaction.

This refers to the question what you can describe (agent-based modeling systems), particularly constraints etc. (see also above rule-based approaches that might be of further interest in this respect). Here, the specification problem is mixed with the execution. This is rather confusing for the reader.

&gt; To date, all modeling packages that solve the computational problem are agent-based.

What do you mean with &quot;modeling package&quot; - currently you refer to the computation of rule-based models, so do you mean execution packages? Please note: there are other possibilities to speed up the execution of models, be this hybrid approaches, approximative ones (e.g., tau-leaping), exploiting parallelism, architectures like GPUs, or even approaches that &quot;configure&quot; simulators on demand (e.g., by learning) - (at least) some of those have also been applied to rule-based languages.

============================ Non-spatial agent-based methods ==============================

============================ Spatial agent-based methods ==================================

I am confused by this paragraph. We are still in the context of executing a rule-based model in an agent-based (object, particle-based) manner, right? Are models defined in a rule-based manner in Meredys and MCell? How is the problem of specifying  multi-state systems addressed there? The relation to the paragraphs above is not clear to me. Please note: spatial simulation poses again new challenges, referring to specification as well as execution.

I understood your argumentation line: first to make people aware about the problems associated with modeling and simulating cell-biological multi-state systems, to present rules / rule-schemata as one (attractive) modeling approach which avoids enumeration, list some approaches and discuss how are they different (this could be made more clear), then turn to the problem of executing these rule-based models and possibilities to speed up their execution, where your focus is on agent-based (particle-, object-based) in comparison to population-based approaches. However, at some points I had problems following this argumentation line.</text>
    </revision>
    <revision>
      <id>3506</id>
      <parentid>3505</parentid>
      <timestamp>2014-02-16T23:22:58Z</timestamp>
      <contributor>
        <username>Mstefan</username>
        <id>25</id>
      </contributor>
      <comment>/* Review by Bill Hlavacek */</comment>
      <sha1>j1ypga4musrh21ra0mc3bs78iy3evih</sha1>
      <text xml:space="preserve" bytes="25965">== Status Update == 

We thank both reviewers for their helpful comments. We are in the process of attending to them. We will inform you once this has been completed. --[[User:Mstefan|Mstefan]] ([[User talk:Mstefan|talk]]) 11:21, 8 August 2013 (PDT)


== Wikification ==

I am glad to see this draft progress well. From the perspective of adaptation to Wikipedia, though, there is still some way to go. Please take a look at the wiki components of the [[Topic Pages|guidelines]]. Specifically, the introductory section is not yet conform with Wikipedia style, links to other Wikipedia entries are missing entirely, and the only figure in the current draft is supplied as a PNG rather than SVG. If there is anything unclear about the guidelines, please let us know. Thanks! --[[User:Daniel Mietchen|Daniel Mietchen]] ([[User talk:Daniel Mietchen|talk]]) 20:08, 28 June 2013 (PDT)
:I see that you have now worked on most of the issues raised above, except for the image format. Please address that too. Thank you. --[[User:Daniel Mietchen|Daniel Mietchen]] ([[User talk:Daniel Mietchen|talk]]) 06:04, 11 July 2013 (PDT)

== Reviews ==

=== Review by Bill Hlavacek ===

This critique pertains to this version of the Topic Page:
http://topicpages.ploscompbiol.org/w/index.php?title=Multi-state_modeling_of_proteins&amp;oldid=2904

The Topic Page is well written and provides a good introduction to the subject of &quot;multi-state modeling of proteins.&quot; 

The authors may wish to choose a title that is more general, because the issues and modeling approaches discussed apply not only to proteins but also to other biomolecules, such as DNA. For example, see these references:

Marchisio MA, Colaiacovo M, Whitehead E, Stelling J (2013) Modular, rule-based modeling for the design of eukaryotic synthetic gene circuits. BMC Syst Biol 7:42.  

Vilar JM, Saiz L (2013) Reliable prediction of complex phenotypes from a modular design in free  
energy space: an extensive exploration of the lac operon. ACS Synth Biol doi: 10.1021/sb400013w

: This is indeed a good suggestion. I have edited the text to account for this. I do not think I have permission to rename the page, which would amount to moving it elsewhere on the Wiki, but we can certainly change the title to &quot;Multi-state modeling of biomolecules&quot; in the final version --[[User:Mstefan|Mstefan]] ([[User talk:Mstefan|talk]]) 12:22, 8 August 2013 (PDT)

::I have now moved the page to &quot;Multi-state modeling of biomolecules&quot;. --[[User:Daniel Mietchen|Daniel Mietchen]] ([[User talk:Daniel Mietchen|talk]]) 19:24, 30 September 2013 (PDT)

The coverage of software tools is uneven - some useful tools are not mentioned at all, such as KaSim, VCell, Simmune, SSC, Smoldyn, and SRSim. The Topic Page would benefit from addition of a table to list and summarize (more comprehensively) the software tools available. A recent review identifies nearly 30 available software tools (and references can be found therein):

Chylek LA, Stites EC, Posner RG, Hlavacek WS (2013) Innovations of the rule-based modeling approach. In Systems Biology: Integrative Biology and Simulation Tools, Volume 1 (Prokop A, Csukás B, Editors), Springer.

: We have now added references to KaSim, Simmune, SSC, and SRSim at appropriate places in the text, as well as a reference to the Chylek et al. review. We did not include VCell or Smoldyn, because they do not have specific capabilities for specifying multi-state molecules. --[[User:Mstefan|Mstefan]] ([[User talk:Mstefan|talk]]) 18:22, 22 October 2013 (PDT)

:: Like the suggestion of having a summary in table form - working on it. --[[User:Mstefan|Mstefan]] ([[User talk:Mstefan|talk]]) 18:22, 22 October 2013 (PDT)


Discussion of certain concepts is mixed with discussion of software tools when it might be better to discuss the concepts and tools independently. Some software tools and methods for multi-state modeling are based on theoretical formalisms. For example, the model-specification language used by BioNetGen and its network-generation capabilities are based on a graphical formalism, which involves a single-pushout approach to graph rewriting. This formalism could be used as a basis for developing new software tools (and it has indeed served this purpose). The formalism is independent of BioNetGen. Other tools/methods are based on different formalisms, including labeled state-transition systems, process algebras of different kinds, and finite-state machines. Some tools are not based on any recognizable theoretical foundation - they were designed ad hoc. Formalism is probably more useful for developers of software tools than for users of tools, so I am only suggesting brief coverage of formalism.

: We have added a few words about the concept behind each of the rule-based software tools (where that information was previously missing). We are indeed not going into more detail, since this review is aimed at tool users, not developers --[[User:Mstefan|Mstefan]] ([[User talk:Mstefan|talk]]) 13:49, 12 February 2014 (PST)


Model specification, which is of high concern to users of tools, can probably be more carefully discussed and distinguished. There are various approaches to the &quot;specification problem&quot; (not all of which are tied to particular software tools). Some approaches are ad hoc. An example is the approach that one must use with StochSim. Other approaches are based on what can be considered a domain-specific programming language, a programming language specialized for a particular purpose, here specification of multi-state or rule-based models. Examples of specialized model-specification languages include Kappa (which has received much attention in the computer science literature) and BNGL, which are very closely related. An advantage of a domain-specific language is that the language can be used by many different software tools (and read and understood by a human). For example, besides BioNetGen, BNGL is compatible with DYNSTOC, RuleMonkey, NFsim, and other tools. A third approach to model specification is to use an embedded language, which leverages the power of a general-purpose programming language. This approach is advocated by the developers of PySB, which is based on the Python programming language. Finally, it would perhaps be appropriate to mention the SBML &quot;multi&quot; package, which is in development.

: This is indeed an interesting point. From the point of view of the user, the distinction between the approaches to specification (ad hoc, domain-specific or embedded) is interesting insofar as they want to know what tools they need to use or what tools they can use together. We do not, therefore, spend much time on discussing the principle behind the three approaches, but we highlight their practical applications. For instance, in the description of BNGL, we have now added that BNGL can be imported into DYNSTOC, RuleMonkey etc. We have also added a sentence about tools that use ad-hoc specifications vs tools that can read specifications in a format like BNGL at the beginning of the section about particle-based rule evaluation. We have also added a mention of PySB and SBML &quot;multi&quot;, as suggested. --[[User:Mstefan|Mstefan]] ([[User talk:Mstefan|talk]]) 15:22, 16 February 2014 (PST)--[[User:Mstefan|Mstefan]] ([[User talk:Mstefan|talk]]) 15:22, 16 February 2014 (PST)


A rule-based model is in essence a set of rules. The number of parameters of a rule-based model is more or less proportional to the number of rules. In contrast, the number of parameters of an ODE model (the type of model most commonly used in systems biology) is more or less proportional to the number of equations. Thus, there tends to be some confusion when writers explain that a rule-based model is equivalent to a large number of ODEs or implies a large number of chemical species or molecular states (because an ODE model for chemical kinetics is composed of one equation for each species). The rule-based model seems &quot;complex,&quot; which is not attractive. As Hilbert said (1900), &quot;...what is clear and easily comprehended attracts, the complicated repels us.&quot; The irony of the false impression is that a rule-based model is usually rather simple when model complexity is assessed by number of parameters, which is a reasonable metric. Thus, I am not sure that some of the discussion in the Topic Page (e.g., the comments about the model that accounts for a mole of chemical species) will make multi-state modeling seem appealing for most modelers (or more generally most scientists or anyone actually) without this discussion being balanced by a discussion of model complexity. It might be helpful to mention that the number of rules (and parameters) in the &quot;mole model&quot; is rather small compared to the number of equations (and parameters) in many ODE models for the same cell signaling system. I note that a &quot;googol model&quot; exists and the report about this model includes a discussion of model complexity:

Creamer MS, Stites EC, Aziz M, Cahill JA, Tan CW, Berens ME, Von Hoff DD, Hlavacek WS, Posner RG (2012) Visualization, annotation and simulation of a large rule-based model for ErbB receptor signaling. BMC Syst Biol 6:107.

Using local rules to represent protein interactions is a simplification. Given available knowledge of protein interaction networks, It is far easier to formulate local rules for protein interactions than to identify the chemical species that are populated as a result of these interactions. The number of possible species may be more than the number of molecules in a cell, so clearly not all of the possible species are important. But which are? There is usually no empirical information available to guide the identification of the important species, whereas numerous biological studies have primarily been concerned with discovering the local rules that govern protein interactions (e.g., the SH2 domain in Grb2 binds EGFR when such and such tyrosine residues are phosphorylated).

In addition to the dichotomy of spatial vs. non-spatial models, the authors may wish to discuss the dichotomy of direct vs. indirect methods of simulation. In a direct method, such as one of the methods implemented in network-free simulators, the rules of a rule-based model are used directly to obtain simulation results. In an indirect method, the rules of a model are used to obtain not simulation results but rather an &quot;equivalent&quot; model that has a traditional form. (I mean &quot;equivalent&quot; in the sense that a convergent geometric series with a finite sum is equivalent to an algebraic expression that gives the same sum.) This form of the model is then simulated using a standard technique, such as one of the ODE solvers available in MATLAB. From this perspective, the equations derived from a set of rules are nothing more than algorithmic oddities.

It should be mentioned that indirect methods, when they can be applied, are usually more efficient than direct methods.

I strongly urge that &quot;particle-based&quot; be used in place of &quot;agent-based.&quot; The reason is that the rules in the vast majority of models called &quot;agent-based models&quot; have no connection to physicochemical principles. In physical chemistry, the term &quot;particle-based&quot; is more standard. 

It should be noted somewhere that rule-based models are firmly based on the principles of chemical kinetics. Assumptions are of course involved (as with ODE models). The novel type of assumption made when formulating a rule-based model is that the interaction represented by a rule is modular (affected only by the molecular context explicitly considered in the rule), such that it is appropriate to take all reactions implied by the rule to be governed by the same rate law, which is a type of coarse graining. Such an assumption can break down - in this case, the rule can be replaced with finer rules that appropriately capture the effect of molecular context on an interaction. (In physics, principled coarse graining is usually viewed as elegant, not defective.)

I disagree with the following statement in the Topic Page: &quot;To date, all modeling packages that solve the computational problem are agent-based.&quot; The reason is that a set of rules that implies a very large number of equations (and thus not appropriate for simulation via an indirect method) can be analyzed to obtain a reduced-order equational model, meaning a system of ODEs that is manageable in size. There is a large number of papers in the literature about this methodology, which is a type of coarse graining. One is the following:

Feret J, Danos V, Krivine J, Harmer R, Fontana W (2009) Internal coarse-graining of molecular systems. Proc Natl Acad Sci USA 106, 6453-6458.

If one discusses this methodology, it would be nice to also recognize the work of Nikolai Borisov, Holger Conzelmann, and others.

Figure 1 is not legible when the Topic Page is printed.

Although several examples are mentioned in the text, it might be useful to include a table listing notable applications of multi-state modeling to obtain biological insights. There are many to choose from.

=== Review by Adelinde Uhrmacher ===

Modeling and simulation of multi-state systems is an interesting and important topic. Enclosed you will find my remarks, which are structured according to the paragraphs of the proposed Wiki entry. &quot;&gt;...&quot; denotes citations from the Wiki entry.

============================== summary ============================================

&gt;To solve the specification problem, modelers have in recent years moved away from explicit specification of all possible states, and towards rule-based formalisms that allow for implicit model specification, including the kappa-calculus,[1] BioNetGen,[2][3][4][5] the Allosteric Network Compiler[6] and others.

Please be aware that other modeling approaches (in addition to rule-based ones) also allow a compact description of multi-state models, for example colored/attributed approaches of process calculi and Petri Nets.

&gt; To solve the computation problem, they have turned to agent-based methods, that are much more computationally efficient than population-based methods based on ODEs, PDEs, or the Gillespie stochastic simulation algorithm. Indeed, agent-based methods are sometimes the only possible option given current computing technology.

&quot;To solve the computation problem&quot; is likely to lead the reader astray, as this problem cannot be solved in general (see also comments below). To address the problem of calculating models that comprise proteins with a very large number of different states, object-based methods have been developed where each protein is explicitly represented as an individual software object. As you have stated yourself, agent-based approaches might be less efficient than other methods for specific models, so I would be careful with a general statement like &quot;that are much more computationally efficient&quot;.
(BTW: I would rather call them particle-based or object-based simulation methods.)

============================ Specification vs computation ============================

&gt; some solve the specification problem, while others solve both the specification problem and the computation problem.

Again the term &quot;`solve&quot;' might be confusing. I would rather state some approaches focus on the specification, others on the computation problem (because the above sentence implies that nobody works on simply getting the execution faster, see also remarks below), and yet others address both problems.

Figure 1 should be changed to indicate that there is more than rule-based modeling approaches or agent-based approaches for executing these models, which is aimed at addressing the respective problems. Also the term combinatorial explosion (as it is too general) should be replaced by what this article is about, i.e., modeling and simulating cell-biological multi-state systems.

&gt; Whether the computation problem can be solved or not depends on the complexity of the model and on the level of analysis (populations or individual agents).

This sentence is likely to lead the reader astray. Developing efficient execution algorithms is not a procedure that completes with a solved or failed. An algorithm might perform faster than another algorithm, however the efficiency of an algorithm depends typically on the model, used data structures and sub-algorithms, the infrastructure etc.

&gt; depends on the level of analysis (populations or individual agents) ...

Both approaches can produce exact results, i.e. the same analysis can be done based on the results. Or am I wrong? I am not sure what this part of the sentence refers to: maybe it should read like &quot;level of analysis (exact or approximative algorithms)&quot;?

============================ Rule-based model specification ============================

&gt; As an analogy, if we were to describe a computer chip, an explicit description would specify all the parts of it, their positions and how they are connected, while a rule-based description would specify a set of rules by which a chip can be compiled from a set of components and specifications. In computer science, such concepts were developed in the late 1970s, when the introduction of structured design methodology[26] and silicon compilers[27] allowed for automated assembly of large silicon chips from a simple set of instructions, thus laying the foundation for Very-large-scale integration (VLSI)[26], and modern microprocessors with more than 1 billion transistors.

I would skip this, as I do not think it helps understanding the concept of having rule-schemata that are instantiated into reactions.

&gt; Many rule-based specification methods exist.[1][7][2][3][4][5][6][8]

[2][3][4][5] refer to one approach, right? Why is [7] missing?

Referring to rule-based approaches, the following approaches might be of interest as well:

Referring to attributes and constraints, e.g.,
- John M, Lhoussaine C, Niehren J, Versari C: Biochemical Reaction Rules with Constraints. In European Symposium on Programming Languages. Volume 6602 of Lecture Notes in Computer Science. Edited by Barthe G. Springer; 2011:338-357.

Referring to multi-level approaches, e.g.,
- Maus C, Rybacki S, Uhrmacher A.M: Rule-based multi-level modeling of cell biological systems.
BMC Systems Biology 01/2011
- Oury N, Plotkin G: Multi-Level Modelling via Stochastic Multi-Level Multiset Rewriting.
Mathematical Structures in Computer Science, Special Issue on DCM, 2013.

&gt; In general, rule-based model specification systems separate the specification of a model from the execution of the simulation.

This is not a specific feature of rule-based model specification systems, but state of the art in modeling and simulation.
For example, a simulation system can offer different (parallel, sequential, approximative etc.) execution algorithms for one and the same modeling formalism. 

&gt; However, many solutions to the specification problem also contain a method of interpreting the specified model.

I assume all do this, because otherwise the model could not be executed. Please clarify. 


&gt; Thus, by only considering states and features important for a particular reaction, rule-based model specification eliminates the need to explicitly enumerate every possible molecular state that can undergo a similar reaction,

Please note that also non-rule based approaches allow this. Maybe you can make this more concrete, e.g., rule-based model specification in contrast to simple reaction equations?

&gt; and thereby solves the specification problem. Not all solutions to the specification problem also solve the computation problem, although the converse is, in general, true.

I am not sure what is meant with &quot;solving&quot; the specification problem. This problem is earlier defined as &quot;First, how can such a system be specified; i.e. how can a modeler specify all complexes, all changes those complexes undergo and all parameters and conditions governing those changes in a robust and efficient way?&quot; What does &quot;robust and efficient&quot; mean here? To really assess a modeling language in addition to an analysis of what can be expressed in comparison to others, dedicated user studies would be needed. So this needs further clarification.

Also, I have a problem with the phrase &quot;solving the computation problem&quot; - as no problem has been defined that can be solved: &quot;Can the model be stored electronically? And can it be evaluated in a reasonable amount of computing time? We call this problem the computation problem&quot;. What is a reasonable amount of computing time? Please also note that the agent-based approach might be more storage demanding than the population-based approach.

&gt; although the converse is, in general, true.
There is a plethora of research on executing models more efficiently (e.g., parallel, approximative, hybrid execution algorithms). Those approaches do often not care how easy it is to define those models. So it is not true that all approaches that address the computation problem also address the problem of how to support a succinct, compact modeling.

============================== Population-based Rule Evaluation ========================

&gt; Some of the best-known classes of simulation approaches in computational biology belong to the PRE family, including ordinary and partial differential equations (ODE/PDE) and the Gillespie stochastic simulation algorithm.

Please note ODE and partial differential equations are not simulation approaches, but mathematical modeling approaches. A model specified with ODEs or PDEs is typically computed by (numerical) simulation methods. So numerical solvers, finite element methods etc. might belong to the PRE family.

&gt; This means that the space of all possible states is very large. In general, when using ODE/PDE or the Gillespie stochastic algorithm, all possible pools of molecules and the reactions they undergo are defined at the start of the simulation, even if they are empty.

Again you mean numerical integration and finite element methods, or? ODEs/PDEs are not computation algorithms.
Also, Gillespie stochastic algorithms do not necessitate that everything is defined from the beginning, e.g. variable or dynamic structure models change their structure during simulation and thus the state space is not fixed from the beginning of the simulation. See, for example, process algebra models that are executed based on SSAs.

============================== Agent-based Rule Evaluation ==============================

To illuminate how the approach works, a figure would be nice, maybe similar to the one which can be found in the paper about NFSim [13].

&gt; agents rather than populations, it comes at a higher computational cost when simple systems are modeled.

Could you clarify what is meant with 'simple', e.g., few types of species with a high number?

Referring to pros and cons, the following paper might be of interest: Justin S. Hogg, Leonard A. Harris, Lori J. Stover, Niketh S. Nair, James R. Faeder: Exact hybrid particle/population simulation of rule-based models of biochemical systems (http://arxiv.org/abs/1301.6854).

&gt; This method reduces the complexity of the model not only at the specification stage

How does the agent-based evaluation (you are now at the level of executing a model) have an influence on how you specify it?
This is not clear to me. Please clarify.

&gt; Reactions (or rules) are specified as applying to types of entities (e.g. &quot;a monomeric CaMKII subunit&quot;). Specific state configurations can modify the rate of a reaction, and conversely, a reaction can affect a molecule's state. Most agent-based modeling systems include mechanisms by which not only the state of a protein undergoing a reaction, but also the states of its neighbors in a holoenzyme or protein complex, can affect a reaction.

This refers to the question what you can describe (agent-based modeling systems), particularly constraints etc. (see also above rule-based approaches that might be of further interest in this respect). Here, the specification problem is mixed with the execution. This is rather confusing for the reader.

&gt; To date, all modeling packages that solve the computational problem are agent-based.

What do you mean with &quot;modeling package&quot; - currently you refer to the computation of rule-based models, so do you mean execution packages? Please note: there are other possibilities to speed up the execution of models, be this hybrid approaches, approximative ones (e.g., tau-leaping), exploiting parallelism, architectures like GPUs, or even approaches that &quot;configure&quot; simulators on demand (e.g., by learning) - (at least) some of those have also been applied to rule-based languages.

============================ Non-spatial agent-based methods ==============================

============================ Spatial agent-based methods ==================================

I am confused by this paragraph. We are still in the context of executing a rule-based model in an agent-based (object, particle-based) manner, right? Are models defined in a rule-based manner in Meredys and MCell? How is the problem of specifying  multi-state systems addressed there? The relation to the paragraphs above is not clear to me. Please note: spatial simulation poses again new challenges, referring to specification as well as execution.

I understood your argumentation line: first to make people aware about the problems associated with modeling and simulating cell-biological multi-state systems, to present rules / rule-schemata as one (attractive) modeling approach which avoids enumeration, list some approaches and discuss how are they different (this could be made more clear), then turn to the problem of executing these rule-based models and possibilities to speed up their execution, where your focus is on agent-based (particle-, object-based) in comparison to population-based approaches. However, at some points I had problems following this argumentation line.</text>
    </revision>
    <revision>
      <id>3507</id>
      <parentid>3506</parentid>
      <timestamp>2014-02-16T23:23:38Z</timestamp>
      <contributor>
        <username>Mstefan</username>
        <id>25</id>
      </contributor>
      <comment>/* Review by Bill Hlavacek */</comment>
      <sha1>16aamlu1axe7r7scojh441zb6pzuxrp</sha1>
      <text xml:space="preserve" bytes="25879">== Status Update == 

We thank both reviewers for their helpful comments. We are in the process of attending to them. We will inform you once this has been completed. --[[User:Mstefan|Mstefan]] ([[User talk:Mstefan|talk]]) 11:21, 8 August 2013 (PDT)


== Wikification ==

I am glad to see this draft progress well. From the perspective of adaptation to Wikipedia, though, there is still some way to go. Please take a look at the wiki components of the [[Topic Pages|guidelines]]. Specifically, the introductory section is not yet conform with Wikipedia style, links to other Wikipedia entries are missing entirely, and the only figure in the current draft is supplied as a PNG rather than SVG. If there is anything unclear about the guidelines, please let us know. Thanks! --[[User:Daniel Mietchen|Daniel Mietchen]] ([[User talk:Daniel Mietchen|talk]]) 20:08, 28 June 2013 (PDT)
:I see that you have now worked on most of the issues raised above, except for the image format. Please address that too. Thank you. --[[User:Daniel Mietchen|Daniel Mietchen]] ([[User talk:Daniel Mietchen|talk]]) 06:04, 11 July 2013 (PDT)

== Reviews ==

=== Review by Bill Hlavacek ===

This critique pertains to this version of the Topic Page:
http://topicpages.ploscompbiol.org/w/index.php?title=Multi-state_modeling_of_proteins&amp;oldid=2904

The Topic Page is well written and provides a good introduction to the subject of &quot;multi-state modeling of proteins.&quot; 

The authors may wish to choose a title that is more general, because the issues and modeling approaches discussed apply not only to proteins but also to other biomolecules, such as DNA. For example, see these references:

Marchisio MA, Colaiacovo M, Whitehead E, Stelling J (2013) Modular, rule-based modeling for the design of eukaryotic synthetic gene circuits. BMC Syst Biol 7:42.  

Vilar JM, Saiz L (2013) Reliable prediction of complex phenotypes from a modular design in free  
energy space: an extensive exploration of the lac operon. ACS Synth Biol doi: 10.1021/sb400013w

: This is indeed a good suggestion. I have edited the text to account for this. I do not think I have permission to rename the page, which would amount to moving it elsewhere on the Wiki, but we can certainly change the title to &quot;Multi-state modeling of biomolecules&quot; in the final version --[[User:Mstefan|Mstefan]] ([[User talk:Mstefan|talk]]) 12:22, 8 August 2013 (PDT)

::I have now moved the page to &quot;Multi-state modeling of biomolecules&quot;. --[[User:Daniel Mietchen|Daniel Mietchen]] ([[User talk:Daniel Mietchen|talk]]) 19:24, 30 September 2013 (PDT)

The coverage of software tools is uneven - some useful tools are not mentioned at all, such as KaSim, VCell, Simmune, SSC, Smoldyn, and SRSim. The Topic Page would benefit from addition of a table to list and summarize (more comprehensively) the software tools available. A recent review identifies nearly 30 available software tools (and references can be found therein):

Chylek LA, Stites EC, Posner RG, Hlavacek WS (2013) Innovations of the rule-based modeling approach. In Systems Biology: Integrative Biology and Simulation Tools, Volume 1 (Prokop A, Csukás B, Editors), Springer.

: We have now added references to KaSim, Simmune, SSC, and SRSim at appropriate places in the text, as well as a reference to the Chylek et al. review. We did not include VCell or Smoldyn, because they do not have specific capabilities for specifying multi-state molecules. --[[User:Mstefan|Mstefan]] ([[User talk:Mstefan|talk]]) 18:22, 22 October 2013 (PDT)

:: Like the suggestion of having a summary in table form - working on it. --[[User:Mstefan|Mstefan]] ([[User talk:Mstefan|talk]]) 18:22, 22 October 2013 (PDT)


Discussion of certain concepts is mixed with discussion of software tools when it might be better to discuss the concepts and tools independently. Some software tools and methods for multi-state modeling are based on theoretical formalisms. For example, the model-specification language used by BioNetGen and its network-generation capabilities are based on a graphical formalism, which involves a single-pushout approach to graph rewriting. This formalism could be used as a basis for developing new software tools (and it has indeed served this purpose). The formalism is independent of BioNetGen. Other tools/methods are based on different formalisms, including labeled state-transition systems, process algebras of different kinds, and finite-state machines. Some tools are not based on any recognizable theoretical foundation - they were designed ad hoc. Formalism is probably more useful for developers of software tools than for users of tools, so I am only suggesting brief coverage of formalism.

: We have added a few words about the concept behind each of the rule-based software tools (where that information was previously missing). We are indeed not going into more detail, since this review is aimed at tool users, not developers --[[User:Mstefan|Mstefan]] ([[User talk:Mstefan|talk]]) 13:49, 12 February 2014 (PST)


Model specification, which is of high concern to users of tools, can probably be more carefully discussed and distinguished. There are various approaches to the &quot;specification problem&quot; (not all of which are tied to particular software tools). Some approaches are ad hoc. An example is the approach that one must use with StochSim. Other approaches are based on what can be considered a domain-specific programming language, a programming language specialized for a particular purpose, here specification of multi-state or rule-based models. Examples of specialized model-specification languages include Kappa (which has received much attention in the computer science literature) and BNGL, which are very closely related. An advantage of a domain-specific language is that the language can be used by many different software tools (and read and understood by a human). For example, besides BioNetGen, BNGL is compatible with DYNSTOC, RuleMonkey, NFsim, and other tools. A third approach to model specification is to use an embedded language, which leverages the power of a general-purpose programming language. This approach is advocated by the developers of PySB, which is based on the Python programming language. Finally, it would perhaps be appropriate to mention the SBML &quot;multi&quot; package, which is in development.

: This is indeed an interesting point. From the point of view of the user, the distinction between the approaches to specification (ad hoc, domain-specific or embedded) is interesting insofar as they want to know what tools they need to use or what tools they can use together. We do not, therefore, spend much time on discussing the principle behind the three approaches, but we highlight their practical applications. For instance, in the description of BNGL, we have now added that BNGL can be imported into DYNSTOC, RuleMonkey etc. We have also added a sentence about tools that use ad-hoc specifications vs tools that can read specifications in a format like BNGL at the beginning of the section about particle-based rule evaluation. We have also added a mention of PySB and SBML &quot;multi&quot;, as suggested. --[[User:Mstefan|Mstefan]] ([[User talk:Mstefan|talk]]) 15:23, 16 February 2014 (PST)


A rule-based model is in essence a set of rules. The number of parameters of a rule-based model is more or less proportional to the number of rules. In contrast, the number of parameters of an ODE model (the type of model most commonly used in systems biology) is more or less proportional to the number of equations. Thus, there tends to be some confusion when writers explain that a rule-based model is equivalent to a large number of ODEs or implies a large number of chemical species or molecular states (because an ODE model for chemical kinetics is composed of one equation for each species). The rule-based model seems &quot;complex,&quot; which is not attractive. As Hilbert said (1900), &quot;...what is clear and easily comprehended attracts, the complicated repels us.&quot; The irony of the false impression is that a rule-based model is usually rather simple when model complexity is assessed by number of parameters, which is a reasonable metric. Thus, I am not sure that some of the discussion in the Topic Page (e.g., the comments about the model that accounts for a mole of chemical species) will make multi-state modeling seem appealing for most modelers (or more generally most scientists or anyone actually) without this discussion being balanced by a discussion of model complexity. It might be helpful to mention that the number of rules (and parameters) in the &quot;mole model&quot; is rather small compared to the number of equations (and parameters) in many ODE models for the same cell signaling system. I note that a &quot;googol model&quot; exists and the report about this model includes a discussion of model complexity:

Creamer MS, Stites EC, Aziz M, Cahill JA, Tan CW, Berens ME, Von Hoff DD, Hlavacek WS, Posner RG (2012) Visualization, annotation and simulation of a large rule-based model for ErbB receptor signaling. BMC Syst Biol 6:107.

Using local rules to represent protein interactions is a simplification. Given available knowledge of protein interaction networks, It is far easier to formulate local rules for protein interactions than to identify the chemical species that are populated as a result of these interactions. The number of possible species may be more than the number of molecules in a cell, so clearly not all of the possible species are important. But which are? There is usually no empirical information available to guide the identification of the important species, whereas numerous biological studies have primarily been concerned with discovering the local rules that govern protein interactions (e.g., the SH2 domain in Grb2 binds EGFR when such and such tyrosine residues are phosphorylated).

In addition to the dichotomy of spatial vs. non-spatial models, the authors may wish to discuss the dichotomy of direct vs. indirect methods of simulation. In a direct method, such as one of the methods implemented in network-free simulators, the rules of a rule-based model are used directly to obtain simulation results. In an indirect method, the rules of a model are used to obtain not simulation results but rather an &quot;equivalent&quot; model that has a traditional form. (I mean &quot;equivalent&quot; in the sense that a convergent geometric series with a finite sum is equivalent to an algebraic expression that gives the same sum.) This form of the model is then simulated using a standard technique, such as one of the ODE solvers available in MATLAB. From this perspective, the equations derived from a set of rules are nothing more than algorithmic oddities.

It should be mentioned that indirect methods, when they can be applied, are usually more efficient than direct methods.

I strongly urge that &quot;particle-based&quot; be used in place of &quot;agent-based.&quot; The reason is that the rules in the vast majority of models called &quot;agent-based models&quot; have no connection to physicochemical principles. In physical chemistry, the term &quot;particle-based&quot; is more standard. 

It should be noted somewhere that rule-based models are firmly based on the principles of chemical kinetics. Assumptions are of course involved (as with ODE models). The novel type of assumption made when formulating a rule-based model is that the interaction represented by a rule is modular (affected only by the molecular context explicitly considered in the rule), such that it is appropriate to take all reactions implied by the rule to be governed by the same rate law, which is a type of coarse graining. Such an assumption can break down - in this case, the rule can be replaced with finer rules that appropriately capture the effect of molecular context on an interaction. (In physics, principled coarse graining is usually viewed as elegant, not defective.)

I disagree with the following statement in the Topic Page: &quot;To date, all modeling packages that solve the computational problem are agent-based.&quot; The reason is that a set of rules that implies a very large number of equations (and thus not appropriate for simulation via an indirect method) can be analyzed to obtain a reduced-order equational model, meaning a system of ODEs that is manageable in size. There is a large number of papers in the literature about this methodology, which is a type of coarse graining. One is the following:

Feret J, Danos V, Krivine J, Harmer R, Fontana W (2009) Internal coarse-graining of molecular systems. Proc Natl Acad Sci USA 106, 6453-6458.

If one discusses this methodology, it would be nice to also recognize the work of Nikolai Borisov, Holger Conzelmann, and others.

Figure 1 is not legible when the Topic Page is printed.

Although several examples are mentioned in the text, it might be useful to include a table listing notable applications of multi-state modeling to obtain biological insights. There are many to choose from.

=== Review by Adelinde Uhrmacher ===

Modeling and simulation of multi-state systems is an interesting and important topic. Enclosed you will find my remarks, which are structured according to the paragraphs of the proposed Wiki entry. &quot;&gt;...&quot; denotes citations from the Wiki entry.

============================== summary ============================================

&gt;To solve the specification problem, modelers have in recent years moved away from explicit specification of all possible states, and towards rule-based formalisms that allow for implicit model specification, including the kappa-calculus,[1] BioNetGen,[2][3][4][5] the Allosteric Network Compiler[6] and others.

Please be aware that other modeling approaches (in addition to rule-based ones) also allow a compact description of multi-state models, for example colored/attributed approaches of process calculi and Petri Nets.

&gt; To solve the computation problem, they have turned to agent-based methods, that are much more computationally efficient than population-based methods based on ODEs, PDEs, or the Gillespie stochastic simulation algorithm. Indeed, agent-based methods are sometimes the only possible option given current computing technology.

&quot;To solve the computation problem&quot; is likely to lead the reader astray, as this problem cannot be solved in general (see also comments below). To address the problem of calculating models that comprise proteins with a very large number of different states, object-based methods have been developed where each protein is explicitly represented as an individual software object. As you have stated yourself, agent-based approaches might be less efficient than other methods for specific models, so I would be careful with a general statement like &quot;that are much more computationally efficient&quot;.
(BTW: I would rather call them particle-based or object-based simulation methods.)

============================ Specification vs computation ============================

&gt; some solve the specification problem, while others solve both the specification problem and the computation problem.

Again the term &quot;`solve&quot;' might be confusing. I would rather state some approaches focus on the specification, others on the computation problem (because the above sentence implies that nobody works on simply getting the execution faster, see also remarks below), and yet others address both problems.

Figure 1 should be changed to indicate that there is more than rule-based modeling approaches or agent-based approaches for executing these models, which is aimed at addressing the respective problems. Also the term combinatorial explosion (as it is too general) should be replaced by what this article is about, i.e., modeling and simulating cell-biological multi-state systems.

&gt; Whether the computation problem can be solved or not depends on the complexity of the model and on the level of analysis (populations or individual agents).

This sentence is likely to lead the reader astray. Developing efficient execution algorithms is not a procedure that completes with a solved or failed. An algorithm might perform faster than another algorithm, however the efficiency of an algorithm depends typically on the model, used data structures and sub-algorithms, the infrastructure etc.

&gt; depends on the level of analysis (populations or individual agents) ...

Both approaches can produce exact results, i.e. the same analysis can be done based on the results. Or am I wrong? I am not sure what this part of the sentence refers to: maybe it should read like &quot;level of analysis (exact or approximative algorithms)&quot;?

============================ Rule-based model specification ============================

&gt; As an analogy, if we were to describe a computer chip, an explicit description would specify all the parts of it, their positions and how they are connected, while a rule-based description would specify a set of rules by which a chip can be compiled from a set of components and specifications. In computer science, such concepts were developed in the late 1970s, when the introduction of structured design methodology[26] and silicon compilers[27] allowed for automated assembly of large silicon chips from a simple set of instructions, thus laying the foundation for Very-large-scale integration (VLSI)[26], and modern microprocessors with more than 1 billion transistors.

I would skip this, as I do not think it helps understanding the concept of having rule-schemata that are instantiated into reactions.

&gt; Many rule-based specification methods exist.[1][7][2][3][4][5][6][8]

[2][3][4][5] refer to one approach, right? Why is [7] missing?

Referring to rule-based approaches, the following approaches might be of interest as well:

Referring to attributes and constraints, e.g.,
- John M, Lhoussaine C, Niehren J, Versari C: Biochemical Reaction Rules with Constraints. In European Symposium on Programming Languages. Volume 6602 of Lecture Notes in Computer Science. Edited by Barthe G. Springer; 2011:338-357.

Referring to multi-level approaches, e.g.,
- Maus C, Rybacki S, Uhrmacher A.M: Rule-based multi-level modeling of cell biological systems.
BMC Systems Biology 01/2011
- Oury N, Plotkin G: Multi-Level Modelling via Stochastic Multi-Level Multiset Rewriting.
Mathematical Structures in Computer Science, Special Issue on DCM, 2013.

&gt; In general, rule-based model specification systems separate the specification of a model from the execution of the simulation.

This is not a specific feature of rule-based model specification systems, but state of the art in modeling and simulation.
For example, a simulation system can offer different (parallel, sequential, approximative etc.) execution algorithms for one and the same modeling formalism. 

&gt; However, many solutions to the specification problem also contain a method of interpreting the specified model.

I assume all do this, because otherwise the model could not be executed. Please clarify. 


&gt; Thus, by only considering states and features important for a particular reaction, rule-based model specification eliminates the need to explicitly enumerate every possible molecular state that can undergo a similar reaction,

Please note that also non-rule based approaches allow this. Maybe you can make this more concrete, e.g., rule-based model specification in contrast to simple reaction equations?

&gt; and thereby solves the specification problem. Not all solutions to the specification problem also solve the computation problem, although the converse is, in general, true.

I am not sure what is meant with &quot;solving&quot; the specification problem. This problem is earlier defined as &quot;First, how can such a system be specified; i.e. how can a modeler specify all complexes, all changes those complexes undergo and all parameters and conditions governing those changes in a robust and efficient way?&quot; What does &quot;robust and efficient&quot; mean here? To really assess a modeling language in addition to an analysis of what can be expressed in comparison to others, dedicated user studies would be needed. So this needs further clarification.

Also, I have a problem with the phrase &quot;solving the computation problem&quot; - as no problem has been defined that can be solved: &quot;Can the model be stored electronically? And can it be evaluated in a reasonable amount of computing time? We call this problem the computation problem&quot;. What is a reasonable amount of computing time? Please also note that the agent-based approach might be more storage demanding than the population-based approach.

&gt; although the converse is, in general, true.
There is a plethora of research on executing models more efficiently (e.g., parallel, approximative, hybrid execution algorithms). Those approaches do often not care how easy it is to define those models. So it is not true that all approaches that address the computation problem also address the problem of how to support a succinct, compact modeling.

============================== Population-based Rule Evaluation ========================

&gt; Some of the best-known classes of simulation approaches in computational biology belong to the PRE family, including ordinary and partial differential equations (ODE/PDE) and the Gillespie stochastic simulation algorithm.

Please note ODE and partial differential equations are not simulation approaches, but mathematical modeling approaches. A model specified with ODEs or PDEs is typically computed by (numerical) simulation methods. So numerical solvers, finite element methods etc. might belong to the PRE family.

&gt; This means that the space of all possible states is very large. In general, when using ODE/PDE or the Gillespie stochastic algorithm, all possible pools of molecules and the reactions they undergo are defined at the start of the simulation, even if they are empty.

Again you mean numerical integration and finite element methods, or? ODEs/PDEs are not computation algorithms.
Also, Gillespie stochastic algorithms do not necessitate that everything is defined from the beginning, e.g. variable or dynamic structure models change their structure during simulation and thus the state space is not fixed from the beginning of the simulation. See, for example, process algebra models that are executed based on SSAs.

============================== Agent-based Rule Evaluation ==============================

To illuminate how the approach works, a figure would be nice, maybe similar to the one which can be found in the paper about NFSim [13].

&gt; agents rather than populations, it comes at a higher computational cost when simple systems are modeled.

Could you clarify what is meant with 'simple', e.g., few types of species with a high number?

Referring to pros and cons, the following paper might be of interest: Justin S. Hogg, Leonard A. Harris, Lori J. Stover, Niketh S. Nair, James R. Faeder: Exact hybrid particle/population simulation of rule-based models of biochemical systems (http://arxiv.org/abs/1301.6854).

&gt; This method reduces the complexity of the model not only at the specification stage

How does the agent-based evaluation (you are now at the level of executing a model) have an influence on how you specify it?
This is not clear to me. Please clarify.

&gt; Reactions (or rules) are specified as applying to types of entities (e.g. &quot;a monomeric CaMKII subunit&quot;). Specific state configurations can modify the rate of a reaction, and conversely, a reaction can affect a molecule's state. Most agent-based modeling systems include mechanisms by which not only the state of a protein undergoing a reaction, but also the states of its neighbors in a holoenzyme or protein complex, can affect a reaction.

This refers to the question what you can describe (agent-based modeling systems), particularly constraints etc. (see also above rule-based approaches that might be of further interest in this respect). Here, the specification problem is mixed with the execution. This is rather confusing for the reader.

&gt; To date, all modeling packages that solve the computational problem are agent-based.

What do you mean with &quot;modeling package&quot; - currently you refer to the computation of rule-based models, so do you mean execution packages? Please note: there are other possibilities to speed up the execution of models, be this hybrid approaches, approximative ones (e.g., tau-leaping), exploiting parallelism, architectures like GPUs, or even approaches that &quot;configure&quot; simulators on demand (e.g., by learning) - (at least) some of those have also been applied to rule-based languages.

============================ Non-spatial agent-based methods ==============================

============================ Spatial agent-based methods ==================================

I am confused by this paragraph. We are still in the context of executing a rule-based model in an agent-based (object, particle-based) manner, right? Are models defined in a rule-based manner in Meredys and MCell? How is the problem of specifying  multi-state systems addressed there? The relation to the paragraphs above is not clear to me. Please note: spatial simulation poses again new challenges, referring to specification as well as execution.

I understood your argumentation line: first to make people aware about the problems associated with modeling and simulating cell-biological multi-state systems, to present rules / rule-schemata as one (attractive) modeling approach which avoids enumeration, list some approaches and discuss how are they different (this could be made more clear), then turn to the problem of executing these rule-based models and possibilities to speed up their execution, where your focus is on agent-based (particle-, object-based) in comparison to population-based approaches. However, at some points I had problems following this argumentation line.</text>
    </revision>
    <revision>
      <id>3511</id>
      <parentid>3507</parentid>
      <timestamp>2014-02-17T00:07:02Z</timestamp>
      <contributor>
        <username>Mstefan</username>
        <id>25</id>
      </contributor>
      <comment>/* Review by Bill Hlavacek */</comment>
      <sha1>iwuo53s1iiid32uhkwj43sbzgyom001</sha1>
      <text xml:space="preserve" bytes="26071">== Status Update == 

We thank both reviewers for their helpful comments. We are in the process of attending to them. We will inform you once this has been completed. --[[User:Mstefan|Mstefan]] ([[User talk:Mstefan|talk]]) 11:21, 8 August 2013 (PDT)


== Wikification ==

I am glad to see this draft progress well. From the perspective of adaptation to Wikipedia, though, there is still some way to go. Please take a look at the wiki components of the [[Topic Pages|guidelines]]. Specifically, the introductory section is not yet conform with Wikipedia style, links to other Wikipedia entries are missing entirely, and the only figure in the current draft is supplied as a PNG rather than SVG. If there is anything unclear about the guidelines, please let us know. Thanks! --[[User:Daniel Mietchen|Daniel Mietchen]] ([[User talk:Daniel Mietchen|talk]]) 20:08, 28 June 2013 (PDT)
:I see that you have now worked on most of the issues raised above, except for the image format. Please address that too. Thank you. --[[User:Daniel Mietchen|Daniel Mietchen]] ([[User talk:Daniel Mietchen|talk]]) 06:04, 11 July 2013 (PDT)

== Reviews ==

=== Review by Bill Hlavacek ===

This critique pertains to this version of the Topic Page:
http://topicpages.ploscompbiol.org/w/index.php?title=Multi-state_modeling_of_proteins&amp;oldid=2904

The Topic Page is well written and provides a good introduction to the subject of &quot;multi-state modeling of proteins.&quot; 

The authors may wish to choose a title that is more general, because the issues and modeling approaches discussed apply not only to proteins but also to other biomolecules, such as DNA. For example, see these references:

Marchisio MA, Colaiacovo M, Whitehead E, Stelling J (2013) Modular, rule-based modeling for the design of eukaryotic synthetic gene circuits. BMC Syst Biol 7:42.  

Vilar JM, Saiz L (2013) Reliable prediction of complex phenotypes from a modular design in free  
energy space: an extensive exploration of the lac operon. ACS Synth Biol doi: 10.1021/sb400013w

: This is indeed a good suggestion. I have edited the text to account for this. I do not think I have permission to rename the page, which would amount to moving it elsewhere on the Wiki, but we can certainly change the title to &quot;Multi-state modeling of biomolecules&quot; in the final version --[[User:Mstefan|Mstefan]] ([[User talk:Mstefan|talk]]) 12:22, 8 August 2013 (PDT)

::I have now moved the page to &quot;Multi-state modeling of biomolecules&quot;. --[[User:Daniel Mietchen|Daniel Mietchen]] ([[User talk:Daniel Mietchen|talk]]) 19:24, 30 September 2013 (PDT)

The coverage of software tools is uneven - some useful tools are not mentioned at all, such as KaSim, VCell, Simmune, SSC, Smoldyn, and SRSim. The Topic Page would benefit from addition of a table to list and summarize (more comprehensively) the software tools available. A recent review identifies nearly 30 available software tools (and references can be found therein):

Chylek LA, Stites EC, Posner RG, Hlavacek WS (2013) Innovations of the rule-based modeling approach. In Systems Biology: Integrative Biology and Simulation Tools, Volume 1 (Prokop A, Csukás B, Editors), Springer.

: We have now added references to KaSim, Simmune, SSC, and SRSim at appropriate places in the text, as well as a reference to the Chylek et al. review. We did not include VCell or Smoldyn, because they do not have specific capabilities for specifying multi-state molecules. --[[User:Mstefan|Mstefan]] ([[User talk:Mstefan|talk]]) 18:22, 22 October 2013 (PDT)

:: Like the suggestion of having a summary in table form - working on it. --[[User:Mstefan|Mstefan]] ([[User talk:Mstefan|talk]]) 18:22, 22 October 2013 (PDT)


Discussion of certain concepts is mixed with discussion of software tools when it might be better to discuss the concepts and tools independently. Some software tools and methods for multi-state modeling are based on theoretical formalisms. For example, the model-specification language used by BioNetGen and its network-generation capabilities are based on a graphical formalism, which involves a single-pushout approach to graph rewriting. This formalism could be used as a basis for developing new software tools (and it has indeed served this purpose). The formalism is independent of BioNetGen. Other tools/methods are based on different formalisms, including labeled state-transition systems, process algebras of different kinds, and finite-state machines. Some tools are not based on any recognizable theoretical foundation - they were designed ad hoc. Formalism is probably more useful for developers of software tools than for users of tools, so I am only suggesting brief coverage of formalism.

: We have added a few words about the concept behind each of the rule-based software tools (where that information was previously missing). We are indeed not going into more detail, since this review is aimed at tool users, not developers --[[User:Mstefan|Mstefan]] ([[User talk:Mstefan|talk]]) 13:49, 12 February 2014 (PST)


Model specification, which is of high concern to users of tools, can probably be more carefully discussed and distinguished. There are various approaches to the &quot;specification problem&quot; (not all of which are tied to particular software tools). Some approaches are ad hoc. An example is the approach that one must use with StochSim. Other approaches are based on what can be considered a domain-specific programming language, a programming language specialized for a particular purpose, here specification of multi-state or rule-based models. Examples of specialized model-specification languages include Kappa (which has received much attention in the computer science literature) and BNGL, which are very closely related. An advantage of a domain-specific language is that the language can be used by many different software tools (and read and understood by a human). For example, besides BioNetGen, BNGL is compatible with DYNSTOC, RuleMonkey, NFsim, and other tools. A third approach to model specification is to use an embedded language, which leverages the power of a general-purpose programming language. This approach is advocated by the developers of PySB, which is based on the Python programming language. Finally, it would perhaps be appropriate to mention the SBML &quot;multi&quot; package, which is in development.

: This is indeed an interesting point. From the point of view of the user, the distinction between the approaches to specification (ad hoc, domain-specific or embedded) is interesting insofar as they want to know what tools they need to use or what tools they can use together. We do not, therefore, spend much time on discussing the principle behind the three approaches, but we highlight their practical applications. For instance, in the description of BNGL, we have now added that BNGL can be imported into DYNSTOC, RuleMonkey etc. We have also added a sentence about tools that use ad-hoc specifications vs tools that can read specifications in a format like BNGL at the beginning of the section about particle-based rule evaluation. We have also added a mention of PySB and SBML &quot;multi&quot;, as suggested. --[[User:Mstefan|Mstefan]] ([[User talk:Mstefan|talk]]) 15:23, 16 February 2014 (PST)


A rule-based model is in essence a set of rules. The number of parameters of a rule-based model is more or less proportional to the number of rules. In contrast, the number of parameters of an ODE model (the type of model most commonly used in systems biology) is more or less proportional to the number of equations. Thus, there tends to be some confusion when writers explain that a rule-based model is equivalent to a large number of ODEs or implies a large number of chemical species or molecular states (because an ODE model for chemical kinetics is composed of one equation for each species). The rule-based model seems &quot;complex,&quot; which is not attractive. As Hilbert said (1900), &quot;...what is clear and easily comprehended attracts, the complicated repels us.&quot; The irony of the false impression is that a rule-based model is usually rather simple when model complexity is assessed by number of parameters, which is a reasonable metric. Thus, I am not sure that some of the discussion in the Topic Page (e.g., the comments about the model that accounts for a mole of chemical species) will make multi-state modeling seem appealing for most modelers (or more generally most scientists or anyone actually) without this discussion being balanced by a discussion of model complexity. It might be helpful to mention that the number of rules (and parameters) in the &quot;mole model&quot; is rather small compared to the number of equations (and parameters) in many ODE models for the same cell signaling system. I note that a &quot;googol model&quot; exists and the report about this model includes a discussion of model complexity:

Creamer MS, Stites EC, Aziz M, Cahill JA, Tan CW, Berens ME, Von Hoff DD, Hlavacek WS, Posner RG (2012) Visualization, annotation and simulation of a large rule-based model for ErbB receptor signaling. BMC Syst Biol 6:107.

Using local rules to represent protein interactions is a simplification. Given available knowledge of protein interaction networks, It is far easier to formulate local rules for protein interactions than to identify the chemical species that are populated as a result of these interactions. The number of possible species may be more than the number of molecules in a cell, so clearly not all of the possible species are important. But which are? There is usually no empirical information available to guide the identification of the important species, whereas numerous biological studies have primarily been concerned with discovering the local rules that govern protein interactions (e.g., the SH2 domain in Grb2 binds EGFR when such and such tyrosine residues are phosphorylated).

: Indeed. We have added a brief discussion about this in the newly rewritten paragraph about complexity. --[[User:Mstefan|Mstefan]] ([[User talk:Mstefan|talk]]) 16:07, 16 February 2014 (PST)

In addition to the dichotomy of spatial vs. non-spatial models, the authors may wish to discuss the dichotomy of direct vs. indirect methods of simulation. In a direct method, such as one of the methods implemented in network-free simulators, the rules of a rule-based model are used directly to obtain simulation results. In an indirect method, the rules of a model are used to obtain not simulation results but rather an &quot;equivalent&quot; model that has a traditional form. (I mean &quot;equivalent&quot; in the sense that a convergent geometric series with a finite sum is equivalent to an algebraic expression that gives the same sum.) This form of the model is then simulated using a standard technique, such as one of the ODE solvers available in MATLAB. From this perspective, the equations derived from a set of rules are nothing more than algorithmic oddities.

It should be mentioned that indirect methods, when they can be applied, are usually more efficient than direct methods.

I strongly urge that &quot;particle-based&quot; be used in place of &quot;agent-based.&quot; The reason is that the rules in the vast majority of models called &quot;agent-based models&quot; have no connection to physicochemical principles. In physical chemistry, the term &quot;particle-based&quot; is more standard. 

It should be noted somewhere that rule-based models are firmly based on the principles of chemical kinetics. Assumptions are of course involved (as with ODE models). The novel type of assumption made when formulating a rule-based model is that the interaction represented by a rule is modular (affected only by the molecular context explicitly considered in the rule), such that it is appropriate to take all reactions implied by the rule to be governed by the same rate law, which is a type of coarse graining. Such an assumption can break down - in this case, the rule can be replaced with finer rules that appropriately capture the effect of molecular context on an interaction. (In physics, principled coarse graining is usually viewed as elegant, not defective.)

I disagree with the following statement in the Topic Page: &quot;To date, all modeling packages that solve the computational problem are agent-based.&quot; The reason is that a set of rules that implies a very large number of equations (and thus not appropriate for simulation via an indirect method) can be analyzed to obtain a reduced-order equational model, meaning a system of ODEs that is manageable in size. There is a large number of papers in the literature about this methodology, which is a type of coarse graining. One is the following:

Feret J, Danos V, Krivine J, Harmer R, Fontana W (2009) Internal coarse-graining of molecular systems. Proc Natl Acad Sci USA 106, 6453-6458.

If one discusses this methodology, it would be nice to also recognize the work of Nikolai Borisov, Holger Conzelmann, and others.

Figure 1 is not legible when the Topic Page is printed.

Although several examples are mentioned in the text, it might be useful to include a table listing notable applications of multi-state modeling to obtain biological insights. There are many to choose from.

=== Review by Adelinde Uhrmacher ===

Modeling and simulation of multi-state systems is an interesting and important topic. Enclosed you will find my remarks, which are structured according to the paragraphs of the proposed Wiki entry. &quot;&gt;...&quot; denotes citations from the Wiki entry.

============================== summary ============================================

&gt;To solve the specification problem, modelers have in recent years moved away from explicit specification of all possible states, and towards rule-based formalisms that allow for implicit model specification, including the kappa-calculus,[1] BioNetGen,[2][3][4][5] the Allosteric Network Compiler[6] and others.

Please be aware that other modeling approaches (in addition to rule-based ones) also allow a compact description of multi-state models, for example colored/attributed approaches of process calculi and Petri Nets.

&gt; To solve the computation problem, they have turned to agent-based methods, that are much more computationally efficient than population-based methods based on ODEs, PDEs, or the Gillespie stochastic simulation algorithm. Indeed, agent-based methods are sometimes the only possible option given current computing technology.

&quot;To solve the computation problem&quot; is likely to lead the reader astray, as this problem cannot be solved in general (see also comments below). To address the problem of calculating models that comprise proteins with a very large number of different states, object-based methods have been developed where each protein is explicitly represented as an individual software object. As you have stated yourself, agent-based approaches might be less efficient than other methods for specific models, so I would be careful with a general statement like &quot;that are much more computationally efficient&quot;.
(BTW: I would rather call them particle-based or object-based simulation methods.)

============================ Specification vs computation ============================

&gt; some solve the specification problem, while others solve both the specification problem and the computation problem.

Again the term &quot;`solve&quot;' might be confusing. I would rather state some approaches focus on the specification, others on the computation problem (because the above sentence implies that nobody works on simply getting the execution faster, see also remarks below), and yet others address both problems.

Figure 1 should be changed to indicate that there is more than rule-based modeling approaches or agent-based approaches for executing these models, which is aimed at addressing the respective problems. Also the term combinatorial explosion (as it is too general) should be replaced by what this article is about, i.e., modeling and simulating cell-biological multi-state systems.

&gt; Whether the computation problem can be solved or not depends on the complexity of the model and on the level of analysis (populations or individual agents).

This sentence is likely to lead the reader astray. Developing efficient execution algorithms is not a procedure that completes with a solved or failed. An algorithm might perform faster than another algorithm, however the efficiency of an algorithm depends typically on the model, used data structures and sub-algorithms, the infrastructure etc.

&gt; depends on the level of analysis (populations or individual agents) ...

Both approaches can produce exact results, i.e. the same analysis can be done based on the results. Or am I wrong? I am not sure what this part of the sentence refers to: maybe it should read like &quot;level of analysis (exact or approximative algorithms)&quot;?

============================ Rule-based model specification ============================

&gt; As an analogy, if we were to describe a computer chip, an explicit description would specify all the parts of it, their positions and how they are connected, while a rule-based description would specify a set of rules by which a chip can be compiled from a set of components and specifications. In computer science, such concepts were developed in the late 1970s, when the introduction of structured design methodology[26] and silicon compilers[27] allowed for automated assembly of large silicon chips from a simple set of instructions, thus laying the foundation for Very-large-scale integration (VLSI)[26], and modern microprocessors with more than 1 billion transistors.

I would skip this, as I do not think it helps understanding the concept of having rule-schemata that are instantiated into reactions.

&gt; Many rule-based specification methods exist.[1][7][2][3][4][5][6][8]

[2][3][4][5] refer to one approach, right? Why is [7] missing?

Referring to rule-based approaches, the following approaches might be of interest as well:

Referring to attributes and constraints, e.g.,
- John M, Lhoussaine C, Niehren J, Versari C: Biochemical Reaction Rules with Constraints. In European Symposium on Programming Languages. Volume 6602 of Lecture Notes in Computer Science. Edited by Barthe G. Springer; 2011:338-357.

Referring to multi-level approaches, e.g.,
- Maus C, Rybacki S, Uhrmacher A.M: Rule-based multi-level modeling of cell biological systems.
BMC Systems Biology 01/2011
- Oury N, Plotkin G: Multi-Level Modelling via Stochastic Multi-Level Multiset Rewriting.
Mathematical Structures in Computer Science, Special Issue on DCM, 2013.

&gt; In general, rule-based model specification systems separate the specification of a model from the execution of the simulation.

This is not a specific feature of rule-based model specification systems, but state of the art in modeling and simulation.
For example, a simulation system can offer different (parallel, sequential, approximative etc.) execution algorithms for one and the same modeling formalism. 

&gt; However, many solutions to the specification problem also contain a method of interpreting the specified model.

I assume all do this, because otherwise the model could not be executed. Please clarify. 


&gt; Thus, by only considering states and features important for a particular reaction, rule-based model specification eliminates the need to explicitly enumerate every possible molecular state that can undergo a similar reaction,

Please note that also non-rule based approaches allow this. Maybe you can make this more concrete, e.g., rule-based model specification in contrast to simple reaction equations?

&gt; and thereby solves the specification problem. Not all solutions to the specification problem also solve the computation problem, although the converse is, in general, true.

I am not sure what is meant with &quot;solving&quot; the specification problem. This problem is earlier defined as &quot;First, how can such a system be specified; i.e. how can a modeler specify all complexes, all changes those complexes undergo and all parameters and conditions governing those changes in a robust and efficient way?&quot; What does &quot;robust and efficient&quot; mean here? To really assess a modeling language in addition to an analysis of what can be expressed in comparison to others, dedicated user studies would be needed. So this needs further clarification.

Also, I have a problem with the phrase &quot;solving the computation problem&quot; - as no problem has been defined that can be solved: &quot;Can the model be stored electronically? And can it be evaluated in a reasonable amount of computing time? We call this problem the computation problem&quot;. What is a reasonable amount of computing time? Please also note that the agent-based approach might be more storage demanding than the population-based approach.

&gt; although the converse is, in general, true.
There is a plethora of research on executing models more efficiently (e.g., parallel, approximative, hybrid execution algorithms). Those approaches do often not care how easy it is to define those models. So it is not true that all approaches that address the computation problem also address the problem of how to support a succinct, compact modeling.

============================== Population-based Rule Evaluation ========================

&gt; Some of the best-known classes of simulation approaches in computational biology belong to the PRE family, including ordinary and partial differential equations (ODE/PDE) and the Gillespie stochastic simulation algorithm.

Please note ODE and partial differential equations are not simulation approaches, but mathematical modeling approaches. A model specified with ODEs or PDEs is typically computed by (numerical) simulation methods. So numerical solvers, finite element methods etc. might belong to the PRE family.

&gt; This means that the space of all possible states is very large. In general, when using ODE/PDE or the Gillespie stochastic algorithm, all possible pools of molecules and the reactions they undergo are defined at the start of the simulation, even if they are empty.

Again you mean numerical integration and finite element methods, or? ODEs/PDEs are not computation algorithms.
Also, Gillespie stochastic algorithms do not necessitate that everything is defined from the beginning, e.g. variable or dynamic structure models change their structure during simulation and thus the state space is not fixed from the beginning of the simulation. See, for example, process algebra models that are executed based on SSAs.

============================== Agent-based Rule Evaluation ==============================

To illuminate how the approach works, a figure would be nice, maybe similar to the one which can be found in the paper about NFSim [13].

&gt; agents rather than populations, it comes at a higher computational cost when simple systems are modeled.

Could you clarify what is meant with 'simple', e.g., few types of species with a high number?

Referring to pros and cons, the following paper might be of interest: Justin S. Hogg, Leonard A. Harris, Lori J. Stover, Niketh S. Nair, James R. Faeder: Exact hybrid particle/population simulation of rule-based models of biochemical systems (http://arxiv.org/abs/1301.6854).

&gt; This method reduces the complexity of the model not only at the specification stage

How does the agent-based evaluation (you are now at the level of executing a model) have an influence on how you specify it?
This is not clear to me. Please clarify.

&gt; Reactions (or rules) are specified as applying to types of entities (e.g. &quot;a monomeric CaMKII subunit&quot;). Specific state configurations can modify the rate of a reaction, and conversely, a reaction can affect a molecule's state. Most agent-based modeling systems include mechanisms by which not only the state of a protein undergoing a reaction, but also the states of its neighbors in a holoenzyme or protein complex, can affect a reaction.

This refers to the question what you can describe (agent-based modeling systems), particularly constraints etc. (see also above rule-based approaches that might be of further interest in this respect). Here, the specification problem is mixed with the execution. This is rather confusing for the reader.

&gt; To date, all modeling packages that solve the computational problem are agent-based.

What do you mean with &quot;modeling package&quot; - currently you refer to the computation of rule-based models, so do you mean execution packages? Please note: there are other possibilities to speed up the execution of models, be this hybrid approaches, approximative ones (e.g., tau-leaping), exploiting parallelism, architectures like GPUs, or even approaches that &quot;configure&quot; simulators on demand (e.g., by learning) - (at least) some of those have also been applied to rule-based languages.

============================ Non-spatial agent-based methods ==============================

============================ Spatial agent-based methods ==================================

I am confused by this paragraph. We are still in the context of executing a rule-based model in an agent-based (object, particle-based) manner, right? Are models defined in a rule-based manner in Meredys and MCell? How is the problem of specifying  multi-state systems addressed there? The relation to the paragraphs above is not clear to me. Please note: spatial simulation poses again new challenges, referring to specification as well as execution.

I understood your argumentation line: first to make people aware about the problems associated with modeling and simulating cell-biological multi-state systems, to present rules / rule-schemata as one (attractive) modeling approach which avoids enumeration, list some approaches and discuss how are they different (this could be made more clear), then turn to the problem of executing these rule-based models and possibilities to speed up their execution, where your focus is on agent-based (particle-, object-based) in comparison to population-based approaches. However, at some points I had problems following this argumentation line.</text>
    </revision>
    <revision>
      <id>3512</id>
      <parentid>3511</parentid>
      <timestamp>2014-02-17T00:17:34Z</timestamp>
      <contributor>
        <username>Mstefan</username>
        <id>25</id>
      </contributor>
      <comment>/* Review by Bill Hlavacek */</comment>
      <sha1>1f3uu424q28yw66fdz2x1fipc5e7b9r</sha1>
      <text xml:space="preserve" bytes="26304">== Status Update == 

We thank both reviewers for their helpful comments. We are in the process of attending to them. We will inform you once this has been completed. --[[User:Mstefan|Mstefan]] ([[User talk:Mstefan|talk]]) 11:21, 8 August 2013 (PDT)


== Wikification ==

I am glad to see this draft progress well. From the perspective of adaptation to Wikipedia, though, there is still some way to go. Please take a look at the wiki components of the [[Topic Pages|guidelines]]. Specifically, the introductory section is not yet conform with Wikipedia style, links to other Wikipedia entries are missing entirely, and the only figure in the current draft is supplied as a PNG rather than SVG. If there is anything unclear about the guidelines, please let us know. Thanks! --[[User:Daniel Mietchen|Daniel Mietchen]] ([[User talk:Daniel Mietchen|talk]]) 20:08, 28 June 2013 (PDT)
:I see that you have now worked on most of the issues raised above, except for the image format. Please address that too. Thank you. --[[User:Daniel Mietchen|Daniel Mietchen]] ([[User talk:Daniel Mietchen|talk]]) 06:04, 11 July 2013 (PDT)

== Reviews ==

=== Review by Bill Hlavacek ===

This critique pertains to this version of the Topic Page:
http://topicpages.ploscompbiol.org/w/index.php?title=Multi-state_modeling_of_proteins&amp;oldid=2904

The Topic Page is well written and provides a good introduction to the subject of &quot;multi-state modeling of proteins.&quot; 

The authors may wish to choose a title that is more general, because the issues and modeling approaches discussed apply not only to proteins but also to other biomolecules, such as DNA. For example, see these references:

Marchisio MA, Colaiacovo M, Whitehead E, Stelling J (2013) Modular, rule-based modeling for the design of eukaryotic synthetic gene circuits. BMC Syst Biol 7:42.  

Vilar JM, Saiz L (2013) Reliable prediction of complex phenotypes from a modular design in free  
energy space: an extensive exploration of the lac operon. ACS Synth Biol doi: 10.1021/sb400013w

: This is indeed a good suggestion. I have edited the text to account for this. I do not think I have permission to rename the page, which would amount to moving it elsewhere on the Wiki, but we can certainly change the title to &quot;Multi-state modeling of biomolecules&quot; in the final version --[[User:Mstefan|Mstefan]] ([[User talk:Mstefan|talk]]) 12:22, 8 August 2013 (PDT)

::I have now moved the page to &quot;Multi-state modeling of biomolecules&quot;. --[[User:Daniel Mietchen|Daniel Mietchen]] ([[User talk:Daniel Mietchen|talk]]) 19:24, 30 September 2013 (PDT)

The coverage of software tools is uneven - some useful tools are not mentioned at all, such as KaSim, VCell, Simmune, SSC, Smoldyn, and SRSim. The Topic Page would benefit from addition of a table to list and summarize (more comprehensively) the software tools available. A recent review identifies nearly 30 available software tools (and references can be found therein):

Chylek LA, Stites EC, Posner RG, Hlavacek WS (2013) Innovations of the rule-based modeling approach. In Systems Biology: Integrative Biology and Simulation Tools, Volume 1 (Prokop A, Csukás B, Editors), Springer.

: We have now added references to KaSim, Simmune, SSC, and SRSim at appropriate places in the text, as well as a reference to the Chylek et al. review. We did not include VCell or Smoldyn, because they do not have specific capabilities for specifying multi-state molecules. --[[User:Mstefan|Mstefan]] ([[User talk:Mstefan|talk]]) 18:22, 22 October 2013 (PDT)

:: Like the suggestion of having a summary in table form - working on it. --[[User:Mstefan|Mstefan]] ([[User talk:Mstefan|talk]]) 18:22, 22 October 2013 (PDT)


Discussion of certain concepts is mixed with discussion of software tools when it might be better to discuss the concepts and tools independently. Some software tools and methods for multi-state modeling are based on theoretical formalisms. For example, the model-specification language used by BioNetGen and its network-generation capabilities are based on a graphical formalism, which involves a single-pushout approach to graph rewriting. This formalism could be used as a basis for developing new software tools (and it has indeed served this purpose). The formalism is independent of BioNetGen. Other tools/methods are based on different formalisms, including labeled state-transition systems, process algebras of different kinds, and finite-state machines. Some tools are not based on any recognizable theoretical foundation - they were designed ad hoc. Formalism is probably more useful for developers of software tools than for users of tools, so I am only suggesting brief coverage of formalism.

: We have added a few words about the concept behind each of the rule-based software tools (where that information was previously missing). We are indeed not going into more detail, since this review is aimed at tool users, not developers --[[User:Mstefan|Mstefan]] ([[User talk:Mstefan|talk]]) 13:49, 12 February 2014 (PST)


Model specification, which is of high concern to users of tools, can probably be more carefully discussed and distinguished. There are various approaches to the &quot;specification problem&quot; (not all of which are tied to particular software tools). Some approaches are ad hoc. An example is the approach that one must use with StochSim. Other approaches are based on what can be considered a domain-specific programming language, a programming language specialized for a particular purpose, here specification of multi-state or rule-based models. Examples of specialized model-specification languages include Kappa (which has received much attention in the computer science literature) and BNGL, which are very closely related. An advantage of a domain-specific language is that the language can be used by many different software tools (and read and understood by a human). For example, besides BioNetGen, BNGL is compatible with DYNSTOC, RuleMonkey, NFsim, and other tools. A third approach to model specification is to use an embedded language, which leverages the power of a general-purpose programming language. This approach is advocated by the developers of PySB, which is based on the Python programming language. Finally, it would perhaps be appropriate to mention the SBML &quot;multi&quot; package, which is in development.

: This is indeed an interesting point. From the point of view of the user, the distinction between the approaches to specification (ad hoc, domain-specific or embedded) is interesting insofar as they want to know what tools they need to use or what tools they can use together. We do not, therefore, spend much time on discussing the principle behind the three approaches, but we highlight their practical applications. For instance, in the description of BNGL, we have now added that BNGL can be imported into DYNSTOC, RuleMonkey etc. We have also added a sentence about tools that use ad-hoc specifications vs tools that can read specifications in a format like BNGL at the beginning of the section about particle-based rule evaluation. We have also added a mention of PySB and SBML &quot;multi&quot;, as suggested. --[[User:Mstefan|Mstefan]] ([[User talk:Mstefan|talk]]) 15:23, 16 February 2014 (PST)


A rule-based model is in essence a set of rules. The number of parameters of a rule-based model is more or less proportional to the number of rules. In contrast, the number of parameters of an ODE model (the type of model most commonly used in systems biology) is more or less proportional to the number of equations. Thus, there tends to be some confusion when writers explain that a rule-based model is equivalent to a large number of ODEs or implies a large number of chemical species or molecular states (because an ODE model for chemical kinetics is composed of one equation for each species). The rule-based model seems &quot;complex,&quot; which is not attractive. As Hilbert said (1900), &quot;...what is clear and easily comprehended attracts, the complicated repels us.&quot; The irony of the false impression is that a rule-based model is usually rather simple when model complexity is assessed by number of parameters, which is a reasonable metric. Thus, I am not sure that some of the discussion in the Topic Page (e.g., the comments about the model that accounts for a mole of chemical species) will make multi-state modeling seem appealing for most modelers (or more generally most scientists or anyone actually) without this discussion being balanced by a discussion of model complexity. It might be helpful to mention that the number of rules (and parameters) in the &quot;mole model&quot; is rather small compared to the number of equations (and parameters) in many ODE models for the same cell signaling system. I note that a &quot;googol model&quot; exists and the report about this model includes a discussion of model complexity:

Creamer MS, Stites EC, Aziz M, Cahill JA, Tan CW, Berens ME, Von Hoff DD, Hlavacek WS, Posner RG (2012) Visualization, annotation and simulation of a large rule-based model for ErbB receptor signaling. BMC Syst Biol 6:107.

Using local rules to represent protein interactions is a simplification. Given available knowledge of protein interaction networks, It is far easier to formulate local rules for protein interactions than to identify the chemical species that are populated as a result of these interactions. The number of possible species may be more than the number of molecules in a cell, so clearly not all of the possible species are important. But which are? There is usually no empirical information available to guide the identification of the important species, whereas numerous biological studies have primarily been concerned with discovering the local rules that govern protein interactions (e.g., the SH2 domain in Grb2 binds EGFR when such and such tyrosine residues are phosphorylated).

: Indeed. We have added a brief discussion about this in the newly rewritten paragraph about complexity. --[[User:Mstefan|Mstefan]] ([[User talk:Mstefan|talk]]) 16:07, 16 February 2014 (PST)

In addition to the dichotomy of spatial vs. non-spatial models, the authors may wish to discuss the dichotomy of direct vs. indirect methods of simulation. In a direct method, such as one of the methods implemented in network-free simulators, the rules of a rule-based model are used directly to obtain simulation results. In an indirect method, the rules of a model are used to obtain not simulation results but rather an &quot;equivalent&quot; model that has a traditional form. (I mean &quot;equivalent&quot; in the sense that a convergent geometric series with a finite sum is equivalent to an algebraic expression that gives the same sum.) This form of the model is then simulated using a standard technique, such as one of the ODE solvers available in MATLAB. From this perspective, the equations derived from a set of rules are nothing more than algorithmic oddities.

: We touch on this issue in the description of the various tools (e.g. we highlight those that can produce a set of ODE from a rule-based model). --[[User:Mstefan|Mstefan]] ([[User talk:Mstefan|talk]]) 16:17, 16 February 2014 (PST)

It should be mentioned that indirect methods, when they can be applied, are usually more efficient than direct methods.

I strongly urge that &quot;particle-based&quot; be used in place of &quot;agent-based.&quot; The reason is that the rules in the vast majority of models called &quot;agent-based models&quot; have no connection to physicochemical principles. In physical chemistry, the term &quot;particle-based&quot; is more standard. 

It should be noted somewhere that rule-based models are firmly based on the principles of chemical kinetics. Assumptions are of course involved (as with ODE models). The novel type of assumption made when formulating a rule-based model is that the interaction represented by a rule is modular (affected only by the molecular context explicitly considered in the rule), such that it is appropriate to take all reactions implied by the rule to be governed by the same rate law, which is a type of coarse graining. Such an assumption can break down - in this case, the rule can be replaced with finer rules that appropriately capture the effect of molecular context on an interaction. (In physics, principled coarse graining is usually viewed as elegant, not defective.)

I disagree with the following statement in the Topic Page: &quot;To date, all modeling packages that solve the computational problem are agent-based.&quot; The reason is that a set of rules that implies a very large number of equations (and thus not appropriate for simulation via an indirect method) can be analyzed to obtain a reduced-order equational model, meaning a system of ODEs that is manageable in size. There is a large number of papers in the literature about this methodology, which is a type of coarse graining. One is the following:

Feret J, Danos V, Krivine J, Harmer R, Fontana W (2009) Internal coarse-graining of molecular systems. Proc Natl Acad Sci USA 106, 6453-6458.

If one discusses this methodology, it would be nice to also recognize the work of Nikolai Borisov, Holger Conzelmann, and others.

Figure 1 is not legible when the Topic Page is printed.

Although several examples are mentioned in the text, it might be useful to include a table listing notable applications of multi-state modeling to obtain biological insights. There are many to choose from.

=== Review by Adelinde Uhrmacher ===

Modeling and simulation of multi-state systems is an interesting and important topic. Enclosed you will find my remarks, which are structured according to the paragraphs of the proposed Wiki entry. &quot;&gt;...&quot; denotes citations from the Wiki entry.

============================== summary ============================================

&gt;To solve the specification problem, modelers have in recent years moved away from explicit specification of all possible states, and towards rule-based formalisms that allow for implicit model specification, including the kappa-calculus,[1] BioNetGen,[2][3][4][5] the Allosteric Network Compiler[6] and others.

Please be aware that other modeling approaches (in addition to rule-based ones) also allow a compact description of multi-state models, for example colored/attributed approaches of process calculi and Petri Nets.

&gt; To solve the computation problem, they have turned to agent-based methods, that are much more computationally efficient than population-based methods based on ODEs, PDEs, or the Gillespie stochastic simulation algorithm. Indeed, agent-based methods are sometimes the only possible option given current computing technology.

&quot;To solve the computation problem&quot; is likely to lead the reader astray, as this problem cannot be solved in general (see also comments below). To address the problem of calculating models that comprise proteins with a very large number of different states, object-based methods have been developed where each protein is explicitly represented as an individual software object. As you have stated yourself, agent-based approaches might be less efficient than other methods for specific models, so I would be careful with a general statement like &quot;that are much more computationally efficient&quot;.
(BTW: I would rather call them particle-based or object-based simulation methods.)

============================ Specification vs computation ============================

&gt; some solve the specification problem, while others solve both the specification problem and the computation problem.

Again the term &quot;`solve&quot;' might be confusing. I would rather state some approaches focus on the specification, others on the computation problem (because the above sentence implies that nobody works on simply getting the execution faster, see also remarks below), and yet others address both problems.

Figure 1 should be changed to indicate that there is more than rule-based modeling approaches or agent-based approaches for executing these models, which is aimed at addressing the respective problems. Also the term combinatorial explosion (as it is too general) should be replaced by what this article is about, i.e., modeling and simulating cell-biological multi-state systems.

&gt; Whether the computation problem can be solved or not depends on the complexity of the model and on the level of analysis (populations or individual agents).

This sentence is likely to lead the reader astray. Developing efficient execution algorithms is not a procedure that completes with a solved or failed. An algorithm might perform faster than another algorithm, however the efficiency of an algorithm depends typically on the model, used data structures and sub-algorithms, the infrastructure etc.

&gt; depends on the level of analysis (populations or individual agents) ...

Both approaches can produce exact results, i.e. the same analysis can be done based on the results. Or am I wrong? I am not sure what this part of the sentence refers to: maybe it should read like &quot;level of analysis (exact or approximative algorithms)&quot;?

============================ Rule-based model specification ============================

&gt; As an analogy, if we were to describe a computer chip, an explicit description would specify all the parts of it, their positions and how they are connected, while a rule-based description would specify a set of rules by which a chip can be compiled from a set of components and specifications. In computer science, such concepts were developed in the late 1970s, when the introduction of structured design methodology[26] and silicon compilers[27] allowed for automated assembly of large silicon chips from a simple set of instructions, thus laying the foundation for Very-large-scale integration (VLSI)[26], and modern microprocessors with more than 1 billion transistors.

I would skip this, as I do not think it helps understanding the concept of having rule-schemata that are instantiated into reactions.

&gt; Many rule-based specification methods exist.[1][7][2][3][4][5][6][8]

[2][3][4][5] refer to one approach, right? Why is [7] missing?

Referring to rule-based approaches, the following approaches might be of interest as well:

Referring to attributes and constraints, e.g.,
- John M, Lhoussaine C, Niehren J, Versari C: Biochemical Reaction Rules with Constraints. In European Symposium on Programming Languages. Volume 6602 of Lecture Notes in Computer Science. Edited by Barthe G. Springer; 2011:338-357.

Referring to multi-level approaches, e.g.,
- Maus C, Rybacki S, Uhrmacher A.M: Rule-based multi-level modeling of cell biological systems.
BMC Systems Biology 01/2011
- Oury N, Plotkin G: Multi-Level Modelling via Stochastic Multi-Level Multiset Rewriting.
Mathematical Structures in Computer Science, Special Issue on DCM, 2013.

&gt; In general, rule-based model specification systems separate the specification of a model from the execution of the simulation.

This is not a specific feature of rule-based model specification systems, but state of the art in modeling and simulation.
For example, a simulation system can offer different (parallel, sequential, approximative etc.) execution algorithms for one and the same modeling formalism. 

&gt; However, many solutions to the specification problem also contain a method of interpreting the specified model.

I assume all do this, because otherwise the model could not be executed. Please clarify. 


&gt; Thus, by only considering states and features important for a particular reaction, rule-based model specification eliminates the need to explicitly enumerate every possible molecular state that can undergo a similar reaction,

Please note that also non-rule based approaches allow this. Maybe you can make this more concrete, e.g., rule-based model specification in contrast to simple reaction equations?

&gt; and thereby solves the specification problem. Not all solutions to the specification problem also solve the computation problem, although the converse is, in general, true.

I am not sure what is meant with &quot;solving&quot; the specification problem. This problem is earlier defined as &quot;First, how can such a system be specified; i.e. how can a modeler specify all complexes, all changes those complexes undergo and all parameters and conditions governing those changes in a robust and efficient way?&quot; What does &quot;robust and efficient&quot; mean here? To really assess a modeling language in addition to an analysis of what can be expressed in comparison to others, dedicated user studies would be needed. So this needs further clarification.

Also, I have a problem with the phrase &quot;solving the computation problem&quot; - as no problem has been defined that can be solved: &quot;Can the model be stored electronically? And can it be evaluated in a reasonable amount of computing time? We call this problem the computation problem&quot;. What is a reasonable amount of computing time? Please also note that the agent-based approach might be more storage demanding than the population-based approach.

&gt; although the converse is, in general, true.
There is a plethora of research on executing models more efficiently (e.g., parallel, approximative, hybrid execution algorithms). Those approaches do often not care how easy it is to define those models. So it is not true that all approaches that address the computation problem also address the problem of how to support a succinct, compact modeling.

============================== Population-based Rule Evaluation ========================

&gt; Some of the best-known classes of simulation approaches in computational biology belong to the PRE family, including ordinary and partial differential equations (ODE/PDE) and the Gillespie stochastic simulation algorithm.

Please note ODE and partial differential equations are not simulation approaches, but mathematical modeling approaches. A model specified with ODEs or PDEs is typically computed by (numerical) simulation methods. So numerical solvers, finite element methods etc. might belong to the PRE family.

&gt; This means that the space of all possible states is very large. In general, when using ODE/PDE or the Gillespie stochastic algorithm, all possible pools of molecules and the reactions they undergo are defined at the start of the simulation, even if they are empty.

Again you mean numerical integration and finite element methods, or? ODEs/PDEs are not computation algorithms.
Also, Gillespie stochastic algorithms do not necessitate that everything is defined from the beginning, e.g. variable or dynamic structure models change their structure during simulation and thus the state space is not fixed from the beginning of the simulation. See, for example, process algebra models that are executed based on SSAs.

============================== Agent-based Rule Evaluation ==============================

To illuminate how the approach works, a figure would be nice, maybe similar to the one which can be found in the paper about NFSim [13].

&gt; agents rather than populations, it comes at a higher computational cost when simple systems are modeled.

Could you clarify what is meant with 'simple', e.g., few types of species with a high number?

Referring to pros and cons, the following paper might be of interest: Justin S. Hogg, Leonard A. Harris, Lori J. Stover, Niketh S. Nair, James R. Faeder: Exact hybrid particle/population simulation of rule-based models of biochemical systems (http://arxiv.org/abs/1301.6854).

&gt; This method reduces the complexity of the model not only at the specification stage

How does the agent-based evaluation (you are now at the level of executing a model) have an influence on how you specify it?
This is not clear to me. Please clarify.

&gt; Reactions (or rules) are specified as applying to types of entities (e.g. &quot;a monomeric CaMKII subunit&quot;). Specific state configurations can modify the rate of a reaction, and conversely, a reaction can affect a molecule's state. Most agent-based modeling systems include mechanisms by which not only the state of a protein undergoing a reaction, but also the states of its neighbors in a holoenzyme or protein complex, can affect a reaction.

This refers to the question what you can describe (agent-based modeling systems), particularly constraints etc. (see also above rule-based approaches that might be of further interest in this respect). Here, the specification problem is mixed with the execution. This is rather confusing for the reader.

&gt; To date, all modeling packages that solve the computational problem are agent-based.

What do you mean with &quot;modeling package&quot; - currently you refer to the computation of rule-based models, so do you mean execution packages? Please note: there are other possibilities to speed up the execution of models, be this hybrid approaches, approximative ones (e.g., tau-leaping), exploiting parallelism, architectures like GPUs, or even approaches that &quot;configure&quot; simulators on demand (e.g., by learning) - (at least) some of those have also been applied to rule-based languages.

============================ Non-spatial agent-based methods ==============================

============================ Spatial agent-based methods ==================================

I am confused by this paragraph. We are still in the context of executing a rule-based model in an agent-based (object, particle-based) manner, right? Are models defined in a rule-based manner in Meredys and MCell? How is the problem of specifying  multi-state systems addressed there? The relation to the paragraphs above is not clear to me. Please note: spatial simulation poses again new challenges, referring to specification as well as execution.

I understood your argumentation line: first to make people aware about the problems associated with modeling and simulating cell-biological multi-state systems, to present rules / rule-schemata as one (attractive) modeling approach which avoids enumeration, list some approaches and discuss how are they different (this could be made more clear), then turn to the problem of executing these rule-based models and possibilities to speed up their execution, where your focus is on agent-based (particle-, object-based) in comparison to population-based approaches. However, at some points I had problems following this argumentation line.</text>
    </revision>
    <revision>
      <id>3513</id>
      <parentid>3512</parentid>
      <timestamp>2014-02-17T17:36:12Z</timestamp>
      <contributor>
        <username>Mstefan</username>
        <id>25</id>
      </contributor>
      <comment>/* Review by Bill Hlavacek */</comment>
      <sha1>lr7z314jg8yl6qtubnwqe3nmc2i15zf</sha1>
      <text xml:space="preserve" bytes="26578">== Status Update == 

We thank both reviewers for their helpful comments. We are in the process of attending to them. We will inform you once this has been completed. --[[User:Mstefan|Mstefan]] ([[User talk:Mstefan|talk]]) 11:21, 8 August 2013 (PDT)


== Wikification ==

I am glad to see this draft progress well. From the perspective of adaptation to Wikipedia, though, there is still some way to go. Please take a look at the wiki components of the [[Topic Pages|guidelines]]. Specifically, the introductory section is not yet conform with Wikipedia style, links to other Wikipedia entries are missing entirely, and the only figure in the current draft is supplied as a PNG rather than SVG. If there is anything unclear about the guidelines, please let us know. Thanks! --[[User:Daniel Mietchen|Daniel Mietchen]] ([[User talk:Daniel Mietchen|talk]]) 20:08, 28 June 2013 (PDT)
:I see that you have now worked on most of the issues raised above, except for the image format. Please address that too. Thank you. --[[User:Daniel Mietchen|Daniel Mietchen]] ([[User talk:Daniel Mietchen|talk]]) 06:04, 11 July 2013 (PDT)

== Reviews ==

=== Review by Bill Hlavacek ===

This critique pertains to this version of the Topic Page:
http://topicpages.ploscompbiol.org/w/index.php?title=Multi-state_modeling_of_proteins&amp;oldid=2904

The Topic Page is well written and provides a good introduction to the subject of &quot;multi-state modeling of proteins.&quot; 

The authors may wish to choose a title that is more general, because the issues and modeling approaches discussed apply not only to proteins but also to other biomolecules, such as DNA. For example, see these references:

Marchisio MA, Colaiacovo M, Whitehead E, Stelling J (2013) Modular, rule-based modeling for the design of eukaryotic synthetic gene circuits. BMC Syst Biol 7:42.  

Vilar JM, Saiz L (2013) Reliable prediction of complex phenotypes from a modular design in free  
energy space: an extensive exploration of the lac operon. ACS Synth Biol doi: 10.1021/sb400013w

: This is indeed a good suggestion. I have edited the text to account for this. I do not think I have permission to rename the page, which would amount to moving it elsewhere on the Wiki, but we can certainly change the title to &quot;Multi-state modeling of biomolecules&quot; in the final version --[[User:Mstefan|Mstefan]] ([[User talk:Mstefan|talk]]) 12:22, 8 August 2013 (PDT)

::I have now moved the page to &quot;Multi-state modeling of biomolecules&quot;. --[[User:Daniel Mietchen|Daniel Mietchen]] ([[User talk:Daniel Mietchen|talk]]) 19:24, 30 September 2013 (PDT)

The coverage of software tools is uneven - some useful tools are not mentioned at all, such as KaSim, VCell, Simmune, SSC, Smoldyn, and SRSim. The Topic Page would benefit from addition of a table to list and summarize (more comprehensively) the software tools available. A recent review identifies nearly 30 available software tools (and references can be found therein):

Chylek LA, Stites EC, Posner RG, Hlavacek WS (2013) Innovations of the rule-based modeling approach. In Systems Biology: Integrative Biology and Simulation Tools, Volume 1 (Prokop A, Csukás B, Editors), Springer.

: We have now added references to KaSim, Simmune, SSC, and SRSim at appropriate places in the text, as well as a reference to the Chylek et al. review. We did not include VCell or Smoldyn, because they do not have specific capabilities for specifying multi-state molecules. --[[User:Mstefan|Mstefan]] ([[User talk:Mstefan|talk]]) 18:22, 22 October 2013 (PDT)

:: Like the suggestion of having a summary in table form - working on it. --[[User:Mstefan|Mstefan]] ([[User talk:Mstefan|talk]]) 18:22, 22 October 2013 (PDT)


Discussion of certain concepts is mixed with discussion of software tools when it might be better to discuss the concepts and tools independently. Some software tools and methods for multi-state modeling are based on theoretical formalisms. For example, the model-specification language used by BioNetGen and its network-generation capabilities are based on a graphical formalism, which involves a single-pushout approach to graph rewriting. This formalism could be used as a basis for developing new software tools (and it has indeed served this purpose). The formalism is independent of BioNetGen. Other tools/methods are based on different formalisms, including labeled state-transition systems, process algebras of different kinds, and finite-state machines. Some tools are not based on any recognizable theoretical foundation - they were designed ad hoc. Formalism is probably more useful for developers of software tools than for users of tools, so I am only suggesting brief coverage of formalism.

: We have added a few words about the concept behind each of the rule-based software tools (where that information was previously missing). We are indeed not going into more detail, since this review is aimed at tool users, not developers --[[User:Mstefan|Mstefan]] ([[User talk:Mstefan|talk]]) 13:49, 12 February 2014 (PST)


Model specification, which is of high concern to users of tools, can probably be more carefully discussed and distinguished. There are various approaches to the &quot;specification problem&quot; (not all of which are tied to particular software tools). Some approaches are ad hoc. An example is the approach that one must use with StochSim. Other approaches are based on what can be considered a domain-specific programming language, a programming language specialized for a particular purpose, here specification of multi-state or rule-based models. Examples of specialized model-specification languages include Kappa (which has received much attention in the computer science literature) and BNGL, which are very closely related. An advantage of a domain-specific language is that the language can be used by many different software tools (and read and understood by a human). For example, besides BioNetGen, BNGL is compatible with DYNSTOC, RuleMonkey, NFsim, and other tools. A third approach to model specification is to use an embedded language, which leverages the power of a general-purpose programming language. This approach is advocated by the developers of PySB, which is based on the Python programming language. Finally, it would perhaps be appropriate to mention the SBML &quot;multi&quot; package, which is in development.

: This is indeed an interesting point. From the point of view of the user, the distinction between the approaches to specification (ad hoc, domain-specific or embedded) is interesting insofar as they want to know what tools they need to use or what tools they can use together. We do not, therefore, spend much time on discussing the principle behind the three approaches, but we highlight their practical applications. For instance, in the description of BNGL, we have now added that BNGL can be imported into DYNSTOC, RuleMonkey etc. We have also added a sentence about tools that use ad-hoc specifications vs tools that can read specifications in a format like BNGL at the beginning of the section about particle-based rule evaluation. We have also added a mention of PySB and SBML &quot;multi&quot;, as suggested. --[[User:Mstefan|Mstefan]] ([[User talk:Mstefan|talk]]) 15:23, 16 February 2014 (PST)


A rule-based model is in essence a set of rules. The number of parameters of a rule-based model is more or less proportional to the number of rules. In contrast, the number of parameters of an ODE model (the type of model most commonly used in systems biology) is more or less proportional to the number of equations. Thus, there tends to be some confusion when writers explain that a rule-based model is equivalent to a large number of ODEs or implies a large number of chemical species or molecular states (because an ODE model for chemical kinetics is composed of one equation for each species). The rule-based model seems &quot;complex,&quot; which is not attractive. As Hilbert said (1900), &quot;...what is clear and easily comprehended attracts, the complicated repels us.&quot; The irony of the false impression is that a rule-based model is usually rather simple when model complexity is assessed by number of parameters, which is a reasonable metric. Thus, I am not sure that some of the discussion in the Topic Page (e.g., the comments about the model that accounts for a mole of chemical species) will make multi-state modeling seem appealing for most modelers (or more generally most scientists or anyone actually) without this discussion being balanced by a discussion of model complexity. It might be helpful to mention that the number of rules (and parameters) in the &quot;mole model&quot; is rather small compared to the number of equations (and parameters) in many ODE models for the same cell signaling system. I note that a &quot;googol model&quot; exists and the report about this model includes a discussion of model complexity:

Creamer MS, Stites EC, Aziz M, Cahill JA, Tan CW, Berens ME, Von Hoff DD, Hlavacek WS, Posner RG (2012) Visualization, annotation and simulation of a large rule-based model for ErbB receptor signaling. BMC Syst Biol 6:107.

: We have added a discussion of complexity which we hope will clarify the topic. We are grateful to you for bringing the &quot;googol&quot; model to our attention and have added a reference to it. --[[User:Mstefan|Mstefan]] ([[User talk:Mstefan|talk]]) 09:36, 17 February 2014 (PST)

Using local rules to represent protein interactions is a simplification. Given available knowledge of protein interaction networks, It is far easier to formulate local rules for protein interactions than to identify the chemical species that are populated as a result of these interactions. The number of possible species may be more than the number of molecules in a cell, so clearly not all of the possible species are important. But which are? There is usually no empirical information available to guide the identification of the important species, whereas numerous biological studies have primarily been concerned with discovering the local rules that govern protein interactions (e.g., the SH2 domain in Grb2 binds EGFR when such and such tyrosine residues are phosphorylated).

: Indeed. We have added a brief discussion about this in the newly rewritten paragraph about complexity. --[[User:Mstefan|Mstefan]] ([[User talk:Mstefan|talk]]) 16:07, 16 February 2014 (PST)

In addition to the dichotomy of spatial vs. non-spatial models, the authors may wish to discuss the dichotomy of direct vs. indirect methods of simulation. In a direct method, such as one of the methods implemented in network-free simulators, the rules of a rule-based model are used directly to obtain simulation results. In an indirect method, the rules of a model are used to obtain not simulation results but rather an &quot;equivalent&quot; model that has a traditional form. (I mean &quot;equivalent&quot; in the sense that a convergent geometric series with a finite sum is equivalent to an algebraic expression that gives the same sum.) This form of the model is then simulated using a standard technique, such as one of the ODE solvers available in MATLAB. From this perspective, the equations derived from a set of rules are nothing more than algorithmic oddities.

: We touch on this issue in the description of the various tools (e.g. we highlight those that can produce a set of ODE from a rule-based model). --[[User:Mstefan|Mstefan]] ([[User talk:Mstefan|talk]]) 16:17, 16 February 2014 (PST)

It should be mentioned that indirect methods, when they can be applied, are usually more efficient than direct methods.

I strongly urge that &quot;particle-based&quot; be used in place of &quot;agent-based.&quot; The reason is that the rules in the vast majority of models called &quot;agent-based models&quot; have no connection to physicochemical principles. In physical chemistry, the term &quot;particle-based&quot; is more standard. 

It should be noted somewhere that rule-based models are firmly based on the principles of chemical kinetics. Assumptions are of course involved (as with ODE models). The novel type of assumption made when formulating a rule-based model is that the interaction represented by a rule is modular (affected only by the molecular context explicitly considered in the rule), such that it is appropriate to take all reactions implied by the rule to be governed by the same rate law, which is a type of coarse graining. Such an assumption can break down - in this case, the rule can be replaced with finer rules that appropriately capture the effect of molecular context on an interaction. (In physics, principled coarse graining is usually viewed as elegant, not defective.)

I disagree with the following statement in the Topic Page: &quot;To date, all modeling packages that solve the computational problem are agent-based.&quot; The reason is that a set of rules that implies a very large number of equations (and thus not appropriate for simulation via an indirect method) can be analyzed to obtain a reduced-order equational model, meaning a system of ODEs that is manageable in size. There is a large number of papers in the literature about this methodology, which is a type of coarse graining. One is the following:

Feret J, Danos V, Krivine J, Harmer R, Fontana W (2009) Internal coarse-graining of molecular systems. Proc Natl Acad Sci USA 106, 6453-6458.

If one discusses this methodology, it would be nice to also recognize the work of Nikolai Borisov, Holger Conzelmann, and others.

Figure 1 is not legible when the Topic Page is printed.

Although several examples are mentioned in the text, it might be useful to include a table listing notable applications of multi-state modeling to obtain biological insights. There are many to choose from.

=== Review by Adelinde Uhrmacher ===

Modeling and simulation of multi-state systems is an interesting and important topic. Enclosed you will find my remarks, which are structured according to the paragraphs of the proposed Wiki entry. &quot;&gt;...&quot; denotes citations from the Wiki entry.

============================== summary ============================================

&gt;To solve the specification problem, modelers have in recent years moved away from explicit specification of all possible states, and towards rule-based formalisms that allow for implicit model specification, including the kappa-calculus,[1] BioNetGen,[2][3][4][5] the Allosteric Network Compiler[6] and others.

Please be aware that other modeling approaches (in addition to rule-based ones) also allow a compact description of multi-state models, for example colored/attributed approaches of process calculi and Petri Nets.

&gt; To solve the computation problem, they have turned to agent-based methods, that are much more computationally efficient than population-based methods based on ODEs, PDEs, or the Gillespie stochastic simulation algorithm. Indeed, agent-based methods are sometimes the only possible option given current computing technology.

&quot;To solve the computation problem&quot; is likely to lead the reader astray, as this problem cannot be solved in general (see also comments below). To address the problem of calculating models that comprise proteins with a very large number of different states, object-based methods have been developed where each protein is explicitly represented as an individual software object. As you have stated yourself, agent-based approaches might be less efficient than other methods for specific models, so I would be careful with a general statement like &quot;that are much more computationally efficient&quot;.
(BTW: I would rather call them particle-based or object-based simulation methods.)

============================ Specification vs computation ============================

&gt; some solve the specification problem, while others solve both the specification problem and the computation problem.

Again the term &quot;`solve&quot;' might be confusing. I would rather state some approaches focus on the specification, others on the computation problem (because the above sentence implies that nobody works on simply getting the execution faster, see also remarks below), and yet others address both problems.

Figure 1 should be changed to indicate that there is more than rule-based modeling approaches or agent-based approaches for executing these models, which is aimed at addressing the respective problems. Also the term combinatorial explosion (as it is too general) should be replaced by what this article is about, i.e., modeling and simulating cell-biological multi-state systems.

&gt; Whether the computation problem can be solved or not depends on the complexity of the model and on the level of analysis (populations or individual agents).

This sentence is likely to lead the reader astray. Developing efficient execution algorithms is not a procedure that completes with a solved or failed. An algorithm might perform faster than another algorithm, however the efficiency of an algorithm depends typically on the model, used data structures and sub-algorithms, the infrastructure etc.

&gt; depends on the level of analysis (populations or individual agents) ...

Both approaches can produce exact results, i.e. the same analysis can be done based on the results. Or am I wrong? I am not sure what this part of the sentence refers to: maybe it should read like &quot;level of analysis (exact or approximative algorithms)&quot;?

============================ Rule-based model specification ============================

&gt; As an analogy, if we were to describe a computer chip, an explicit description would specify all the parts of it, their positions and how they are connected, while a rule-based description would specify a set of rules by which a chip can be compiled from a set of components and specifications. In computer science, such concepts were developed in the late 1970s, when the introduction of structured design methodology[26] and silicon compilers[27] allowed for automated assembly of large silicon chips from a simple set of instructions, thus laying the foundation for Very-large-scale integration (VLSI)[26], and modern microprocessors with more than 1 billion transistors.

I would skip this, as I do not think it helps understanding the concept of having rule-schemata that are instantiated into reactions.

&gt; Many rule-based specification methods exist.[1][7][2][3][4][5][6][8]

[2][3][4][5] refer to one approach, right? Why is [7] missing?

Referring to rule-based approaches, the following approaches might be of interest as well:

Referring to attributes and constraints, e.g.,
- John M, Lhoussaine C, Niehren J, Versari C: Biochemical Reaction Rules with Constraints. In European Symposium on Programming Languages. Volume 6602 of Lecture Notes in Computer Science. Edited by Barthe G. Springer; 2011:338-357.

Referring to multi-level approaches, e.g.,
- Maus C, Rybacki S, Uhrmacher A.M: Rule-based multi-level modeling of cell biological systems.
BMC Systems Biology 01/2011
- Oury N, Plotkin G: Multi-Level Modelling via Stochastic Multi-Level Multiset Rewriting.
Mathematical Structures in Computer Science, Special Issue on DCM, 2013.

&gt; In general, rule-based model specification systems separate the specification of a model from the execution of the simulation.

This is not a specific feature of rule-based model specification systems, but state of the art in modeling and simulation.
For example, a simulation system can offer different (parallel, sequential, approximative etc.) execution algorithms for one and the same modeling formalism. 

&gt; However, many solutions to the specification problem also contain a method of interpreting the specified model.

I assume all do this, because otherwise the model could not be executed. Please clarify. 


&gt; Thus, by only considering states and features important for a particular reaction, rule-based model specification eliminates the need to explicitly enumerate every possible molecular state that can undergo a similar reaction,

Please note that also non-rule based approaches allow this. Maybe you can make this more concrete, e.g., rule-based model specification in contrast to simple reaction equations?

&gt; and thereby solves the specification problem. Not all solutions to the specification problem also solve the computation problem, although the converse is, in general, true.

I am not sure what is meant with &quot;solving&quot; the specification problem. This problem is earlier defined as &quot;First, how can such a system be specified; i.e. how can a modeler specify all complexes, all changes those complexes undergo and all parameters and conditions governing those changes in a robust and efficient way?&quot; What does &quot;robust and efficient&quot; mean here? To really assess a modeling language in addition to an analysis of what can be expressed in comparison to others, dedicated user studies would be needed. So this needs further clarification.

Also, I have a problem with the phrase &quot;solving the computation problem&quot; - as no problem has been defined that can be solved: &quot;Can the model be stored electronically? And can it be evaluated in a reasonable amount of computing time? We call this problem the computation problem&quot;. What is a reasonable amount of computing time? Please also note that the agent-based approach might be more storage demanding than the population-based approach.

&gt; although the converse is, in general, true.
There is a plethora of research on executing models more efficiently (e.g., parallel, approximative, hybrid execution algorithms). Those approaches do often not care how easy it is to define those models. So it is not true that all approaches that address the computation problem also address the problem of how to support a succinct, compact modeling.

============================== Population-based Rule Evaluation ========================

&gt; Some of the best-known classes of simulation approaches in computational biology belong to the PRE family, including ordinary and partial differential equations (ODE/PDE) and the Gillespie stochastic simulation algorithm.

Please note ODE and partial differential equations are not simulation approaches, but mathematical modeling approaches. A model specified with ODEs or PDEs is typically computed by (numerical) simulation methods. So numerical solvers, finite element methods etc. might belong to the PRE family.

&gt; This means that the space of all possible states is very large. In general, when using ODE/PDE or the Gillespie stochastic algorithm, all possible pools of molecules and the reactions they undergo are defined at the start of the simulation, even if they are empty.

Again you mean numerical integration and finite element methods, or? ODEs/PDEs are not computation algorithms.
Also, Gillespie stochastic algorithms do not necessitate that everything is defined from the beginning, e.g. variable or dynamic structure models change their structure during simulation and thus the state space is not fixed from the beginning of the simulation. See, for example, process algebra models that are executed based on SSAs.

============================== Agent-based Rule Evaluation ==============================

To illuminate how the approach works, a figure would be nice, maybe similar to the one which can be found in the paper about NFSim [13].

&gt; agents rather than populations, it comes at a higher computational cost when simple systems are modeled.

Could you clarify what is meant with 'simple', e.g., few types of species with a high number?

Referring to pros and cons, the following paper might be of interest: Justin S. Hogg, Leonard A. Harris, Lori J. Stover, Niketh S. Nair, James R. Faeder: Exact hybrid particle/population simulation of rule-based models of biochemical systems (http://arxiv.org/abs/1301.6854).

&gt; This method reduces the complexity of the model not only at the specification stage

How does the agent-based evaluation (you are now at the level of executing a model) have an influence on how you specify it?
This is not clear to me. Please clarify.

&gt; Reactions (or rules) are specified as applying to types of entities (e.g. &quot;a monomeric CaMKII subunit&quot;). Specific state configurations can modify the rate of a reaction, and conversely, a reaction can affect a molecule's state. Most agent-based modeling systems include mechanisms by which not only the state of a protein undergoing a reaction, but also the states of its neighbors in a holoenzyme or protein complex, can affect a reaction.

This refers to the question what you can describe (agent-based modeling systems), particularly constraints etc. (see also above rule-based approaches that might be of further interest in this respect). Here, the specification problem is mixed with the execution. This is rather confusing for the reader.

&gt; To date, all modeling packages that solve the computational problem are agent-based.

What do you mean with &quot;modeling package&quot; - currently you refer to the computation of rule-based models, so do you mean execution packages? Please note: there are other possibilities to speed up the execution of models, be this hybrid approaches, approximative ones (e.g., tau-leaping), exploiting parallelism, architectures like GPUs, or even approaches that &quot;configure&quot; simulators on demand (e.g., by learning) - (at least) some of those have also been applied to rule-based languages.

============================ Non-spatial agent-based methods ==============================

============================ Spatial agent-based methods ==================================

I am confused by this paragraph. We are still in the context of executing a rule-based model in an agent-based (object, particle-based) manner, right? Are models defined in a rule-based manner in Meredys and MCell? How is the problem of specifying  multi-state systems addressed there? The relation to the paragraphs above is not clear to me. Please note: spatial simulation poses again new challenges, referring to specification as well as execution.

I understood your argumentation line: first to make people aware about the problems associated with modeling and simulating cell-biological multi-state systems, to present rules / rule-schemata as one (attractive) modeling approach which avoids enumeration, list some approaches and discuss how are they different (this could be made more clear), then turn to the problem of executing these rule-based models and possibilities to speed up their execution, where your focus is on agent-based (particle-, object-based) in comparison to population-based approaches. However, at some points I had problems following this argumentation line.</text>
    </revision>
    <revision>
      <id>3514</id>
      <parentid>3513</parentid>
      <timestamp>2014-02-17T18:07:07Z</timestamp>
      <contributor>
        <username>Mstefan</username>
        <id>25</id>
      </contributor>
      <comment>/* Review by Bill Hlavacek */</comment>
      <sha1>0h5zzmh4ga0blii26563qd3w5f2zz7l</sha1>
      <text xml:space="preserve" bytes="26925">== Status Update == 

We thank both reviewers for their helpful comments. We are in the process of attending to them. We will inform you once this has been completed. --[[User:Mstefan|Mstefan]] ([[User talk:Mstefan|talk]]) 11:21, 8 August 2013 (PDT)


== Wikification ==

I am glad to see this draft progress well. From the perspective of adaptation to Wikipedia, though, there is still some way to go. Please take a look at the wiki components of the [[Topic Pages|guidelines]]. Specifically, the introductory section is not yet conform with Wikipedia style, links to other Wikipedia entries are missing entirely, and the only figure in the current draft is supplied as a PNG rather than SVG. If there is anything unclear about the guidelines, please let us know. Thanks! --[[User:Daniel Mietchen|Daniel Mietchen]] ([[User talk:Daniel Mietchen|talk]]) 20:08, 28 June 2013 (PDT)
:I see that you have now worked on most of the issues raised above, except for the image format. Please address that too. Thank you. --[[User:Daniel Mietchen|Daniel Mietchen]] ([[User talk:Daniel Mietchen|talk]]) 06:04, 11 July 2013 (PDT)

== Reviews ==

=== Review by Bill Hlavacek ===

This critique pertains to this version of the Topic Page:
http://topicpages.ploscompbiol.org/w/index.php?title=Multi-state_modeling_of_proteins&amp;oldid=2904

The Topic Page is well written and provides a good introduction to the subject of &quot;multi-state modeling of proteins.&quot; 

The authors may wish to choose a title that is more general, because the issues and modeling approaches discussed apply not only to proteins but also to other biomolecules, such as DNA. For example, see these references:

Marchisio MA, Colaiacovo M, Whitehead E, Stelling J (2013) Modular, rule-based modeling for the design of eukaryotic synthetic gene circuits. BMC Syst Biol 7:42.  

Vilar JM, Saiz L (2013) Reliable prediction of complex phenotypes from a modular design in free  
energy space: an extensive exploration of the lac operon. ACS Synth Biol doi: 10.1021/sb400013w
[truncated: 2,440,301 more chars]
